# Supplementary material for: Impaired local intrinsic immunity to SARS-CoV-2 infection in severe COVID-19
Source: Cell. 2021 Sep 2;184(18):4713–4733.e22. doi: 10.1016/j.cell.2021.07.023 (PMC8299217; doi:10.1016/j.cell.2021.07.023)
Supplement: Table S1. Cell type marker genes, related to Figures 1, 2, and S3 [file mmc1.xlsx]

## Sheet: Key
The following tabs contain results from the comparison of cells within each cell type compared to all other cells, identifying cell-type-specific marker genes
implemeted using the FindAllMarkers function in Seurat, test.use = "bimod"
Key to Header names:
P value	average log fold change	percent of cells expressing given gene in "cluster" column	percent of cells expressing given gene in cluster NOT listed in "cluster" column	FDR-adjusted p-value	cell cluster gene is upregulated in	gene name
p_val	avg_logFC	pct.1	pct.2	p_val_adj	cluster	gene

## Sheet: Coarse Cell Types
Coarse Cell Types (see Figure 1)
p_val	avg_logFC	pct.1	pct.2	p_val_adj	cluster	gene
1.93078e-159	3.36035	0.944	0.004	6.34668e-155	B Cells	MS4A1
1.06468e-59	2.43313	0.423	0.002	3.49971e-55	B Cells	IGHM
7.77042e-60	2.389	0.676	0.029	2.55421e-55	B Cells	CD83
2.61103e-74	2.33718	0.901	0.231	8.5827e-70	B Cells	HLA-DRA
1.54512e-63	2.30611	0.746	0.064	5.07895e-59	B Cells	HLA-DPB1
2.90038e-69	2.26127	0.479	0.002	9.53385e-65	B Cells	IGKC
2.12282e-82	2.24863	0.972	0.338	6.97794e-78	B Cells	CD74
5.43102e-55	2.15538	0.789	0.108	1.78523e-50	B Cells	HLA-DPA1
2.38355e-73	2.11619	0.648	0.03	7.83497e-69	B Cells	BANK1
2.37741e-53	2.04622	0.69	0.045	7.81478e-49	B Cells	LAPTM5
1.38014e-57	2.02922	0.451	0.003	4.53665e-53	B Cells	FCRL5
2.49538e-30	1.99899	0.704	0.273	8.20255e-26	B Cells	TMSB4X
1.01669e-34	1.96137	0.732	0.191	3.34196e-30	B Cells	RPS27
2.52973e-30	1.93254	0.521	0.047	8.31549e-26	B Cells	CXCR4
4.04435e-55	1.93117	0.662	0.033	1.32942e-50	B Cells	HLA-DQA1
9.73253e-91	1.92291	0.577	0.002	3.19918e-86	B Cells	CD79A
1.94604e-48	1.91465	0.479	0.01	6.39684e-44	B Cells	IRF8
1.01592e-37	1.8993	0.662	0.068	3.33943e-33	B Cells	LCP1
2.13441e-61	1.89647	0.662	0.022	7.01601e-57	B Cells	MEF2C
3.19592e-45	1.83668	0.732	0.065	1.05053e-40	B Cells	PTPRC
6.73239e-44	1.83553	0.634	0.073	2.213e-39	B Cells	HLA-DQB1
4.09544e-44	1.82043	0.563	0.024	1.34621e-39	B Cells	CD52
5.59392e-28	1.77752	0.563	0.086	1.83878e-23	B Cells	RGS2
5.18774e-25	1.76889	0.451	0.07	1.70526e-20	B Cells	ZNF331
8.96989e-35	1.72048	0.592	0.142	2.94849e-30	B Cells	PTPN1
3.18819e-25	1.70124	0.606	0.152	1.04799e-20	B Cells	NR4A2
4.74488e-41	1.69093	0.761	0.182	1.55969e-36	B Cells	HLA-DRB1
6.79836e-34	1.63279	0.648	0.109	2.23469e-29	B Cells	BIRC3
2.15656e-37	1.62492	0.535	0.034	7.08882e-33	B Cells	CORO1A
9.34038e-44	1.61673	0.451	0.01	3.07028e-39	B Cells	LTB
3.18064e-21	1.60967	0.394	0.034	1.04551e-16	B Cells	RGS1
6.25459e-35	1.53016	0.507	0.036	2.05595e-30	B Cells	PIK3AP1
5.59296e-49	1.52488	0.465	0.009	1.83846e-44	B Cells	CD22
4.13048e-24	1.52125	0.437	0.045	1.35773e-19	B Cells	COTL1
2.36098e-28	1.519	0.38	0.02	7.76078e-24	B Cells	SP140
8.97888e-41	1.50228	0.577	0.036	2.95145e-36	B Cells	IKZF3
2.83093e-51	1.50187	0.366	0.002	9.30555e-47	B Cells	TNFRSF13B
2.87355e-21	1.48304	0.352	0.023	9.44563e-17	B Cells	PHACTR1
2.3101e-31	1.45554	0.38	0.013	7.59354e-27	B Cells	CYBB
1.39813e-26	1.45042	0.563	0.105	4.5958e-22	B Cells	SP110
2.86417e-29	1.4466	0.38	0.016	9.4148e-25	B Cells	RASSF2
7.83206e-31	1.44206	0.662	0.135	2.57448e-26	B Cells	STK17B
1.34199e-27	1.44068	0.394	0.024	4.41126e-23	B Cells	LRMP
6.63086e-38	1.43719	0.465	0.017	2.17963e-33	B Cells	CD37
1.53424e-17	1.43576	0.634	0.303	5.04321e-13	B Cells	RPS29
3.07586e-26	1.43427	0.817	0.368	1.01107e-21	B Cells	RPS18
7.92123e-28	1.43135	0.451	0.063	2.60379e-23	B Cells	HLA-DMA
3.5671e-21	1.42798	0.62	0.156	1.17254e-16	B Cells	REL
6.11683e-39	1.42773	0.493	0.022	2.01066e-34	B Cells	ARHGAP25
1.37755e-31	1.42305	0.873	0.415	4.52814e-27	B Cells	RPS19
2.11951e-23	1.42189	0.394	0.041	6.96703e-19	B Cells	PPP1R16B
3.52251e-29	1.41767	0.718	0.232	1.15788e-24	B Cells	RPL28
2.05245e-28	1.41362	0.423	0.04	6.7466e-24	B Cells	HLA-DMB
8.48852e-18	1.413	0.493	0.157	2.79026e-13	B Cells	SMAP2
5.87526e-26	1.40701	0.592	0.11	1.93126e-21	B Cells	TCF4
4.32604e-26	1.40631	0.465	0.041	1.42201e-21	B Cells	CD69
8.02601e-12	1.40299	0.296	0.039	2.63823e-07	B Cells	TTN
8.45021e-22	1.40052	0.423	0.039	2.77767e-17	B Cells	SLC2A3
7.98563e-19	1.39533	0.507	0.139	2.62496e-14	B Cells	RASGEF1B
1.11365e-30	1.38729	0.845	0.402	3.66067e-26	B Cells	RPL11
3.68407e-39	1.37906	0.423	0.012	1.21099e-34	B Cells	WDFY4
1.11106e-26	1.37582	0.69	0.213	3.65218e-22	B Cells	KIAA1551
8.27615e-27	1.37552	0.775	0.294	2.72045e-22	B Cells	RPL32
1.61143e-16	1.35892	0.62	0.311	5.29694e-12	B Cells	KLF6
2.8286e-20	1.352	0.296	0.015	9.2979e-16	B Cells	GPR183
3.58383e-22	1.35113	0.549	0.129	1.17804e-17	B Cells	STK17A
2.5028e-24	1.33956	0.718	0.259	8.22697e-20	B Cells	RPS2
1.16759e-25	1.33869	0.761	0.334	3.83798e-21	B Cells	RPS23
2.55335e-27	1.33822	0.648	0.137	8.39313e-23	B Cells	ARHGDIB
5.20393e-19	1.33623	0.803	0.45	1.71058e-14	B Cells	HSPH1
3.11872e-30	1.32525	0.873	0.515	1.02516e-25	B Cells	RPS6
1.39608e-17	1.3168	0.451	0.092	4.58905e-13	B Cells	RPL39
3.67744e-24	1.31146	0.408	0.042	1.20881e-19	B Cells	SESN3
4.95739e-48	1.3114	0.394	0.004	1.62954e-43	B Cells	CXCR5
1.81999e-15	1.30338	0.282	0.032	5.98249e-11	B Cells	RFTN1
5.69269e-28	1.29985	0.352	0.013	1.87124e-23	B Cells	ADAM19
1.20584e-29	1.2949	0.352	0.017	3.96372e-25	B Cells	CD19
1.12092e-31	1.29155	0.845	0.472	3.68457e-27	B Cells	RPS11
2.09057e-25	1.29042	0.465	0.053	6.87192e-21	B Cells	ETS1
3.11223e-22	1.28917	0.62	0.234	1.02302e-17	B Cells	TRA2B
7.42288e-17	1.28661	0.324	0.031	2.43998e-12	B Cells	SERPINB9
2.05434e-27	1.28516	0.859	0.396	6.75283e-23	B Cells	RPL13
4.35001e-19	1.28478	0.563	0.217	1.42989e-14	B Cells	ELF1
7.46655e-22	1.27591	0.535	0.1	2.45433e-17	B Cells	HLA-DRB5
1.99379e-16	1.27501	0.408	0.111	6.55379e-12	B Cells	SAMD9L
4.86511e-26	1.27451	0.366	0.019	1.59921e-21	B Cells	PDE4B
2.38352e-24	1.2706	0.831	0.378	7.83485e-20	B Cells	RPL23
3.69789e-15	1.26686	0.423	0.114	1.21553e-10	B Cells	HIF1A
7.98623e-24	1.25361	0.817	0.398	2.62515e-19	B Cells	RPL13A
1.07133e-13	1.25358	0.465	0.123	3.52156e-09	B Cells	NR4A1
1.07153e-25	1.25118	0.338	0.014	3.52223e-21	B Cells	HLA-DQA2
4.28463e-16	1.25046	0.606	0.22	1.4084e-11	B Cells	RPL26
1.03656e-22	1.24964	0.803	0.429	3.40727e-18	B Cells	RPLP1
1.47086e-20	1.24911	0.423	0.075	4.83488e-16	B Cells	PIKFYVE
1.01023e-15	1.24585	0.493	0.143	3.32073e-11	B Cells	RIPOR2
1.78211e-20	1.24508	0.423	0.055	5.85798e-16	B Cells	CELF2
1.34791e-22	1.24336	0.423	0.051	4.43073e-18	B Cells	2021-09-06
2.04453e-31	1.24309	0.394	0.022	6.72057e-27	B Cells	RAC2
3.96634e-18	1.24065	0.761	0.388	1.30378e-13	B Cells	ACTB
2.30413e-32	1.24055	0.338	0.007	7.57391e-28	B Cells	PARP15
8.48794e-17	1.23665	0.549	0.206	2.79007e-12	B Cells	GRB2
1.36726e-21	1.23621	0.423	0.052	4.49434e-17	B Cells	CIITA
5.03887e-17	1.22362	0.451	0.099	1.65633e-12	B Cells	SLC38A1
4.93111e-15	1.22345	0.563	0.198	1.62091e-10	B Cells	SMCHD1
2.2103e-15	1.2133	0.521	0.174	7.26549e-11	B Cells	TSC22D3
8.0426e-11	1.21305	0.479	0.185	2.64368e-06	B Cells	RPL41
2.6076e-19	1.20561	0.803	0.422	8.57146e-15	B Cells	RPL34
9.8377e-26	1.20475	0.408	0.034	3.23375e-21	B Cells	POU2F2
1.31714e-11	1.20121	0.31	0.099	4.32958e-07	B Cells	CREM
3.72273e-16	1.20111	0.592	0.221	1.2237e-11	B Cells	2021-09-07
3.42149e-18	1.19845	0.338	0.046	1.12468e-13	B Cells	PXK
2.32408e-22	1.19834	0.761	0.385	7.63948e-18	B Cells	RPLP2
8.97295e-20	1.19577	0.521	0.196	2.9495e-15	B Cells	MOB1A
5.08522e-18	1.19512	0.648	0.293	1.67156e-13	B Cells	BTG1
5.59269e-16	1.19377	0.549	0.179	1.83837e-11	B Cells	IER5
2.79669e-23	1.19299	0.831	0.534	9.19302e-19	B Cells	HSP90AB1
1.09836e-17	1.1929	0.577	0.184	3.61041e-13	B Cells	MBNL1
1.77514e-23	1.1923	0.761	0.369	5.83507e-19	B Cells	EEF2
3.73336e-22	1.1919	0.408	0.044	1.22719e-17	B Cells	INPP5D
2.99862e-22	1.18791	0.746	0.39	9.85675e-18	B Cells	RPS4X
4.77059e-14	1.18536	0.408	0.118	1.56814e-09	B Cells	CHORDC1
9.63961e-22	1.17531	0.775	0.363	3.16864e-17	B Cells	RPS20
4.62438e-16	1.175	0.648	0.29	1.52008e-11	B Cells	PARP14
3.17622e-14	1.17298	0.634	0.269	1.04405e-09	B Cells	RPL12
3.47109e-15	1.17159	0.648	0.277	1.14098e-10	B Cells	RPL37
6.90836e-18	1.1715	0.563	0.195	2.27085e-13	B Cells	RPL10
3.59979e-19	1.16583	0.577	0.178	1.18329e-14	B Cells	TLN1
3.1148e-16	1.1658	0.563	0.204	1.02387e-11	B Cells	MYCBP2
3.46479e-15	1.16535	0.38	0.092	1.13891e-10	B Cells	PLEKHA2
9.46373e-16	1.16499	0.592	0.208	3.11082e-11	B Cells	JUND
8.85969e-27	1.16269	0.394	0.025	2.91227e-22	B Cells	CD53
3.66473e-15	1.15969	0.38	0.063	1.20463e-10	B Cells	MSN
2.21338e-39	1.15846	0.324	0.004	7.2756e-35	B Cells	PAX5
5.30839e-22	1.15782	0.761	0.413	1.74492e-17	B Cells	RPL19
7.92562e-14	1.1548	0.718	0.378	2.60523e-09	B Cells	PTMA
1.65149e-20	1.15317	0.775	0.385	5.4286e-16	B Cells	RPL3
2.11973e-20	1.15216	0.775	0.342	6.96775e-16	B Cells	SRSF3
2.10232e-18	1.14397	0.239	0.009	6.91052e-14	B Cells	CCR7
9.60045e-20	1.14187	0.732	0.342	3.15576e-15	B Cells	RPS3
3.39712e-35	1.13856	0.268	0.002	1.11667e-30	B Cells	FCRL1
8.38969e-17	1.13797	0.324	0.059	2.75777e-12	B Cells	SYK
1.37754e-12	1.13365	0.268	0.03	4.52811e-08	B Cells	LGALS1
8.63322e-18	1.13047	0.676	0.318	2.83783e-13	B Cells	ARPC2
4.89226e-24	1.1297	0.873	0.463	1.60814e-19	B Cells	RPS14
4.49736e-21	1.12754	0.775	0.405	1.47833e-16	B Cells	DNAJA1
5.48953e-13	1.12442	0.549	0.227	1.80446e-08	B Cells	RPS15
2.65326e-44	1.1243	0.324	0.002	8.72153e-40	B Cells	CD79B
1.00505e-14	1.12235	0.521	0.223	3.30369e-10	B Cells	GDI2
3.5282e-14	1.12016	0.338	0.085	1.15975e-09	B Cells	SH3BP5
1.60523e-19	1.11993	0.296	0.021	5.27655e-15	B Cells	LRRK2
1.7209e-10	1.11381	0.268	0.044	5.65677e-06	B Cells	DGKD
5.13069e-20	1.11276	0.732	0.358	1.68651e-15	B Cells	RACK1
4.09576e-23	1.11254	0.296	0.014	1.34632e-18	B Cells	SELL
1.05861e-12	1.11225	0.577	0.213	3.47976e-08	B Cells	RPS15A
1.75547e-28	1.10968	0.38	0.02	5.77039e-24	B Cells	PRKCB
7.65117e-22	1.10821	0.254	0.008	2.51501e-17	B Cells	2021-03-01
3.80151e-24	1.09682	0.437	0.046	1.24959e-19	B Cells	PLCG2
1.21832e-15	1.09461	0.69	0.316	4.00473e-11	B Cells	EEF1A1
6.91326e-12	1.0928	0.408	0.165	2.27246e-07	B Cells	ATP2B1
3.16638e-14	1.09208	0.366	0.08	1.04082e-09	B Cells	KLF2
3.53551e-17	1.0871	0.746	0.375	1.16216e-12	B Cells	RPL37A
1.43551e-25	1.08462	0.155	0	4.71865e-21	B Cells	IGHA2
1.09203e-09	1.08415	0.282	0.053	3.58961e-05	B Cells	DUSP2
1.1876e-18	1.08406	0.239	0.009	3.90377e-14	B Cells	CD86
9.05099e-39	1.08393	0.296	0.003	2.97515e-34	B Cells	TLR10
7.41187e-29	1.08384	0.31	0.009	2.43635e-24	B Cells	HVCN1
3.24478e-19	1.07623	0.803	0.377	1.06659e-14	B Cells	RPL35A
4.46373e-16	1.07352	0.648	0.237	1.46727e-11	B Cells	RPS27A
8.8962e-19	1.06894	0.296	0.019	2.92427e-14	B Cells	JAK3
6.37614e-23	1.06788	0.873	0.457	2.0959e-18	B Cells	PABPC1
3.41025e-20	1.06664	0.31	0.018	1.12098e-15	B Cells	CYTIP
1.32596e-19	1.06609	0.324	0.023	4.35858e-15	B Cells	CD48
7.74745e-20	1.06229	0.394	0.041	2.54666e-15	B Cells	TAGAP
2.21527e-15	1.06027	0.761	0.423	7.28182e-11	B Cells	RPS12
4.79363e-12	1.05958	0.211	0.022	1.57571e-07	B Cells	LPCAT1
5.13831e-22	1.05835	0.282	0.01	1.68901e-17	B Cells	LIMD2
1.60375e-27	1.05594	0.239	0.003	5.27167e-23	B Cells	FCRL3
3.92267e-32	1.05501	0.296	0.005	1.28942e-27	B Cells	TNFRSF13C
2.34801e-14	1.05478	0.239	0.015	7.71816e-10	B Cells	TNF
5.87411e-17	1.05278	0.493	0.162	1.93088e-12	B Cells	NCOA3
4.64815e-16	1.04943	0.718	0.35	1.52789e-11	B Cells	RPL27A
1.25863e-16	1.04797	0.451	0.124	4.13725e-12	B Cells	RPL18A
6.02969e-15	1.04778	0.493	0.145	1.98202e-10	B Cells	RPL23A
1.25935e-17	1.04472	0.521	0.166	4.1396e-13	B Cells	CDV3
5.13032e-19	1.04365	0.225	0.007	1.68639e-14	B Cells	CPNE5
9.18481e-11	1.03919	0.394	0.129	3.01914e-06	B Cells	RAPGEF1
6.94399e-17	1.03914	0.31	0.028	2.28256e-12	B Cells	IKZF1
1.47413e-16	1.03735	0.732	0.401	4.84563e-12	B Cells	EIF1
1.27106e-11	1.03486	0.592	0.251	4.17812e-07	B Cells	FOSB
4.53581e-20	1.03452	0.704	0.349	1.49096e-15	B Cells	RPS5
1.37176e-25	1.03126	0.352	0.02	4.50912e-21	B Cells	RCSD1
1.85149e-11	1.03087	0.493	0.195	6.08602e-07	B Cells	RPL36
5.49749e-17	1.0284	0.268	0.018	1.80708e-12	B Cells	IRF4
3.41986e-11	1.02777	0.704	0.415	1.12414e-06	B Cells	DNAJB1
1.67704e-17	1.02703	0.732	0.373	5.51261e-13	B Cells	RPL4
1.82033e-20	1.02485	0.887	0.471	5.98361e-16	B Cells	HLA-E
1.01755e-19	1.02169	0.31	0.022	3.34479e-15	B Cells	DOCK2
9.32579e-18	1.01814	0.338	0.032	3.06548e-13	B Cells	DOCK10
1.07871e-10	1.01804	0.268	0.041	3.54584e-06	B Cells	NR4A3
1.52454e-29	1.01719	0.31	0.008	5.0113e-25	B Cells	RASGRP2
6.11503e-11	1.01449	0.423	0.137	2.01007e-06	B Cells	RPS7
2.9434e-10	1.01177	0.507	0.221	9.67525e-06	B Cells	JMJD1C
5.62974e-13	1.01165	0.577	0.268	1.85055e-08	B Cells	MCL1
9.12282e-17	1.01061	0.704	0.342	2.99876e-12	B Cells	RPL27
7.12245e-15	1.00973	0.296	0.034	2.34122e-10	B Cells	ARHGAP45
4.75431e-11	1.00621	0.211	0.024	1.56279e-06	B Cells	CGAS
1.21707e-17	1.00612	0.408	0.078	4.00062e-13	B Cells	SEMA4D
1.81884e-15	1.00568	0.268	0.023	5.9787e-11	B Cells	TBC1D10C
2.18859e-14	1.00225	0.465	0.18	7.19412e-10	B Cells	ITSN2
6.44239e-17	1.002	0.775	0.436	2.11768e-12	B Cells	RPL31
2.67674e-14	1.00198	0.352	0.077	8.7987e-10	B Cells	PTPN6
4.99701e-11	1.00196	0.521	0.26	1.64257e-06	B Cells	ACTR2
2.4061e-09	1.00191	0.423	0.223	7.90908e-05	B Cells	CD82
1.86844e-13	1.0019	0.634	0.289	6.14175e-09	B Cells	RPL10A
1.65485e-28	0.998937	0.38	0.022	5.43965e-24	B Cells	FGD2
2.75777e-13	0.99801	0.324	0.071	9.06506e-09	B Cells	FCHSD2
3.83972e-13	0.9971	0.324	0.075	1.26215e-08	B Cells	BMP2K
2.19395e-21	0.994152	0.225	0.005	7.21172e-17	B Cells	TMEM156
8.54257e-13	0.993951	0.62	0.258	2.80803e-08	B Cells	RPS25
5.10415e-14	0.993061	0.69	0.349	1.67779e-09	B Cells	RPS21
3.43442e-12	0.990451	0.254	0.026	1.12893e-07	B Cells	EGR3
4.49243e-16	0.988881	0.606	0.27	1.47671e-11	B Cells	SP100
3.76613e-22	0.988599	0.31	0.019	1.23796e-17	B Cells	RELT
1.85111e-15	0.988514	0.31	0.04	6.08479e-11	B Cells	RAB8B
2.36051e-07	0.986693	0.296	0.11	0.00775923	B Cells	ATM
4.2467e-14	0.986124	0.648	0.418	1.39593e-09	B Cells	BRD2
1.55294e-07	0.984843	0.197	0.037	0.00510467	B Cells	RASSF3
2.76467e-16	0.983948	0.296	0.027	9.08775e-12	B Cells	RUNX3
1.94479e-21	0.983051	0.268	0.01	6.39273e-17	B Cells	LAT2
9.26042e-20	0.980611	0.465	0.069	3.04399e-15	B Cells	SRGN
5.23997e-09	0.976424	0.493	0.23	0.000172243	B Cells	NOP53
4.54748e-15	0.975297	0.296	0.028	1.4948e-10	B Cells	CCND2
1.51323e-12	0.974596	0.479	0.208	4.97415e-08	B Cells	PRDM2
3.52767e-07	0.974348	0.239	0.069	0.0115958	B Cells	IL4R
2.86223e-10	0.973814	0.282	0.053	9.40844e-06	B Cells	PIM2
5.20915e-15	0.973243	0.38	0.068	1.7123e-10	B Cells	EDEM1
1.08495e-17	0.973235	0.296	0.02	3.56635e-13	B Cells	ARHGAP9
6.85149e-09	0.972295	0.239	0.059	0.000225215	B Cells	GBP4
6.02498e-09	0.970711	0.31	0.105	0.000198047	B Cells	CCDC50
1.88593e-10	0.969567	0.535	0.222	6.19925e-06	B Cells	CYBA
6.79351e-22	0.968599	0.155	0.001	2.23309e-17	B Cells	IGLC2
4.73157e-08	0.966705	0.282	0.102	0.00155531	B Cells	EPS15
4.50382e-21	0.963426	0.338	0.025	1.48045e-16	B Cells	PLEKHO1
1.14013e-10	0.961864	0.239	0.049	3.74772e-06	B Cells	LSP1
1.20217e-10	0.961463	0.408	0.134	3.95166e-06	B Cells	CYLD
6.61103e-06	0.960397	0.282	0.146	0.217311	B Cells	CHD7
3.03478e-16	0.960039	0.704	0.36	9.97563e-12	B Cells	FAU
2.45374e-08	0.959803	0.324	0.113	0.000806568	B Cells	ZBTB1
4.34713e-15	0.959597	0.662	0.288	1.42894e-10	B Cells	CCNL1
2.76117e-09	0.959044	0.437	0.193	9.07625e-05	B Cells	CHD1
1.91516e-11	0.957879	0.31	0.049	6.29532e-07	B Cells	ANKRD44
8.69594e-29	0.957401	0.296	0.007	2.85844e-24	B Cells	BTK
2.54611e-18	0.956902	0.394	0.055	8.3693e-14	B Cells	ARHGAP30
1.98153e-09	0.955159	0.352	0.116	6.51348e-05	B Cells	HECA
5.01302e-10	0.954125	0.324	0.142	1.64783e-05	B Cells	TAP1
1.88114e-12	0.953587	0.549	0.227	6.18351e-08	B Cells	CMTM6
1.59651e-14	0.946256	0.437	0.125	5.24788e-10	B Cells	RPL29
1.49507e-22	0.945681	0.324	0.02	4.91444e-18	B Cells	RASGRP3
2.23762e-19	0.94514	0.324	0.027	7.35527e-15	B Cells	FMNL3
2.96502e-13	0.945137	0.69	0.389	9.74632e-09	B Cells	RPL30
4.33643e-22	0.943112	0.169	0.001	1.42543e-17	B Cells	IGHA1
1.89516e-12	0.942783	0.648	0.347	6.22957e-08	B Cells	DDX3X
2.09184e-09	0.941374	0.324	0.178	6.8761e-05	B Cells	PPP1R15B
1.56509e-19	0.94032	0.31	0.021	5.14462e-15	B Cells	ANXA6
1.07854e-23	0.94031	0.268	0.009	3.54528e-19	B Cells	CCR6
5.01548e-11	0.936779	0.338	0.094	1.64864e-06	B Cells	ODC1
5.8606e-12	0.936135	0.493	0.181	1.92644e-07	B Cells	RSL1D1
1.48706e-12	0.935757	0.437	0.13	4.88812e-08	B Cells	RPSA
6.26735e-11	0.934857	0.423	0.134	2.06014e-06	B Cells	STK4
5.30789e-14	0.932104	0.62	0.262	1.74476e-09	B Cells	HNRNPH1
3.5326e-25	0.930561	0.282	0.01	1.1612e-20	B Cells	HLA-DQB2
7.71039e-08	0.930416	0.451	0.264	0.00253448	B Cells	HSPD1
3.20399e-12	0.928433	0.535	0.231	1.05318e-07	B Cells	WSB1
1.09848e-15	0.923263	0.704	0.349	3.6108e-11	B Cells	RPL38
3.01439e-08	0.922901	0.282	0.056	0.000990861	B Cells	CLEC2D
1.12553e-09	0.922854	0.437	0.197	3.69972e-05	B Cells	IRF2BP2
1.65655e-16	0.921328	0.31	0.037	5.44525e-12	B Cells	TMEM131L
3.32725e-10	0.920927	0.465	0.23	1.0937e-05	B Cells	TAPBP
1.09139e-11	0.92091	0.408	0.128	3.5875e-07	B Cells	GGA2
2.47647e-12	0.919968	0.324	0.062	8.1404e-08	B Cells	IL16
8.88364e-11	0.915512	0.549	0.238	2.92014e-06	B Cells	MYH9
1.03774e-14	0.915148	0.31	0.034	3.41114e-10	B Cells	PREX1
1.46308e-10	0.915127	0.493	0.247	4.80928e-06	B Cells	RPL7A
3.72735e-18	0.914857	0.296	0.021	1.22522e-13	B Cells	RHOH
5.41177e-12	0.913387	0.704	0.483	1.7789e-07	B Cells	HSPA8
1.07356e-14	0.912141	0.394	0.075	3.5289e-10	B Cells	DOCK8
1.06311e-18	0.911955	0.352	0.035	3.49455e-14	B Cells	WIPF1
2.45258e-21	0.911235	0.169	0.002	8.06188e-17	B Cells	FCRL4
1.68829e-12	0.910491	0.423	0.115	5.54956e-08	B Cells	EEF1B2
7.03248e-12	0.910349	0.155	0.006	2.31165e-07	B Cells	CCDC141
1.42671e-09	0.908083	0.338	0.12	4.68974e-05	B Cells	DUSP4
2.2856e-08	0.90682	0.338	0.13	0.000751301	B Cells	SMC6
3.11553e-16	0.905431	0.479	0.121	1.02411e-11	B Cells	VIM
1.2631e-11	0.905028	0.479	0.239	4.15195e-07	B Cells	ACTR3
5.50126e-08	0.904568	0.338	0.152	0.00180832	B Cells	OGT
4.34022e-20	0.902966	0.31	0.022	1.42667e-15	B Cells	ITGA4
3.11092e-12	0.90087	0.465	0.151	1.02259e-07	B Cells	FNBP1
1.26589e-06	0.900279	0.31	0.145	0.0416111	B Cells	TRIM22
4.94922e-09	0.900022	0.282	0.094	0.000162686	B Cells	ELMSAN1
1.91647e-18	0.897972	0.254	0.016	6.29961e-14	B Cells	SKAP2
9.7668e-06	0.896521	0.366	0.173	0.321044	B Cells	PCF11
5.38433e-09	0.895915	0.507	0.24	0.000176988	B Cells	SRSF2
9.11224e-12	0.893753	0.493	0.196	2.99529e-07	B Cells	LYN
2.11483e-09	0.888685	0.535	0.257	6.95165e-05	B Cells	RPL14
1.36524e-11	0.887159	0.577	0.271	4.48767e-07	B Cells	SRSF7
1.20398e-11	0.886495	0.352	0.106	3.95761e-07	B Cells	GM2A
9.02019e-15	0.88635	0.704	0.316	2.96503e-10	B Cells	RPL35
3.92255e-13	0.885481	0.662	0.324	1.28938e-08	B Cells	RPS13
3.20203e-12	0.885411	0.732	0.452	1.05254e-07	B Cells	RPS8
4.38442e-10	0.885274	0.606	0.302	1.4412e-05	B Cells	UBA52
9.7702e-08	0.88408	0.338	0.148	0.00321156	B Cells	RILPL2
1.41326e-08	0.882425	0.254	0.044	0.000464553	B Cells	DENND3
1.28783e-08	0.88115	0.394	0.167	0.000423322	B Cells	SWAP70
4.46795e-13	0.880448	0.254	0.025	1.46866e-08	B Cells	PPP1R18
2.63537e-11	0.880427	0.676	0.363	8.66271e-07	B Cells	RPLP0
1.57187e-08	0.87922	0.408	0.193	0.00051669	B Cells	DEK
8.93867e-10	0.877636	0.31	0.097	2.93823e-05	B Cells	MAP3K1
3.22003e-07	0.877406	0.366	0.155	0.0105846	B Cells	SKIL
3.55999e-18	0.877137	0.225	0.01	1.1702e-13	B Cells	SPIB
5.87226e-18	0.876765	0.254	0.012	1.93027e-13	B Cells	EVI2B
1.47127e-08	0.876677	0.282	0.072	0.000483622	B Cells	SLC4A7
1.63917e-08	0.874504	0.38	0.156	0.000538813	B Cells	PFN1
1.01992e-11	0.872552	0.465	0.161	3.35257e-07	B Cells	SYNGR2
1.58909e-09	0.872341	0.507	0.288	5.22349e-05	B Cells	KMT2E
1.70391e-10	0.871402	0.563	0.28	5.60092e-06	B Cells	TPM3
8.98755e-09	0.869889	0.38	0.131	0.00029543	B Cells	LNPEP
5.71409e-10	0.86985	0.296	0.066	1.87828e-05	B Cells	HSH2D
2.38473e-20	0.868893	0.254	0.012	7.83883e-16	B Cells	FCMR
2.19612e-08	0.865065	0.183	0.02	0.000721885	B Cells	ITGAX
1.65222e-11	0.864972	0.254	0.056	5.43102e-07	B Cells	CSK
2.10775e-08	0.864572	0.507	0.298	0.000692839	B Cells	RSRC2
2.9103e-19	0.862281	0.338	0.03	9.56646e-15	B Cells	PTPN7
4.99074e-08	0.858865	0.225	0.048	0.00164051	B Cells	CKS2
2.63999e-07	0.85881	0.366	0.144	0.00867792	B Cells	ZC3HAV1
5.90337e-10	0.857835	0.676	0.439	1.9405e-05	B Cells	RPL8
4.63753e-07	0.855952	0.296	0.097	0.015244	B Cells	ZBTB10
1.19847e-07	0.854432	0.451	0.2	0.00393948	B Cells	SLC38A2
2.54436e-14	0.854372	0.324	0.043	8.36356e-10	B Cells	ACAP1
5.40791e-08	0.854282	0.493	0.26	0.00177763	B Cells	TAF7
8.96116e-08	0.853063	0.239	0.06	0.00294562	B Cells	CAPG
3.36319e-10	0.852231	0.282	0.048	1.10551e-05	B Cells	ZEB2
5.79697e-10	0.851294	0.324	0.095	1.90552e-05	B Cells	FAM49B
7.81663e-13	0.850304	0.634	0.26	2.56941e-08	B Cells	ZFP36L1
5.65146e-11	0.847343	0.648	0.435	1.85769e-06	B Cells	RPS16
2.00589e-07	0.845621	0.394	0.18	0.00659356	B Cells	EML4
1.20231e-12	0.845298	0.197	0.013	3.95211e-08	B Cells	MAP4K1
3.27978e-10	0.84475	0.62	0.316	1.0781e-05	B Cells	RPS9
7.71863e-09	0.84442	0.31	0.093	0.000253719	B Cells	LBH
5.97793e-18	0.843643	0.282	0.018	1.965e-13	B Cells	TMC8
1.69044e-09	0.843257	0.507	0.244	5.55665e-05	B Cells	RPL24
1.44925e-06	0.84217	0.31	0.118	0.0476382	B Cells	MGA
4.0853e-08	0.840002	0.338	0.154	0.00134288	B Cells	PPP3CA
1.79009e-08	0.83988	0.268	0.09	0.000588419	B Cells	ZCCHC2
3.51058e-08	0.83852	0.268	0.065	0.00115396	B Cells	TLE3
2.6705e-07	0.837962	0.282	0.088	0.00877819	B Cells	BACH1
4.98664e-10	0.83746	0.169	0.011	1.63916e-05	B Cells	HLA-DOA
3.54117e-14	0.836497	0.535	0.19	1.16402e-09	B Cells	DDX21
1.12459e-08	0.836114	0.324	0.089	0.000369665	B Cells	TSC22D2
2.82974e-10	0.836018	0.437	0.152	9.30165e-06	B Cells	NOP58
6.1244e-07	0.835702	0.394	0.169	0.0201315	B Cells	SUB1
2.45406e-09	0.833042	0.507	0.242	8.06673e-05	B Cells	JAK1
9.56311e-25	0.832913	0.169	0.001	3.14349e-20	B Cells	IGHG3
1.64643e-06	0.83286	0.225	0.051	0.0541197	B Cells	MIR29B2CHG
3.41669e-09	0.829722	0.225	0.032	0.00011231	B Cells	TRAF5
2.68751e-18	0.829551	0.254	0.013	8.83413e-14	B Cells	FLI1
4.59042e-10	0.827228	0.761	0.47	1.50892e-05	B Cells	H3F3B
4.44432e-08	0.827225	0.451	0.217	0.00146089	B Cells	HLA-F
9.27446e-06	0.826948	0.169	0.05	0.304861	B Cells	MYNN
3.55902e-08	0.825144	0.606	0.336	0.00116989	B Cells	RPL15
1.91682e-19	0.824705	0.211	0.007	6.30079e-15	B Cells	AFF3
3.86781e-06	0.823985	0.254	0.093	0.127139	B Cells	SH3KBP1
2.67006e-13	0.823745	0.366	0.063	8.77675e-09	B Cells	FLNA
2.89036e-07	0.821809	0.451	0.202	0.00950089	B Cells	HSPE1
9.59241e-09	0.821785	0.282	0.076	0.000315312	B Cells	CCDC88B
3.51486e-08	0.821024	0.296	0.105	0.00115537	B Cells	TMPO
1.40078e-13	0.820043	0.239	0.018	4.60452e-09	B Cells	RAB30
1.18262e-09	0.819807	0.324	0.088	3.88741e-05	B Cells	JADE2
1.14676e-08	0.818922	0.352	0.115	0.00037695	B Cells	PEA15
8.03017e-07	0.817073	0.282	0.083	0.026396	B Cells	TRANK1
8.62399e-09	0.816632	0.507	0.254	0.000283479	B Cells	CFL1
2.12074e-20	0.81431	0.211	0.005	6.97108e-16	B Cells	ADGRG5
1.46299e-11	0.812708	0.324	0.079	4.80899e-07	B Cells	UVRAG
1.79204e-07	0.81258	0.225	0.078	0.00589061	B Cells	RB1
3.58867e-08	0.812422	0.155	0.015	0.00117963	B Cells	BACH2
3.16436e-06	0.812171	0.408	0.2	0.104016	B Cells	PPP1R12A
1.52993e-09	0.81088	0.535	0.227	5.02903e-05	B Cells	CLK1
3.66043e-14	0.810858	0.225	0.014	1.20322e-09	B Cells	PARVG
9.07768e-06	0.809908	0.239	0.064	0.298392	B Cells	SSH2
3.88636e-22	0.809142	0.197	0.003	1.27749e-17	B Cells	FCRL2
4.14084e-09	0.805541	0.606	0.367	0.000136114	B Cells	PPP1R15A
2.93708e-10	0.803387	0.606	0.389	9.65448e-06	B Cells	RPL18
7.97852e-14	0.801074	0.254	0.022	2.62262e-09	B Cells	SIPA1
8.47547e-07	0.799848	0.465	0.245	0.0278597	B Cells	CAP1
2.95436e-19	0.796895	0.183	0.004	9.71128e-15	B Cells	EBF1
6.52486e-09	0.796665	0.423	0.171	0.000214479	B Cells	ARPC5
3.41064e-09	0.796159	0.676	0.391	0.000112111	B Cells	RPS24
4.78707e-06	0.793915	0.254	0.093	0.157356	B Cells	DUSP10
7.19033e-08	0.793377	0.451	0.202	0.00236353	B Cells	AHSA1
1.67716e-06	0.789278	0.239	0.064	0.0551301	B Cells	ITPR1
1.54296e-12	0.78817	0.225	0.019	5.07186e-08	B Cells	PLXNC1
4.64363e-27	0.786927	0.282	0.011	1.52641e-22	B Cells	SCIMP
6.35066e-10	0.786218	0.183	0.014	2.08753e-05	B Cells	DOCK11
2.24483e-08	0.785955	0.324	0.184	0.000737898	B Cells	MTPN
5.82537e-11	0.785335	0.254	0.035	1.91486e-06	B Cells	ARHGAP4
2.50659e-07	0.784643	0.563	0.314	0.00823941	B Cells	ANKRD12
1.11625e-15	0.781953	0.169	0.004	3.66921e-11	B Cells	LINC00926
3.48941e-11	0.781549	0.239	0.033	1.147e-06	B Cells	BCL2
2.23879e-09	0.781341	0.324	0.098	7.35913e-05	B Cells	NIPA2
4.26608e-10	0.780679	0.493	0.263	1.4023e-05	B Cells	SETX
6.4159e-08	0.780379	0.268	0.085	0.00210897	B Cells	VRK2
3.11205e-07	0.779527	0.437	0.217	0.0102296	B Cells	KDM5A
1.75077e-09	0.779188	0.254	0.053	5.75497e-05	B Cells	PRKD3
1.61367e-05	0.776194	0.479	0.243	0.53043	B Cells	NFKBIA
9.34347e-07	0.776131	0.338	0.164	0.0307129	B Cells	NPM1
2.18671e-14	0.775568	0.521	0.213	7.18794e-10	B Cells	SLC25A6
2.1089e-19	0.775487	0.254	0.014	6.93216e-15	B Cells	SASH3
4.60954e-08	0.775024	0.408	0.267	0.0015152	B Cells	CTSH
9.23746e-07	0.774157	0.451	0.214	0.0303645	B Cells	UGCG
1.44572e-19	0.773871	0.296	0.019	4.75221e-15	B Cells	FERMT3
1.71633e-08	0.773359	0.634	0.346	0.000564175	B Cells	SFPQ
1.99038e-06	0.773141	0.296	0.097	0.0654257	B Cells	ATP2A3
4.64932e-09	0.772956	0.746	0.49	0.000152828	B Cells	UBC
6.61331e-07	0.772832	0.352	0.166	0.0217386	B Cells	PSMB9
9.3221e-12	0.772504	0.268	0.042	3.06427e-07	B Cells	BLNK
5.54027e-08	0.771773	0.38	0.171	0.00182114	B Cells	ROCK1
1.16383e-12	0.767636	0.197	0.014	3.82561e-08	B Cells	ARHGAP15
6.86862e-11	0.766861	0.282	0.077	2.25779e-06	B Cells	ISG20
6.48061e-22	0.762401	0.282	0.014	2.13024e-17	B Cells	KBTBD8
4.96115e-06	0.760995	0.225	0.068	0.163078	B Cells	OTULIN
1.10969e-06	0.757791	0.239	0.077	0.0364765	B Cells	RPL9
3.60401e-06	0.756744	0.239	0.09	0.118468	B Cells	IFI44L
9.22602e-18	0.75468	0.296	0.027	3.03269e-13	B Cells	NCKAP1L
5.85888e-10	0.754333	0.423	0.121	1.92587e-05	B Cells	CD44
5.82565e-08	0.752457	0.69	0.447	0.00191495	B Cells	RBM39
5.63501e-14	0.751765	0.183	0.008	1.85229e-09	B Cells	SEMA7A
3.98736e-06	0.750295	0.408	0.222	0.131068	B Cells	C6orf62
2.52216e-07	0.748862	0.211	0.045	0.00829059	B Cells	CLIC4
2.79086e-06	0.747992	0.338	0.167	0.0917385	B Cells	CD99
1.2946e-05	0.747709	0.155	0.054	0.425548	B Cells	MALT1
1.23596e-14	0.746588	0.282	0.029	4.06273e-10	B Cells	FMNL1
7.36829e-10	0.745875	0.38	0.131	2.42203e-05	B Cells	C6orf48
6.89162e-09	0.744845	0.549	0.275	0.000226534	B Cells	BOD1L1
1.50413e-07	0.743905	0.507	0.266	0.00494422	B Cells	TCP1
1.19644e-07	0.741969	0.239	0.078	0.00393281	B Cells	APOBEC3C
1.81557e-05	0.74146	0.324	0.154	0.596796	B Cells	ARID5B
3.37581e-09	0.740416	0.239	0.041	0.000110966	B Cells	GRK3
8.44904e-07	0.740078	0.268	0.087	0.0277728	B Cells	ARPC1B
7.61419e-10	0.739259	0.239	0.044	2.50286e-05	B Cells	DEF6
5.57181e-14	0.738845	0.282	0.038	1.83151e-09	B Cells	ICAM3
1.03968e-06	0.738718	0.296	0.106	0.0341753	B Cells	TMC6
4.31364e-13	0.73637	0.394	0.094	1.41794e-08	B Cells	GLS
7.82087e-07	0.735189	0.535	0.284	0.025708	B Cells	CCNI
3.53667e-07	0.733978	0.268	0.087	0.0116254	B Cells	CTSZ
2.48286e-06	0.731626	0.169	0.031	0.081614	B Cells	ATP8A1
3.96421e-17	0.731524	0.254	0.016	1.30307e-12	B Cells	BCL2A1
3.2198e-06	0.731492	0.225	0.065	0.105838	B Cells	MEF2D
4.34264e-10	0.730845	0.592	0.29	1.42747e-05	B Cells	EEF1D
4.41952e-10	0.730789	0.296	0.125	1.45274e-05	B Cells	DTX3L
2.67662e-11	0.730493	0.127	0.003	8.79832e-07	B Cells	HLA-DQB1-AS1
4.35848e-09	0.728924	0.254	0.046	0.000143268	B Cells	HDAC9
2.65582e-05	0.727215	0.141	0.031	0.872996	B Cells	MOB3A
5.01989e-08	0.726388	0.366	0.165	0.00165009	B Cells	HCLS1
9.05483e-12	0.72597	0.225	0.024	2.97641e-07	B Cells	PLEK
1.11596e-17	0.725959	0.268	0.02	3.66827e-13	B Cells	ENTPD1
1.33708e-05	0.724996	0.239	0.105	0.439513	B Cells	VAV1
2.10705e-06	0.724811	0.408	0.278	0.0692608	B Cells	MX1
6.40266e-07	0.724742	0.366	0.138	0.0210462	B Cells	PMAIP1
5.821e-06	0.72181	0.338	0.153	0.191342	B Cells	SH3BGRL3
1.21157e-07	0.721694	0.268	0.075	0.00398256	B Cells	ST8SIA4
2.40896e-11	0.720955	0.169	0.01	7.91849e-07	B Cells	ACP5
2.78024e-17	0.720613	0.169	0.003	9.13893e-13	B Cells	FCGR2B
1.0976e-09	0.720187	0.873	0.611	3.60792e-05	B Cells	HLA-B
1.29681e-05	0.719983	0.197	0.057	0.426276	B Cells	USPL1
1.51248e-08	0.718075	0.324	0.099	0.000497168	B Cells	DENND4A
2.07494e-14	0.717603	0.211	0.012	6.82053e-10	B Cells	ZC3H12D
7.96968e-06	0.717156	0.113	0.01	0.261971	B Cells	ZEB1
1.51916e-07	0.716046	0.408	0.254	0.00499364	B Cells	BCLAF1
2.45926e-09	0.715031	0.155	0.012	8.08382e-05	B Cells	AP1S2
1.25273e-05	0.714657	0.352	0.178	0.411785	B Cells	ZFAND6
2.77616e-06	0.714073	0.31	0.166	0.0912551	B Cells	PTP4A1
4.75403e-11	0.714026	0.465	0.192	1.5627e-06	B Cells	PNRC1
2.2893e-10	0.712765	0.141	0.006	7.52517e-06	B Cells	GRASP
9.72939e-08	0.712716	0.268	0.092	0.00319815	B Cells	RSBN1
2.22066e-05	0.711604	0.31	0.149	0.729952	B Cells	PARP1
1.239e-08	0.711123	0.282	0.068	0.000407272	B Cells	PHF6
4.18919e-06	0.710707	0.324	0.14	0.137703	B Cells	MORC3
8.59616e-11	0.709428	0.169	0.01	2.82564e-06	B Cells	SLAMF1
3.16504e-12	0.708065	0.225	0.019	1.04038e-07	B Cells	ADCY7
2.31499e-11	0.705369	0.211	0.021	7.60962e-07	B Cells	LPXN
2.48473e-07	0.702556	0.507	0.273	0.00816754	B Cells	IFI16
2.97014e-11	0.702197	0.197	0.016	9.76313e-07	B Cells	STAMBPL1
4.88638e-06	0.701495	0.225	0.089	0.16062	B Cells	ZMIZ1
8.5884e-09	0.701394	0.648	0.369	0.000282309	B Cells	EIF5
1.11169e-07	0.698285	0.183	0.042	0.00365424	B Cells	CHMP7
1.68495e-08	0.696042	0.493	0.239	0.000553858	B Cells	KPNB1
3.33589e-08	0.693309	0.408	0.17	0.00109654	B Cells	MAP1LC3B
7.82757e-10	0.691763	0.69	0.378	2.573e-05	B Cells	OAZ1
5.11223e-07	0.69138	0.338	0.115	0.0168044	B Cells	TNFAIP8
3.28318e-06	0.691274	0.676	0.435	0.107921	B Cells	EIF4G2
2.87056e-07	0.691129	0.141	0.095	0.00943583	B Cells	LDLRAD4
2.14014e-06	0.690457	0.211	0.072	0.0703484	B Cells	RPS3A
9.02107e-07	0.690336	0.31	0.12	0.0296531	B Cells	CDC42SE2
8.20397e-13	0.687724	0.282	0.045	2.69673e-08	B Cells	NFATC2
1.22481e-05	0.687112	0.324	0.156	0.402609	B Cells	RBM26
3.67732e-17	0.685737	0.197	0.007	1.20877e-12	B Cells	MPEG1
4.61292e-06	0.685516	0.225	0.072	0.151631	B Cells	PLEKHG1
6.17506e-13	0.684969	0.197	0.012	2.0298e-08	B Cells	SNX10
9.42208e-08	0.684445	0.197	0.031	0.00309713	B Cells	GMIP
4.38554e-07	0.684361	0.155	0.038	0.0144157	B Cells	SLC15A4
2.05155e-14	0.683634	0.155	0.004	6.74363e-10	B Cells	CBFA2T3
2.03297e-05	0.682101	0.239	0.088	0.668257	B Cells	JOSD1
6.45884e-07	0.680646	0.338	0.139	0.0212308	B Cells	GNAI2
6.75091e-08	0.680415	0.606	0.333	0.00221909	B Cells	YWHAZ
1.84393e-06	0.678634	0.352	0.17	0.0606119	B Cells	PDS5A
7.63376e-08	0.67607	0.211	0.047	0.00250929	B Cells	TCF3
7.9775e-14	0.675528	0.268	0.037	2.62228e-09	B Cells	ST3GAL5
8.41147e-07	0.674597	0.408	0.178	0.0276494	B Cells	MAP4K4
2.97777e-07	0.674511	0.268	0.083	0.00978824	B Cells	CYFIP2
2.94863e-06	0.673093	0.31	0.135	0.0969244	B Cells	TUT4
3.40722e-06	0.672394	0.296	0.113	0.111999	B Cells	RGCC
1.86107e-05	0.672389	0.352	0.171	0.611751	B Cells	EIF3H
2.868e-05	0.672338	0.38	0.187	0.942739	B Cells	ARL6IP5
1.60522e-06	0.672334	0.254	0.091	0.0527651	B Cells	RNASET2
4.92786e-11	0.672182	0.127	0.004	1.61984e-06	B Cells	LTA
3.65571e-06	0.670685	0.127	0.013	0.120167	B Cells	LY9
1.00767e-07	0.670134	0.211	0.033	0.0033123	B Cells	SAMSN1
1.26978e-05	0.669536	0.296	0.165	0.41739	B Cells	RC3H1
5.01421e-06	0.668152	0.338	0.156	0.164822	B Cells	MEF2A
5.29313e-06	0.668015	0.451	0.21	0.173991	B Cells	JUNB
2.73862e-06	0.667471	0.31	0.157	0.0900212	B Cells	ARF6
1.85781e-07	0.665759	0.155	0.016	0.00610682	B Cells	KIF21B
8.30788e-06	0.66477	0.268	0.1	0.273088	B Cells	TENT5C
2.75761e-13	0.664007	0.873	0.593	9.06455e-09	B Cells	TPT1
3.52717e-06	0.663495	0.239	0.084	0.115942	B Cells	TGFBR2
1.66548e-05	0.663362	0.338	0.142	0.547458	B Cells	NEU1
2.1212e-07	0.662991	0.451	0.262	0.0069726	B Cells	BTF3
1.3592e-24	0.662845	0.183	0.002	4.46784e-20	B Cells	FCRLA
2.93373e-09	0.661233	0.859	0.572	9.64348e-05	B Cells	DDX5
1.49484e-07	0.660739	0.183	0.031	0.00491369	B Cells	MCM5
5.51574e-10	0.660543	0.239	0.037	1.81308e-05	B Cells	CD40
3.81166e-07	0.660132	0.437	0.217	0.0125293	B Cells	CYTH1
6.38009e-16	0.657385	0.141	0.002	2.0972e-11	B Cells	CLECL1
1.11741e-08	0.656754	0.127	0.006	0.000367304	B Cells	AIM2
5.7328e-08	0.656641	0.465	0.269	0.00188443	B Cells	MTDH
8.74478e-08	0.656454	0.606	0.352	0.0028745	B Cells	SCAF11
2.04947e-07	0.65581	0.704	0.447	0.0067368	B Cells	PRRC2C
3.47463e-09	0.655156	0.38	0.121	0.000114215	B Cells	EVL
1.28203e-11	0.65163	0.254	0.034	4.21415e-07	B Cells	PAG1
6.85747e-19	0.650253	0.282	0.02	2.25412e-14	B Cells	ITGB7
1.52767e-06	0.648771	0.437	0.227	0.050216	B Cells	ZFAS1
6.87037e-08	0.6473	0.352	0.131	0.00225836	B Cells	TRIM38
1.33608e-06	0.646865	0.183	0.028	0.0439183	B Cells	BIN2
2.41269e-10	0.646508	0.197	0.023	7.93075e-06	B Cells	LRCH1
1.49988e-05	0.64535	0.169	0.042	0.493026	B Cells	INPP5F
2.94531e-11	0.642564	0.197	0.017	9.68152e-07	B Cells	TRAF3IP3
2.21121e-08	0.642373	0.324	0.106	0.000726847	B Cells	RLF
3.89069e-08	0.642308	0.197	0.039	0.00127891	B Cells	MED26
5.64018e-06	0.638556	0.521	0.288	0.185398	B Cells	OGA
2.006e-06	0.636717	0.225	0.078	0.0659391	B Cells	EPSTI1
4.5987e-09	0.636001	0.296	0.069	0.000151164	B Cells	ERAP2
4.42418e-06	0.635795	0.394	0.202	0.145427	B Cells	TERF2IP
1.0784e-09	0.635686	0.225	0.033	3.54482e-05	B Cells	MAPRE2
2.58996e-05	0.634846	0.169	0.064	0.851346	B Cells	EXOC8
1.95231e-06	0.631672	0.225	0.055	0.0641745	B Cells	NFKB2
3.73242e-12	0.631485	0.211	0.022	1.22688e-07	B Cells	SH2B3
2.24338e-06	0.630537	0.606	0.38	0.0737422	B Cells	SF3B1
1.80093e-06	0.630339	0.183	0.048	0.0591984	B Cells	FUT8
2.95581e-05	0.628161	0.254	0.14	0.971603	B Cells	UBE2D2
2.35243e-05	0.62781	0.408	0.281	0.773267	B Cells	CHD2
1.80912e-06	0.626059	0.183	0.044	0.0594676	B Cells	RNF44
1.06687e-19	0.625775	0.282	0.022	3.50692e-15	B Cells	DENND5B
1.03565e-05	0.623164	0.268	0.154	0.340427	B Cells	PPP6R1
7.41941e-08	0.622295	0.324	0.098	0.00243883	B Cells	EHD1
1.05569e-06	0.621167	0.366	0.2	0.0347017	B Cells	REST
1.42506e-05	0.62101	0.324	0.154	0.468431	B Cells	DNAJC8
3.58212e-07	0.618685	0.465	0.221	0.0117748	B Cells	IRF1
1.71788e-06	0.617564	0.183	0.03	0.0564684	B Cells	TRBC2
8.63507e-06	0.617346	0.268	0.11	0.283843	B Cells	KDM4B
2.846e-10	0.617001	0.169	0.012	9.35508e-06	B Cells	TOX
5.36174e-06	0.616241	0.296	0.112	0.176246	B Cells	PNPLA8
2.41068e-05	0.61623	0.225	0.068	0.792414	B Cells	NGLY1
7.86637e-06	0.614185	0.254	0.087	0.258575	B Cells	MIS18BP1
4.66966e-08	0.613405	0.296	0.11	0.00153496	B Cells	WASHC4
2.71373e-07	0.611862	0.282	0.093	0.00892029	B Cells	RRAGC
2.07189e-05	0.611208	0.31	0.138	0.68105	B Cells	RALGPS2
8.47249e-06	0.611181	0.324	0.145	0.278499	B Cells	HNRNPA1
2.22861e-06	0.609677	0.563	0.338	0.0732565	B Cells	RSRP1
2.39772e-07	0.608917	0.282	0.118	0.00788154	B Cells	ARPC4
3.2665e-07	0.608629	0.211	0.062	0.0107373	B Cells	ZDHHC21
4.08544e-07	0.607739	0.254	0.072	0.0134293	B Cells	ZPR1
2.23018e-06	0.607497	0.197	0.047	0.0733083	B Cells	ASAP1
1.24011e-13	0.606984	0.254	0.026	4.07635e-09	B Cells	ITGB2
8.57597e-10	0.605731	0.437	0.199	2.81901e-05	B Cells	TAF1D
1.07475e-08	0.603673	0.592	0.341	0.000353282	B Cells	RPL5
9.66747e-07	0.603405	0.549	0.323	0.0317779	B Cells	ATF4
7.47409e-07	0.602236	0.268	0.083	0.0245681	B Cells	ZFAND2A
1.20852e-05	0.60217	0.761	0.505	0.397254	B Cells	HLA-A
1.74005e-06	0.601009	0.31	0.114	0.0571973	B Cells	DDIT3
2.92519e-08	0.600853	0.268	0.067	0.00096154	B Cells	PIP4K2A
1.07889e-05	0.600449	0.211	0.061	0.35464	B Cells	TAP2
4.46869e-06	0.600409	0.268	0.104	0.14689	B Cells	IFIH1
1.12361e-09	0.598893	0.254	0.056	3.69341e-05	B Cells	KLHL18
7.81277e-06	0.598348	0.211	0.063	0.256814	B Cells	TUBA4A
2.83334e-05	0.597696	0.394	0.208	0.931347	B Cells	YY1
3.17677e-07	0.594746	0.296	0.103	0.0104423	B Cells	PNP
3.27843e-08	0.593809	0.563	0.36	0.00107765	B Cells	EIF4A2
1.53059e-06	0.593326	0.239	0.068	0.0503122	B Cells	TFEB
5.69714e-07	0.588992	0.352	0.139	0.0187271	B Cells	WTAP
4.09717e-06	0.588446	0.268	0.099	0.134678	B Cells	SNHG8
1.61677e-05	0.587959	0.352	0.193	0.531448	B Cells	STIP1
6.84993e-22	0.586791	0.183	0.003	2.25164e-17	B Cells	GAPT
2.46005e-06	0.58553	0.662	0.404	0.0808643	B Cells	NCL
6.05949e-07	0.58493	0.31	0.128	0.0199182	B Cells	STX7
1.51833e-23	0.584644	0.141	0.001	4.9909e-19	B Cells	IGHG1
6.56051e-08	0.584629	0.211	0.035	0.00215651	B Cells	ARID5A
2.84177e-16	0.583763	0.141	0.002	9.34119e-12	B Cells	BLK
3.40032e-11	0.580687	0.197	0.017	1.11772e-06	B Cells	RASAL3
5.07331e-06	0.580285	0.38	0.23	0.166765	B Cells	ARPC3
8.2646e-09	0.574969	0.211	0.036	0.000271666	B Cells	SNN
7.43381e-06	0.573491	0.113	0.01	0.244357	B Cells	SH2D3C
3.39679e-08	0.573259	0.113	0.005	0.00111656	B Cells	GPR18
4.9288e-11	0.572722	0.169	0.013	1.62015e-06	B Cells	THEMIS2
4.65765e-06	0.5717	0.38	0.19	0.153102	B Cells	DIAPH1
2.47838e-23	0.571682	0.169	0.001	8.14668e-19	B Cells	CLEC17A
1.37269e-06	0.571546	0.169	0.032	0.0451219	B Cells	KLF12
1.12043e-06	0.57111	0.803	0.525	0.0368298	B Cells	HNRNPA2B1
5.70625e-06	0.570447	0.141	0.019	0.18757	B Cells	MYO1G
9.37041e-06	0.569197	0.169	0.046	0.308015	B Cells	BCAR3
3.12826e-06	0.569042	0.239	0.085	0.102829	B Cells	JMJD6
7.81332e-07	0.567821	0.324	0.131	0.0256832	B Cells	ELK4
7.28387e-06	0.566526	0.197	0.081	0.239428	B Cells	HERPUD2
1.99316e-11	0.565787	0.197	0.023	6.55172e-07	B Cells	CARD11
2.12648e-07	0.565418	0.197	0.038	0.00698995	B Cells	ZNF107
5.33042e-08	0.565051	0.296	0.096	0.00175216	B Cells	RASSF5
1.01611e-05	0.565027	0.352	0.188	0.334005	B Cells	XRN1
4.64881e-09	0.563333	0.169	0.021	0.000152811	B Cells	RGS19
4.77748e-06	0.561577	0.31	0.124	0.15704	B Cells	CYB561A3
2.14173e-09	0.559861	0.324	0.098	7.04009e-05	B Cells	VASP
6.49167e-11	0.558663	0.296	0.062	2.13388e-06	B Cells	RUBCN
6.06334e-10	0.556724	0.169	0.016	1.99308e-05	B Cells	VAV2
5.84428e-24	0.556692	0.169	0.002	1.92107e-19	B Cells	FAM30A
1.57474e-10	0.556226	0.197	0.022	5.17632e-06	B Cells	SNX22
9.91483e-25	0.555061	0.211	0.005	3.2591e-20	B Cells	RUBCNL
9.63554e-06	0.554707	0.282	0.122	0.31673	B Cells	SERTAD1
1.03343e-10	0.552793	0.155	0.01	3.39698e-06	B Cells	HHEX
9.24585e-06	0.552007	0.197	0.054	0.30392	B Cells	EXOSC9
7.36159e-06	0.551001	0.268	0.179	0.241983	B Cells	CUL3
3.40698e-06	0.550992	0.183	0.054	0.111991	B Cells	IFIT2
2.99026e-05	0.548971	0.127	0.109	0.982927	B Cells	NAGK
8.15459e-09	0.547893	0.141	0.01	0.000268049	B Cells	MCOLN2
1.07702e-09	0.54755	0.155	0.012	3.54027e-05	B Cells	LILRB1
6.44485e-10	0.547095	0.155	0.012	2.11849e-05	B Cells	EVI2A
8.92988e-08	0.546995	0.197	0.039	0.00293534	B Cells	CRLF3
1.12056e-05	0.54523	0.338	0.157	0.368341	B Cells	RABEP1
2.07397e-07	0.540312	0.113	0.007	0.00681735	B Cells	SGPP1
2.18524e-05	0.53987	0.169	0.036	0.718311	B Cells	NUP210
5.7916e-12	0.539839	0.183	0.015	1.90376e-07	B Cells	NFKBID
2.66539e-07	0.538233	0.141	0.027	0.00876141	B Cells	ZHX2
3.12508e-10	0.537289	0.141	0.008	1.02725e-05	B Cells	DOK3
1.37634e-05	0.536662	0.197	0.081	0.452417	B Cells	CDC40
7.50363e-06	0.536242	0.31	0.186	0.246652	B Cells	RNF19A
1.63046e-05	0.535446	0.761	0.495	0.535949	B Cells	TMSB10
9.80533e-06	0.534936	0.239	0.064	0.322311	B Cells	SETBP1
5.92641e-08	0.532676	0.225	0.046	0.00194807	B Cells	ITPR2
7.76569e-06	0.527554	0.211	0.116	0.255266	B Cells	SND1
1.85652e-06	0.523617	0.423	0.213	0.0610255	B Cells	WAC
3.07747e-07	0.523105	0.324	0.136	0.010116	B Cells	PHF20
1.41085e-05	0.520563	0.197	0.046	0.463759	B Cells	DENND4B
2.91095e-08	0.520106	0.141	0.013	0.000956858	B Cells	EMP3
2.68703e-10	0.519633	0.141	0.008	8.83254e-06	B Cells	PCED1B
2.29176e-06	0.519293	0.155	0.021	0.0753325	B Cells	GMFG
2.92435e-06	0.516856	0.211	0.054	0.0961262	B Cells	NOB1
2.68075e-05	0.514209	0.254	0.115	0.881189	B Cells	SCAF8
2.64109e-06	0.510237	0.127	0.013	0.0868153	B Cells	PARVB
2.22284e-05	0.509481	0.113	0.015	0.730671	B Cells	TAF4B
1.8905e-05	0.506263	0.493	0.321	0.621426	B Cells	HNRNPDL
5.54454e-07	0.503536	0.239	0.065	0.0182255	B Cells	RNF38
2.89442e-07	0.502814	0.31	0.116	0.00951424	B Cells	FBL
2.56306e-06	0.499483	0.197	0.04	0.0842502	B Cells	GLIPR1
1.08657e-08	0.498552	0.183	0.024	0.000357167	B Cells	RAB29
3.22024e-09	0.497958	0.225	0.037	0.000105853	B Cells	NOTCH1
5.69888e-09	0.493081	0.211	0.036	0.000187328	B Cells	ZBTB24
6.69091e-06	0.492471	0.423	0.201	0.219937	B Cells	ZFP36
2.8324e-06	0.489582	0.352	0.178	0.0931037	B Cells	PPP1CC
1.03615e-07	0.489129	0.254	0.066	0.00340594	B Cells	UHRF2
7.5539e-06	0.486111	0.225	0.083	0.248304	B Cells	USP36
2.84948e-08	0.485777	0.113	0.007	0.000936652	B Cells	NCF4
1.46341e-05	0.485533	0.282	0.135	0.481036	B Cells	SRP72
2.42712e-05	0.47874	0.282	0.141	0.797818	B Cells	MIER1
1.73996e-05	0.478636	0.169	0.042	0.571941	B Cells	MTHFD2
6.72089e-09	0.47394	0.183	0.027	0.000220922	B Cells	PRKACB
3.52339e-07	0.472672	0.225	0.055	0.0115817	B Cells	ARHGAP17
7.15142e-21	0.472082	0.183	0.004	2.35074e-16	B Cells	NCF1
2.85537e-14	0.47119	0.113	0.001	9.38589e-10	B Cells	CD1C
1.16134e-05	0.470775	0.296	0.139	0.381744	B Cells	DAPP1
6.70638e-08	0.470253	0.437	0.206	0.00220445	B Cells	FNBP4
1.77524e-06	0.469447	0.127	0.024	0.0583538	B Cells	PLEKHG2
1.2769e-06	0.464563	0.366	0.143	0.041973	B Cells	MYO9B
1.61902e-06	0.464533	0.31	0.155	0.0532189	B Cells	GALNT1
1.3295e-06	0.461899	0.296	0.11	0.0437019	B Cells	TUBB
4.79963e-07	0.4603	0.169	0.024	0.0157769	B Cells	IL27RA
2.98245e-05	0.460114	0.451	0.305	0.980362	B Cells	AKAP13
1.55894e-09	0.458425	0.169	0.016	5.1244e-05	B Cells	EAF2
3.24406e-08	0.457354	0.141	0.017	0.00106636	B Cells	TLR6
5.76392e-08	0.451937	0.169	0.023	0.00189466	B Cells	TSPAN33
2.82977e-06	0.450013	0.254	0.104	0.0930173	B Cells	RIPK1
3.09979e-07	0.449996	0.113	0.006	0.0101893	B Cells	ITGB2-AS1
2.02141e-11	0.449316	0.169	0.011	6.64459e-07	B Cells	LYL1
3.20136e-13	0.448857	0.169	0.01	1.05232e-08	B Cells	ALOX5
8.65029e-06	0.448209	0.127	0.022	0.284344	B Cells	NAB2
2.44671e-15	0.43903	0.225	0.021	8.0426e-11	B Cells	APBB1IP
6.38781e-06	0.437156	0.183	0.041	0.209974	B Cells	CRTC3
1.5323e-08	0.434008	0.211	0.04	0.000503684	B Cells	PIK3CD
4.0429e-06	0.432151	0.127	0.014	0.132894	B Cells	IL18BP
1.92173e-06	0.428048	0.183	0.035	0.0631692	B Cells	TNFRSF1B
1.32653e-10	0.427642	0.183	0.018	4.36042e-06	B Cells	CYTH4
1.1468e-07	0.425271	0.141	0.013	0.00376965	B Cells	IL2RG
1.14617e-06	0.423008	0.169	0.038	0.0376756	B Cells	SLC25A19
2.27338e-05	0.422874	0.155	0.039	0.747283	B Cells	MANBA
1.73541e-06	0.417431	0.113	0.013	0.0570445	B Cells	PIK3CG
2.23786e-07	0.411665	0.296	0.161	0.00735606	B Cells	EIF3L
2.10875e-05	0.410529	0.352	0.158	0.693167	B Cells	EPC1
2.72253e-06	0.396884	0.211	0.066	0.0894922	B Cells	ARHGEF2
1.42399e-06	0.393664	0.169	0.038	0.046808	B Cells	PIK3C2B
1.66556e-09	0.392149	0.155	0.015	5.47485e-05	B Cells	ELMO1
4.38797e-07	0.391785	0.113	0.009	0.0144237	B Cells	SLC2A6
1.32172e-05	0.384606	0.169	0.064	0.434464	B Cells	RIOK1
1.74096e-05	0.380478	0.127	0.028	0.572271	B Cells	DUS3L
2.46321e-05	0.380098	0.141	0.031	0.809681	B Cells	ZDHHC18
1.91913e-07	0.377511	0.211	0.05	0.00630838	B Cells	CARD8
2.84571e-06	0.374781	0.127	0.016	0.0935413	B Cells	FAM49A
4.28571e-07	0.372018	0.296	0.103	0.0140876	B Cells	EPB41
1.37281e-05	0.371108	0.197	0.084	0.451256	B Cells	TPD52
2.78361e-13	0.370638	0.141	0.007	9.15001e-09	B Cells	DNAH8
3.08214e-12	0.36541	0.127	0.006	1.01313e-07	B Cells	P2RY8
6.23798e-06	0.356882	0.704	0.443	0.205049	B Cells	HNRNPU
9.21467e-06	0.348946	0.127	0.019	0.302896	B Cells	ARID3A
1.59729e-09	0.348813	0.127	0.008	5.25045e-05	B Cells	SNX20
4.0216e-06	0.348569	0.141	0.022	0.132194	B Cells	IL10RA
4.28362e-07	0.340474	0.211	0.059	0.0140807	B Cells	PACS1
4.18103e-09	0.334	0.113	0.005	0.000137434	B Cells	SLC17A9
2.54579e-05	0.327675	0.268	0.124	0.836825	B Cells	TAOK3
1.32544e-08	0.326664	0.113	0.006	0.000435685	B Cells	MFNG
2.47992e-05	0.322746	0.113	0.013	0.815176	B Cells	ARHGAP31
1.89126e-05	0.321017	0.113	0.015	0.621676	B Cells	STAP1
9.81599e-06	0.320609	0.113	0.013	0.322661	B Cells	FBXO41
1.96301e-05	0.319087	0.113	0.013	0.64526	B Cells	WAS
2.13571e-06	0.318744	0.465	0.297	0.070203	B Cells	FUS
9.42911e-09	0.300522	0.127	0.01	0.000309944	B Cells	GPR65
7.41934e-10	0.299028	0.169	0.026	2.43881e-05	B Cells	RHOBTB2
1.44221e-06	0.29763	0.169	0.034	0.0474069	B Cells	TGFB1
2.32209e-05	0.29726	0.155	0.033	0.763294	B Cells	MAP3K14
2.0631e-05	0.267487	0.113	0.013	0.678163	B Cells	GPSM3
8.55372e-10	0.244839	0.169	0.023	2.81169e-05	B Cells	2021-09-01
1.06768e-05	0.243415	0.239	0.092	0.350959	B Cells	ISG20L2
7.61704e-06	0.203679	0.972	0.758	0.25038	B Cells	B2M
1.98128e-07	0.149353	0.169	0.047	0.00651266	B Cells	SIDT2
1.23123e-07	0.14671	0.127	0.019	0.00404718	B Cells	LAX1
1.77413e-06	0.13711	0.197	0.066	0.0583175	B Cells	STK10
1.17146e-07	0.122598	0.183	0.064	0.00385071	B Cells	LIMD1
0	2.49431	0.706	0.034	0	Basal Cells	KRT5
0	2.2949	0.595	0.089	0	Basal Cells	KRT15
0	2.19194	0.61	0.02	0	Basal Cells	COL7A1
0	2.00777	0.714	0.179	0	Basal Cells	DST
0	1.90732	0.581	0.142	0	Basal Cells	EGR1
0	1.68563	0.807	0.379	0	Basal Cells	FOS
0	1.66057	0.5	0.013	0	Basal Cells	TP63
0	1.6328	0.677	0.161	0	Basal Cells	EGFR
0	1.62491	0.68	0.236	0	Basal Cells	FOSB
0	1.61955	0.742	0.218	0	Basal Cells	EPAS1
0	1.61048	0.441	0.018	0	Basal Cells	LAMB1
0	1.53259	0.582	0.053	0	Basal Cells	FGFR3
0	1.51807	0.454	0.019	0	Basal Cells	TNC
0	1.49639	0.506	0.062	0	Basal Cells	KRT17
0	1.47589	0.539	0.034	0	Basal Cells	FAT2
0	1.39238	0.842	0.439	0	Basal Cells	JUN
0	1.38702	0.543	0.102	0	Basal Cells	SERPINF1
0	1.34808	0.555	0.079	0	Basal Cells	S100A2
0	1.31104	0.262	0.011	0	Basal Cells	POSTN
0	1.28814	0.478	0.086	0	Basal Cells	CA12
1.46968e-191	1.28362	0.459	0.234	4.831e-187	Basal Cells	ATF3
4.79286e-198	1.20651	0.3	0.061	1.57546e-193	Basal Cells	SPINK5
8.67302e-303	1.19874	0.74	0.423	2.85091e-298	Basal Cells	HSPA1A
3.14383e-201	1.18387	0.187	0.017	1.03341e-196	Basal Cells	FN1
0	1.16063	0.347	0.033	0	Basal Cells	OBSCN
0	1.15628	0.817	0.445	0	Basal Cells	PABPC1
0	1.1498	0.431	0.056	0	Basal Cells	FMO2
0	1.11278	0.384	0.039	0	Basal Cells	SEMA5A
0	1.10637	0.587	0.141	0	Basal Cells	ADAM28
0	1.10252	0.731	0.419	0	Basal Cells	RPLP1
2.68575e-291	1.09803	0.727	0.403	8.82833e-287	Basal Cells	HSPA1B
0	1.0729	0.594	0.186	0	Basal Cells	SLC38A2
0	1.06947	0.569	0.227	0	Basal Cells	CD81
0	1.05796	0.499	0.122	0	Basal Cells	LAMA5
0	1.05516	0.729	0.429	0	Basal Cells	RPL8
0	1.04273	0.506	0.136	0	Basal Cells	MKL2
7.25975059649658e-313	1.04203	0.588	0.228	2.38635e-308	Basal Cells	ALDH3A2
5.09709e-224	1.04184	0.472	0.187	1.67546e-219	Basal Cells	KLF4
1.65511991356818e-321	1.03557	0.787	0.451	5.44054466788995e-317	Basal Cells	AQP3
0	1.02994	0.694	0.374	0	Basal Cells	RPL3
0	1.02859	0.766	0.425	0	Basal Cells	TXNIP
0	1.01957	0.552	0.106	0	Basal Cells	CD44
0	1.01578	0.687	0.378	0	Basal Cells	RPL18
0	1.00726	0.416	0.086	1.15731e-304	Basal Cells	RASSF6
3.88099977724718e-317	0.99125	0.454	0.116	1.27572343677892e-312	Basal Cells	ITGB4
0	0.990325	0.443	0.099	0	Basal Cells	SFN
4.95834e-273	0.988977	0.401	0.092	1.62986e-268	Basal Cells	ID1
0	0.986183	0.355	0.038	0	Basal Cells	TNS1
1.58101006669199e-322	0.981938	0.652	0.332	5.19693819022324e-318	Basal Cells	RPS3
0	0.978496	0.392	0.071	3.3497e-305	Basal Cells	IL33
4.4496e-222	0.977269	0.506	0.209	1.46263e-217	Basal Cells	IER2
7.09489e-285	0.967525	0.471	0.114	2.33216e-280	Basal Cells	CAPN13
0	0.966367	0.812	0.505	0	Basal Cells	RPS6
9.88131291682493e-324	0.964887	0.48	0.122	3.24808636888952e-319	Basal Cells	ECE1
0	0.962881	0.312	0.032	0	Basal Cells	MT1X
1.95179e-273	0.962511	0.678	0.358	6.41574e-269	Basal Cells	RPS18
7.1197e-283	0.95997	0.543	0.17	2.34032e-278	Basal Cells	TSHZ2
2.68997e-298	0.940577	0.667	0.359	8.84221e-294	Basal Cells	EEF2
1.05706e-289	0.938815	0.685	0.386	3.47466e-285	Basal Cells	RPL13
7.91515699744799e-311	0.933331	0.649	0.348	2.60179e-306	Basal Cells	RACK1
6.00888e-202	0.929503	0.494	0.202	1.97518e-197	Basal Cells	SLC6A6
2.8700760313572e-313	0.927925	0.742	0.442	0	Basal Cells	RPS8
1.66762e-244	0.927362	0.577	0.251	5.48162e-240	Basal Cells	CLSTN1
1.26448e-218	0.926222	0.551	0.229	4.15646e-214	Basal Cells	HSPB1
0	0.925411	0.372	0.058	0	Basal Cells	PTPRZ1
4.31242e-290	0.913565	0.596	0.278	1.41754e-285	Basal Cells	RPL10A
0	0.913139	0.854	0.584	0	Basal Cells	TPT1
7.37344e-210	0.912363	0.594	0.355	2.42372e-205	Basal Cells	RPLP0
3.24963e-223	0.910093	0.519	0.2	1.06819e-218	Basal Cells	JUNB
9.84962e-290	0.907521	0.533	0.185	3.23767e-285	Basal Cells	LMO4
2.34875e-266	0.906305	0.645	0.281	7.72057e-262	Basal Cells	MYOF
8.52231e-280	0.906019	0.549	0.219	2.80137e-275	Basal Cells	NOP53
5.48477e-285	0.899502	0.658	0.363	1.8029e-280	Basal Cells	RPL4
0	0.897333	0.368	0.052	0	Basal Cells	FLNA
2.44355e-262	0.894779	0.36	0.067	8.03219e-258	Basal Cells	COL4A5
4.69883e-262	0.892583	0.675	0.388	1.54455e-257	Basal Cells	RPL13A
1.90823e-248	0.886275	0.627	0.339	6.27254e-244	Basal Cells	RPS21
7.25969e-245	0.881347	0.704	0.426	2.38633e-240	Basal Cells	RPS16
5.57821e-299	0.879673	0.384	0.074	1.83361e-294	Basal Cells	JAG1
6.60917e-265	0.879214	0.665	0.381	2.1725e-260	Basal Cells	RPS4X
3.43105e-190	0.875377	0.336	0.079	1.12782e-185	Basal Cells	NTS
1.20244e-242	0.871984	0.702	0.427	3.95254e-238	Basal Cells	RPL31
9.32412e-267	0.871773	0.7	0.413	3.06493e-262	Basal Cells	RPS12
2.36351e-254	0.871041	0.455	0.132	7.76908e-250	Basal Cells	IER3
5.20749e-204	0.864514	0.427	0.147	1.71175e-199	Basal Cells	ETS2
5.31421e-132	0.863025	0.243	0.056	1.74684e-127	Basal Cells	MMP10
6.71477e-239	0.859543	0.525	0.237	2.20721e-234	Basal Cells	RPL7A
2.92566e-227	0.857424	0.446	0.139	9.61694e-223	Basal Cells	PIK3R1
1.22224e-212	0.848947	0.438	0.147	4.01762e-208	Basal Cells	CEBPD
4.18546e-257	0.844904	0.497	0.203	1.3758e-252	Basal Cells	SLC25A6
0	0.841706	0.292	0.025	0	Basal Cells	BCAM
8.03079e-203	0.841333	0.484	0.189	2.6398e-198	Basal Cells	NFIB
1.37868e-238	0.840866	0.577	0.249	4.53185e-234	Basal Cells	ZFP36L1
6.26174e-123	0.828771	0.325	0.116	2.0583e-118	Basal Cells	NR4A1
2.93671e-130	0.827997	0.643	0.407	9.65327e-126	Basal Cells	DNAJB1
7.0534e-253	0.822234	0.631	0.33	2.31852e-248	Basal Cells	RPL5
1.4859e-156	0.819599	0.38	0.133	4.88432e-152	Basal Cells	BTG2
3.77642e-224	0.812518	0.516	0.19	1.24135e-219	Basal Cells	PTPN13
2.82708e-292	0.810269	0.271	0.026	9.29288e-288	Basal Cells	PLCH2
1.11324e-117	0.809496	0.536	0.311	3.65932e-113	Basal Cells	DUSP1
9.50693e-204	0.809327	0.563	0.262	3.12502e-199	Basal Cells	APP
2.98978e-206	0.806965	0.242	0.038	9.82771e-202	Basal Cells	JAG2
0	0.806732	0.302	0.021	0	Basal Cells	TNS4
8.73688e-210	0.805502	0.598	0.325	2.8719e-205	Basal Cells	RPS23
1.86903e-222	0.804356	0.368	0.098	6.14368e-218	Basal Cells	PRNP
8.42777e-185	0.800395	0.394	0.116	2.77029e-180	Basal Cells	UGT2A1
1.76043e-179	0.798984	0.535	0.241	5.78672e-175	Basal Cells	PLEC
1.07988e-193	0.796705	0.377	0.106	3.54969e-189	Basal Cells	LAMB3
4.67832e-212	0.795527	0.602	0.341	1.53781e-207	Basal Cells	RPS5
7.67896e-204	0.795185	0.288	0.055	2.52415e-199	Basal Cells	LAMA3
3.0395e-243	0.791848	0.362	0.076	9.99116e-239	Basal Cells	LRP1
1.58942e-230	0.784772	0.68	0.406	5.22458e-226	Basal Cells	RPS19
1.10439e-233	0.781475	0.679	0.393	3.63024e-229	Basal Cells	RPL11
4.07688e-127	0.777085	0.266	0.072	1.34011e-122	Basal Cells	CMYA5
1.49705e-217	0.77403	0.569	0.259	4.92096e-213	Basal Cells	RPL12
4.26833e-165	0.773765	0.561	0.278	1.40304e-160	Basal Cells	CCNL1
6.84224e-190	0.772778	0.387	0.124	2.24911e-185	Basal Cells	CLDN1
2.18025e-177	0.76932	0.327	0.085	7.16669e-173	Basal Cells	SOCS3
1.8458e-220	0.769166	0.651	0.366	6.06732e-216	Basal Cells	RPL37A
1.96578e-204	0.767316	0.312	0.075	6.46172e-200	Basal Cells	PTGFRN
2.44616e-111	0.763718	0.377	0.167	8.04077e-107	Basal Cells	HES1
0	0.762583	0.237	0.012	0	Basal Cells	SULT1E1
6.06328e-166	0.76129	0.41	0.145	1.99306e-161	Basal Cells	NCOR2
1.81219e-184	0.758185	0.356	0.094	5.95685e-180	Basal Cells	PLEKHH1
1.8794e-203	0.757403	0.549	0.223	6.17778e-199	Basal Cells	CHD3
6.33678e-178	0.747612	0.758	0.444	2.08296e-173	Basal Cells	SRRM2
1.08581e-256	0.746554	0.327	0.059	3.56918e-252	Basal Cells	SULF2
1.16005e-246	0.746039	0.277	0.038	3.81319e-242	Basal Cells	PLEKHG3
4.32687e-170	0.745857	0.558	0.281	1.42228e-165	Basal Cells	TSC22D1
5.41044e-182	0.744337	0.564	0.252	1.77847e-177	Basal Cells	HNRNPH1
6.83614e-165	0.743657	0.406	0.159	2.24711e-160	Basal Cells	BAG3
1.43542e-177	0.741035	0.624	0.381	4.71836e-173	Basal Cells	RPL30
3.81058e-201	0.740904	0.665	0.405	1.25257e-196	Basal Cells	RPL19
4.91314e-224	0.738546	0.305	0.057	1.615e-219	Basal Cells	MAFB
3.44909e-131	0.730977	0.53	0.277	1.13375e-126	Basal Cells	GADD45B
1.60577e-187	0.730129	0.44	0.158	5.27831e-183	Basal Cells	CFH
1.9692e-161	0.723642	0.369	0.121	6.47297e-157	Basal Cells	ITPR3
8.37866e-193	0.722182	0.19	0.02	2.75415e-188	Basal Cells	EPB41L2
2.16749e-251	0.721193	0.698	0.381	7.12474e-247	Basal Cells	RPS24
9.14667e-127	0.717351	0.466	0.215	3.0066e-122	Basal Cells	RHOB
1.02568e-222	0.71731	0.402	0.11	3.37152e-218	Basal Cells	ATP1B3
6.08755e-285	0.715427	0.256	0.024	2.00104e-280	Basal Cells	BOC
1.40667e-272	0.714748	0.245	0.023	4.62388e-268	Basal Cells	PDGFA
1.61596e-205	0.714499	0.659	0.376	5.31183e-201	Basal Cells	RPLP2
1.17692e-196	0.713385	0.536	0.222	3.86864e-192	Basal Cells	NFAT5
1.87413e-189	0.710634	0.333	0.087	6.16047e-185	Basal Cells	DUSP6
1.67738e-219	0.709327	0.652	0.324	5.51371e-215	Basal Cells	PRSS23
5.69783e-158	0.70762	0.487	0.216	1.87293e-153	Basal Cells	KIAA1217
5.14308e-180	0.706516	0.238	0.04	1.69058e-175	Basal Cells	LTB4R
1.37466e-144	0.704853	0.306	0.09	4.51865e-140	Basal Cells	RBBP8
4.78448e-212	0.699006	0.243	0.036	1.57271e-207	Basal Cells	IGSF3
8.76697e-125	0.698155	0.172	0.033	2.88179e-120	Basal Cells	TGFB2
3.73549e-176	0.693385	0.676	0.456	1.22789e-171	Basal Cells	RPS14
2.12103369890939e-318	0.692782	0.258	0.021	6.97204987168505e-314	Basal Cells	PCP4L1
1.04133e-127	0.689127	0.494	0.245	3.42297e-123	Basal Cells	PHF3
3.78594e-133	0.688414	0.344	0.116	1.24448e-128	Basal Cells	GOLGA8A
5.26722e-275	0.682228	0.267	0.028	1.73139e-270	Basal Cells	NOTCH1
1.23836e-188	0.681853	0.356	0.093	4.0706e-184	Basal Cells	VEGFA
7.66617e-187	0.679861	0.394	0.131	2.51995e-182	Basal Cells	MPZL2
3.14601e-184	0.677417	0.572	0.307	1.03413e-179	Basal Cells	RPS9
2.19859e-162	0.676881	0.7	0.465	7.22698e-158	Basal Cells	RPS11
7.46019e-143	0.676514	0.674	0.409	2.45224e-138	Basal Cells	BRD2
2.58839e-199	0.674661	0.296	0.061	8.50831e-195	Basal Cells	HSPA2
7.14948e-151	0.672963	0.42	0.165	2.3501e-146	Basal Cells	HEXIM1
2.40422e-195	0.672846	0.581	0.285	7.90291e-191	Basal Cells	RPL32
1.07126e-209	0.672269	0.259	0.042	3.52133e-205	Basal Cells	HLF
1.58082e-193	0.668395	0.633	0.369	5.1963e-189	Basal Cells	RPL23
1.02205e-186	0.667951	0.284	0.059	3.35957e-182	Basal Cells	FAM107A
3.54145e-152	0.667819	0.594	0.307	1.16411e-147	Basal Cells	NUCKS1
1.18691e-196	0.66711	0.608	0.306	3.90151e-192	Basal Cells	RPL35
3.47579e-156	0.666978	0.677	0.413	1.14253e-151	Basal Cells	RPL34
1.41984e-196	0.666706	0.412	0.126	4.66715e-192	Basal Cells	SDC1
8.75205e-198	0.665262	0.616	0.343	2.87689e-193	Basal Cells	NACA
0	0.663836	0.247	0.013	0	Basal Cells	CAVIN1
9.0856e-109	0.66245	0.558	0.31	2.98653e-104	Basal Cells	PNISR
3.26014e-171	0.658885	0.61	0.355	1.07164e-166	Basal Cells	RPS20
2.79135e-190	0.658248	0.3	0.066	9.17545e-186	Basal Cells	GPC1
3.92384e-192	0.65813	0.837	0.527	1.2898e-187	Basal Cells	AHNAK
1.67061e-297	0.657161	0.231	0.015	5.49147e-293	Basal Cells	PKP1
1.59589e-80	0.653925	0.265	0.116	5.24586e-76	Basal Cells	ERRFI1
7.51372e-180	0.653244	0.627	0.368	2.46984e-175	Basal Cells	RPL35A
1.5469e-135	0.651327	0.413	0.175	5.08481e-131	Basal Cells	CCND1
5.83466e-182	0.650863	0.519	0.25	1.91791e-177	Basal Cells	RPS2
7.62196e-122	0.650028	0.348	0.131	2.50541e-117	Basal Cells	PCDH7
4.67017e-162	0.649982	0.513	0.234	1.53513e-157	Basal Cells	LIMA1
3.15156e-141	0.649842	0.416	0.17	1.03595e-136	Basal Cells	ZFP36L2
4.22415e-86	0.643079	0.387	0.195	1.38852e-81	Basal Cells	ZFP36
1.31656e-165	0.641792	0.738	0.444	4.32766e-161	Basal Cells	GLUL
7.60668e-153	0.641209	0.229	0.044	2.50039e-148	Basal Cells	NOS2
1.00371e-280	0.640217	0.222	0.016	3.2993e-276	Basal Cells	DSC3
1.37706e-219	0.635822	0.202	0.021	4.52652e-215	Basal Cells	ANOS1
4.56656e-133	0.630242	0.637	0.371	1.50107e-128	Basal Cells	DSP
4.30629e-123	0.629564	0.538	0.28	1.41552e-118	Basal Cells	CCNL2
1.28801e-159	0.628313	0.582	0.308	4.23383e-155	Basal Cells	KLF5
3.28131e-235	0.627341	0.258	0.035	1.0786e-230	Basal Cells	SESN3
1.42384e-123	0.625788	0.381	0.156	4.68029e-119	Basal Cells	ID2
6.11222e-166	0.623405	0.605	0.342	2.00915e-161	Basal Cells	RPL27A
7.92622e-101	0.622881	0.245	0.079	2.60543e-96	Basal Cells	ZNF608
4.09035e-196	0.622795	0.212	0.027	1.34454e-191	Basal Cells	RASSF8
3.1559e-96	0.621971	0.2	0.053	1.03738e-91	Basal Cells	SPARCL1
1.44565e-93	0.618522	0.283	0.116	4.752e-89	Basal Cells	FAT1
1.81442e-216	0.61421	0.179	0.013	5.96418e-212	Basal Cells	FLRT3
2.81154e-146	0.612818	0.572	0.288	9.24182e-142	Basal Cells	FUS
1.56983e-153	0.611794	0.369	0.137	5.16019e-149	Basal Cells	RHOC
1.63448e-142	0.611388	0.567	0.308	5.37271e-138	Basal Cells	EEF1A1
1.08606e-219	0.610159	0.603	0.283	3.56999e-215	Basal Cells	BTG1
2.6251e-175	0.608464	0.292	0.068	8.62898e-171	Basal Cells	PLEKHH3
3.24986e-158	0.608175	0.29	0.074	1.06826e-153	Basal Cells	ITGA6
7.01247e-121	0.606528	0.263	0.079	2.30507e-116	Basal Cells	PLXNA1
8.71412e-257	0.606315	0.266	0.035	2.86442e-252	Basal Cells	NECTIN1
2.76838e-121	0.605547	0.507	0.257	9.09995e-117	Basal Cells	NUMA1
9.42909e-163	0.604767	0.283	0.069	3.09944e-158	Basal Cells	CTDSPL
1.01146e-152	0.604059	0.212	0.037	3.32476e-148	Basal Cells	SLITRK6
3.44278e-179	0.603406	0.257	0.05	1.13167e-174	Basal Cells	MCC
2.3728e-127	0.603214	0.37	0.152	7.79964e-123	Basal Cells	YAP1
6.04704e-165	0.602415	0.478	0.224	1.98772e-160	Basal Cells	RPL28
1.42717e-119	0.601191	0.386	0.17	4.69126e-115	Basal Cells	IL6ST
6.98407e-135	0.600566	0.274	0.077	2.29574e-130	Basal Cells	LRIG3
1.03899e-142	0.59959	0.532	0.264	3.41526e-138	Basal Cells	IFI16
1.32828e-180	0.598616	0.251	0.046	4.3662e-176	Basal Cells	ARHGAP23
1.46366e-119	0.595839	0.41	0.181	4.8112e-115	Basal Cells	LRIG1
2.92391e-125	0.59578	0.466	0.232	9.6112e-121	Basal Cells	SRSF2
1.29769e-164	0.59421	0.533	0.268	4.26565e-160	Basal Cells	RPL37
1.13183e-181	0.593465	0.302	0.075	3.72044e-177	Basal Cells	SEMA4B
4.44311e-136	0.59273	0.215	0.044	1.46049e-131	Basal Cells	SERPINB4
6.68668e-249	0.591382	0.219	0.019	2.19798e-244	Basal Cells	SNCA
8.89459e-167	0.591215	0.428	0.17	2.92374e-162	Basal Cells	ALDH2
7.00408e-121	0.587992	0.218	0.051	2.30231e-116	Basal Cells	ID3
2.80966e-196	0.585956	0.226	0.032	9.23562e-192	Basal Cells	LTBP4
3.75359e-139	0.585392	0.55	0.329	1.23384e-134	Basal Cells	RPL15
7.1224e-144	0.584942	0.392	0.149	2.3412e-139	Basal Cells	PBX1
1.40637e-174	0.584548	0.253	0.048	4.62289e-170	Basal Cells	PTMS
3.9906e-103	0.583603	0.383	0.17	1.31175e-98	Basal Cells	BHLHE40
2.15476e-109	0.581268	0.339	0.133	7.08293e-105	Basal Cells	MAT2A
1.55009e-178	0.580153	0.748	0.467	5.09531e-174	Basal Cells	KRT19
5.62749e-130	0.580061	0.474	0.235	1.84981e-125	Basal Cells	NFKBIA
6.48302e-106	0.579932	0.363	0.157	2.13103e-101	Basal Cells	PARD3
4.81137e-153	0.577059	0.284	0.072	1.58155e-148	Basal Cells	LAMB2
1.04484e-132	0.574454	0.67	0.39	3.43449e-128	Basal Cells	SRSF11
1.46772e-112	0.57427	0.442	0.209	4.82453e-108	Basal Cells	CHL1
2.24977e-133	0.572108	0.437	0.189	7.39522e-129	Basal Cells	ASPH
1.30656e-84	0.572041	0.396	0.2	4.2948e-80	Basal Cells	SNRNP70
1.1359e-187	0.569226	0.185	0.02	3.73381e-183	Basal Cells	COL4A6
4.94432e-136	0.568628	0.544	0.317	1.62525e-131	Basal Cells	RPS13
3.77263e-147	0.567009	0.493	0.229	1.2401e-142	Basal Cells	MYH9
6.3676e-120	0.56697	0.37	0.147	2.09309e-115	Basal Cells	ARID5B
4.53826e-135	0.566396	0.351	0.133	1.49177e-130	Basal Cells	FAM213A
2.10262e-161	0.565597	0.305	0.079	6.91153e-157	Basal Cells	DGKA
1.4085e-113	0.564841	0.372	0.163	4.62989e-109	Basal Cells	ITGA2
6.2138e-124	0.564541	0.216	0.053	2.04254e-119	Basal Cells	OVOL1
1.56432e-155	0.560418	0.3	0.082	5.14209e-151	Basal Cells	SLC1A5
3.30316e-128	0.560132	0.463	0.209	1.08578e-123	Basal Cells	HP1BP3
1.0345e-147	0.559335	0.185	0.028	3.4005e-143	Basal Cells	HBEGF
7.21828e-198	0.559317	0.234	0.036	2.37272e-193	Basal Cells	SERPINB5
1.90181e-98	0.558881	0.161	0.037	6.25144e-94	Basal Cells	DLL1
4.05825e-105	0.554357	0.311	0.119	1.33399e-100	Basal Cells	WDR6
9.29456e-89	0.553646	0.442	0.222	3.05521e-84	Basal Cells	NKTR
1.44329e-128	0.551876	0.548	0.29	4.74425e-124	Basal Cells	ILF3
3.83584e-195	0.551618	0.358	0.101	1.26088e-190	Basal Cells	TCF4
7.2522e-135	0.551227	0.236	0.058	2.38387e-130	Basal Cells	KITLG
3.79495e-142	0.55085	0.244	0.056	1.24744e-137	Basal Cells	LAD1
6.94496e-94	0.549856	0.255	0.088	2.28288e-89	Basal Cells	MTR
7.49427e-111	0.549334	0.267	0.085	2.46344e-106	Basal Cells	PLK2
9.31415e-263	0.548943	0.733	0.356	3.06165e-258	Basal Cells	F3
2.85098e-229	0.547895	0.292	0.054	9.37144e-225	Basal Cells	BCL11A
2.14167e-119	0.547161	0.498	0.251	7.03987e-115	Basal Cells	CHD9
2.83584e-141	0.546878	0.427	0.187	9.32168e-137	Basal Cells	RPL36
1.65681e-138	0.544395	0.529	0.281	5.44609e-134	Basal Cells	EEF1D
7.31589e-126	0.542618	0.384	0.164	2.40481e-121	Basal Cells	EIF3H
7.96408e-103	0.542552	0.368	0.162	2.61787e-98	Basal Cells	DDIT4
5.64726e-111	0.541073	0.415	0.186	1.85631e-106	Basal Cells	DLG5
1.51879e-138	0.539765	0.202	0.038	4.99242e-134	Basal Cells	CLCA4
4.60506e-115	0.539703	0.439	0.214	1.51373e-110	Basal Cells	RUNX1
7.12076e-176	0.539187	0.244	0.047	2.34066e-171	Basal Cells	EDARADD
5.11957e-91	0.539069	0.241	0.091	1.68285e-86	Basal Cells	TRIB1
1.28226e-89	0.538881	0.383	0.179	4.21492e-85	Basal Cells	ABCC5
1.45847e-114	0.53842	0.492	0.26	4.79414e-110	Basal Cells	MCL1
7.38161e-126	0.53754	0.322	0.118	2.42641e-121	Basal Cells	RPL29
3.36921e-86	0.536109	0.473	0.255	1.10749e-81	Basal Cells	PNN
1.44438e-145	0.53584	0.309	0.088	4.74783e-141	Basal Cells	ADIRF
4.65879e-107	0.534935	0.355	0.149	1.53139e-102	Basal Cells	NFIC
3.51976e-102	0.534213	0.357	0.157	1.15698e-97	Basal Cells	SLC15A2
2.40264e-88	0.534154	0.26	0.096	7.89771e-84	Basal Cells	CACHD1
3.84207e-155	0.533917	0.27	0.067	1.26293e-150	Basal Cells	TNKS1BP1
6.80848e-91	0.531774	0.478	0.264	2.23802e-86	Basal Cells	SRSF7
1.16963e-108	0.531727	0.384	0.168	3.8447e-104	Basal Cells	BCL6
1.72008e-99	0.529902	0.408	0.195	5.65408e-95	Basal Cells	SOX4
1.08422e-208	0.527205	0.148	0.009	3.56394e-204	Basal Cells	NRG1
5.09579e-145	0.526733	0.26	0.064	1.67504e-140	Basal Cells	ARHGAP24
5.65124e-139	0.526041	0.715	0.438	1.85762e-134	Basal Cells	RBM39
2.70393e-134	0.525357	0.221	0.052	8.88809e-130	Basal Cells	SLC2A4RG
1.6562e-80	0.523097	0.297	0.124	5.44408e-76	Basal Cells	SMC6
6.58369e-105	0.521843	0.251	0.08	2.16413e-100	Basal Cells	PAX7
5.20861e-102	0.521651	0.375	0.179	1.71212e-97	Basal Cells	TSPO
1.65649e-169	0.521068	0.231	0.042	5.44506e-165	Basal Cells	SPRY1
7.00206e-78	0.519907	0.247	0.099	2.30165e-73	Basal Cells	MINK1
9.90294e-126	0.519612	0.325	0.114	3.25519e-121	Basal Cells	PLXNA2
3.38688e-75	0.518549	0.275	0.12	1.1133e-70	Basal Cells	PKP4
1.50202e-131	0.518437	0.228	0.053	4.9373e-127	Basal Cells	PPFIBP1
5.67636e-81	0.517341	0.319	0.143	1.86588e-76	Basal Cells	EIF4A1
9.13234e-112	0.516013	0.433	0.219	3.00189e-107	Basal Cells	NCOA4
8.72834e-83	0.515731	0.25	0.093	2.86909e-78	Basal Cells	SLC23A2
3.78939e-28	0.514953	0.319	0.241	1.24561e-23	Basal Cells	XIST
2.12115e-142	0.51441	0.591	0.333	6.97244e-138	Basal Cells	SRSF3
3.64679e-243	0.513495	0.153	0.006	1.19874e-238	Basal Cells	CLCA2
2.11314e-62	0.513461	0.274	0.123	6.94611e-58	Basal Cells	NCOA7
4.68158e-79	0.51273	0.3	0.129	1.53888e-74	Basal Cells	RGS12
1.1824e-254	0.512639	0.14	0.003	3.88668e-250	Basal Cells	LGR6
5.76269e-86	0.512559	0.273	0.102	1.89425e-81	Basal Cells	TSPYL2
1.3626e-105	0.512157	0.503	0.262	4.47899e-101	Basal Cells	ASH1L
2.84213e-153	0.510827	0.234	0.047	9.34236e-149	Basal Cells	ARL4D
2.15921e-204	0.5098	0.514	0.197	7.09754e-200	Basal Cells	AQP5
1.93044e-93	0.509699	0.365	0.168	6.34553e-89	Basal Cells	SRRT
8.17558e-95	0.508787	0.257	0.087	2.68739e-90	Basal Cells	RASSF9
3.72674e-193	0.507632	0.255	0.046	1.22502e-188	Basal Cells	CX3CL1
1.28928e-71	0.507353	0.494	0.297	4.238e-67	Basal Cells	ATRX
5.82579e-159	0.506333	0.161	0.018	1.915e-154	Basal Cells	AMOTL1
6.95977e-148	0.50559	0.137	0.012	2.28774e-143	Basal Cells	LOXL4
3.48575e-105	0.505211	0.44	0.227	1.1458e-100	Basal Cells	TRA2B
4.85066e-99	0.504831	0.235	0.074	1.59446e-94	Basal Cells	CAMSAP2
8.41085e-114	0.504019	0.32	0.116	2.76473e-109	Basal Cells	SLC12A2
4.0056e-113	0.503338	0.564	0.313	1.31668e-108	Basal Cells	HNRNPDL
7.41582e-112	0.502766	0.466	0.255	2.43765e-107	Basal Cells	BTF3
2.15088e-160	0.500538	0.237	0.05	7.07015e-156	Basal Cells	PTPN14
6.29362e-109	0.500157	0.536	0.335	2.06878e-104	Basal Cells	RPL27
1.64702e-150	0.499795	0.171	0.022	5.41392e-146	Basal Cells	MYC
1.68451e-139	0.498687	0.424	0.185	5.53714e-135	Basal Cells	PNRC1
2.8253e-110	0.498628	0.292	0.105	9.28703e-106	Basal Cells	NFIX
8.1807e-140	0.498515	0.497	0.249	2.68908e-135	Basal Cells	RPL14
1.56811e-140	0.498446	0.275	0.078	5.15452e-136	Basal Cells	CDK6
1.12823e-92	0.49828	0.597	0.357	3.70861e-88	Basal Cells	RBM25
2.84284e-133	0.497644	0.358	0.154	9.34469e-129	Basal Cells	EIF3L
4.22377e-124	0.496871	0.471	0.236	1.38839e-119	Basal Cells	RPL24
3.22607e-101	0.496688	0.432	0.214	1.06044e-96	Basal Cells	TRIM29
2.02866e-125	0.496641	0.227	0.057	6.66841e-121	Basal Cells	DAB2IP
2.65688e-65	0.496621	0.411	0.233	8.73343e-61	Basal Cells	PATJ
1.64154e-84	0.49651	0.391	0.202	5.39591e-80	Basal Cells	JUND
5.6537e-188	0.494588	0.171	0.016	1.85843e-183	Basal Cells	PTPRS
2.18819e-98	0.494342	0.454	0.237	7.19281e-94	Basal Cells	STIM2
1.78838e-98	0.493421	0.693	0.439	5.87859e-94	Basal Cells	PRRC2C
6.06935e-87	0.493036	0.296	0.119	1.99506e-82	Basal Cells	RBFOX2
3.52437e-132	0.492539	0.219	0.048	1.1585e-127	Basal Cells	LTBP3
3.42629e-115	0.492456	0.642	0.396	1.12626e-110	Basal Cells	NCL
2.58358e-102	0.491876	0.416	0.197	8.4925e-98	Basal Cells	MYCBP2
2.87084e-89	0.49131	0.482	0.251	9.43673e-85	Basal Cells	SERPINB3
1.41197e-89	0.490877	0.339	0.147	4.64127e-85	Basal Cells	REV1
4.75296e-124	0.490607	0.251	0.071	1.56235e-119	Basal Cells	LDLRAP1
7.02328e-245	0.487964	0.127	0.003	2.30862e-240	Basal Cells	DKK3
9.02269e-120	0.48709	0.29	0.093	2.96585e-115	Basal Cells	LRRC8A
8.63217e-163	0.486957	0.349	0.111	2.83748e-158	Basal Cells	FOXN3
1.6875e-107	0.486054	0.695	0.435	5.54698e-103	Basal Cells	HNRNPU
3.2619e-50	0.485078	0.432	0.27	1.07222e-45	Basal Cells	BOD1L1
4.69795e-145	0.483661	0.194	0.034	1.54426e-140	Basal Cells	SPRED1
1.72183e-79	0.483504	0.371	0.188	5.65982e-75	Basal Cells	ZNF217
5.68821e-111	0.48252	0.295	0.104	1.86977e-106	Basal Cells	HSPG2
7.16932e-105	0.481081	0.672	0.418	2.35663e-100	Basal Cells	APLP2
1.43395e-80	0.480545	0.564	0.36	4.71355e-76	Basal Cells	PPP1R15A
1.13874e-104	0.480407	0.513	0.28	3.74314e-100	Basal Cells	KMT2E
4.17776e-63	0.480172	0.261	0.122	1.37327e-58	Basal Cells	XPC
3.53179e-117	0.479239	0.15	0.022	1.16093e-112	Basal Cells	EGR3
4.09079e-153	0.478638	0.135	0.011	1.34468e-148	Basal Cells	COL6A1
1.26025e-108	0.478487	0.314	0.12	4.14255e-104	Basal Cells	DUT
1.24632e-129	0.476732	0.142	0.019	4.09679e-125	Basal Cells	CALD1
1.17453e-232	0.476021	0.171	0.013	3.8608e-228	Basal Cells	ELN
4.60705e-122	0.474943	0.272	0.082	1.51438e-117	Basal Cells	OGFRL1
4.04608e-124	0.473009	0.237	0.06	1.32999e-119	Basal Cells	PTN
2.99976e-118	0.472832	0.349	0.137	9.86052e-114	Basal Cells	RPL6
1.37423e-91	0.471843	0.293	0.117	4.51724e-87	Basal Cells	NR2F2
1.33828e-104	0.471015	0.536	0.315	4.39907e-100	Basal Cells	ATF4
3.56125e-104	0.47022	0.242	0.074	1.17062e-99	Basal Cells	FGFR2
8.05761e-68	0.469114	0.526	0.318	2.64862e-63	Basal Cells	ANKRD11
1.13229e-101	0.469054	0.342	0.148	3.72195e-97	Basal Cells	ADGRG1
1.09629e-84	0.468168	0.25	0.09	3.6036e-80	Basal Cells	ZNF462
2.20833e-109	0.467617	0.474	0.251	7.25901e-105	Basal Cells	RPS25
9.65931e-132	0.464798	0.16	0.023	3.17511e-127	Basal Cells	CALML3
2.574e-61	0.464527	0.282	0.134	8.46098e-57	Basal Cells	PMAIP1
2.44769e-71	0.463765	0.199	0.072	8.04581e-67	Basal Cells	D2HGDH
3.36008e-179	0.461921	0.186	0.022	1.10449e-174	Basal Cells	SPRY2
5.95387e-90	0.461815	0.243	0.087	1.9571e-85	Basal Cells	ITGA3
5.18428e-55	0.461354	0.29	0.147	1.70412e-50	Basal Cells	OGT
3.12308e-96	0.461131	0.424	0.221	1.02659e-91	Basal Cells	RPS15
3.04535e-238	0.461028	0.193	0.016	1.00104e-233	Basal Cells	BMP7
8.807e-206	0.460426	0.124	0.004	2.89495e-201	Basal Cells	MARVELD1
1.01015e-63	0.460275	0.446	0.26	3.32046e-59	Basal Cells	ZNF638
1.22281e-219	0.459536	0.125	0.003	4.0195e-215	Basal Cells	SNX31
1.92735e-95	0.459357	0.365	0.165	6.33539e-91	Basal Cells	SYTL1
1.01843e-68	0.459319	0.302	0.144	3.34768e-64	Basal Cells	PAK1
5.2481e-183	0.458945	0.198	0.027	1.7251e-178	Basal Cells	PTPRG
3.9814e-16	0.4585	0.114	0.059	1.30873e-11	Basal Cells	HSPA6
2.57319e-145	0.457443	0.185	0.03	8.45834e-141	Basal Cells	NUAK1
1.38078e-70	0.457402	0.156	0.048	4.53875e-66	Basal Cells	THSD4
4.89028e-84	0.457078	0.4	0.192	1.60748e-79	Basal Cells	AHNAK2
2.95456e-91	0.456792	0.32	0.146	9.71192e-87	Basal Cells	IRF6
5.67088e-93	0.456116	0.568	0.327	1.86407e-88	Basal Cells	GOLGA4
1.66745e-134	0.455996	0.455	0.212	5.48108e-130	Basal Cells	RPL26
2.88324e-169	0.455254	0.13	0.008	9.47748e-165	Basal Cells	MEGF6
3.53275e-64	0.454982	0.248	0.11	1.16125e-59	Basal Cells	DDIT3
1.191e-92	0.453726	0.291	0.115	3.91494e-88	Basal Cells	MEIS1
3.62676e-102	0.453702	0.205	0.052	1.19215e-97	Basal Cells	OBSL1
2.65172e-91	0.453483	0.381	0.191	8.71648e-87	Basal Cells	IRF2BP2
3.47518e-150	0.452365	0.161	0.021	1.14232e-145	Basal Cells	AJUBA
2.02096e-80	0.45211	0.281	0.115	6.64311e-76	Basal Cells	SH3PXD2A
6.05853e-84	0.451624	0.565	0.338	1.9915e-79	Basal Cells	SFPQ
2.06599e-88	0.450909	0.319	0.135	6.79112e-84	Basal Cells	DSG2
3.71717e-107	0.450126	0.279	0.1	1.22187e-102	Basal Cells	GM2A
1.97848e-77	0.450084	0.306	0.135	6.50345e-73	Basal Cells	INTS6
1.25717e-124	0.450023	0.356	0.142	4.13243e-120	Basal Cells	MAST4
2.19629e-88	0.448801	0.997	0.916	7.21944e-84	Basal Cells	MALAT1
1.45242e-58	0.448498	0.487	0.304	4.77426e-54	Basal Cells	LUC7L3
4.90488e-156	0.448428	0.225	0.043	1.61228e-151	Basal Cells	GPRC5B
1.0832e-87	0.448042	0.494	0.272	3.5606e-83	Basal Cells	PLEKHA5
1.03488e-86	0.447203	0.353	0.167	3.40177e-82	Basal Cells	PCF11
1.92365e-94	0.446449	0.16	0.033	6.32323e-90	Basal Cells	SMARCA1
4.66494e-87	0.446133	0.491	0.279	1.53341e-82	Basal Cells	ARHGAP5
1.61131e-94	0.445752	0.327	0.138	5.29653e-90	Basal Cells	HNRNPA1
3.26872e-99	0.444608	0.618	0.394	1.07446e-94	Basal Cells	EIF1
4.16379e-119	0.444255	0.319	0.125	1.36868e-114	Basal Cells	C6orf48
1.84769e-89	0.443246	0.216	0.068	6.07353e-85	Basal Cells	QSER1
3.40761e-97	0.442514	0.367	0.169	1.12011e-92	Basal Cells	PABPC4
2.43203e-64	0.442447	0.296	0.139	7.99434e-60	Basal Cells	CENPC
9.31936e-78	0.440622	0.325	0.151	3.06337e-73	Basal Cells	RAI14
2.72598e-55	0.4406	0.261	0.124	8.96057e-51	Basal Cells	LUZP1
7.79889e-157	0.44059	0.216	0.042	2.56357e-152	Basal Cells	ABCC3
2.42602e-81	0.439863	0.271	0.116	7.97458e-77	Basal Cells	KLF10
3.13382e-108	0.439481	0.425	0.22	1.03012e-103	Basal Cells	ZFAS1
2.97869e-99	0.439235	0.173	0.041	9.79127e-95	Basal Cells	ID4
1.68855e-78	0.43886	0.371	0.182	5.55043e-74	Basal Cells	NSD1
2.86082e-96	0.438483	0.232	0.071	9.40379e-92	Basal Cells	TPBG
1.03326e-55	0.438358	0.238	0.103	3.39641e-51	Basal Cells	GOLGA8B
1.72532e-106	0.437216	0.601	0.385	5.67131e-102	Basal Cells	GAPDH
1.08941e-92	0.436356	0.247	0.089	3.581e-88	Basal Cells	ITGB5
9.57751e-61	0.436105	0.291	0.14	3.14822e-56	Basal Cells	KIAA2026
1.29427e-83	0.435157	0.329	0.143	4.25441e-79	Basal Cells	TFCP2L1
1.67934e-65	0.435056	0.387	0.213	5.52017e-61	Basal Cells	GTF2I
1.70389e-178	0.434862	0.196	0.027	5.60085e-174	Basal Cells	CSRP2
2.82341e-76	0.434856	0.232	0.086	9.28082e-72	Basal Cells	CROT
2.27043e-62	0.434782	0.284	0.13	7.46312e-58	Basal Cells	TUT4
9.08538e-83	0.43429	0.341	0.159	2.98646e-78	Basal Cells	CRYBG1
1.68216e-74	0.433971	0.699	0.483	5.52944e-70	Basal Cells	UBC
5.10554e-107	0.433839	0.614	0.388	1.67824e-102	Basal Cells	CTSB
5.00378e-80	0.432901	0.499	0.28	1.64479e-75	Basal Cells	PLXNB1
6.42147e-112	0.432814	0.401	0.188	2.1108e-107	Basal Cells	RPL10
6.58667e-84	0.431736	0.383	0.188	2.16511e-79	Basal Cells	KIAA1671
5.66032e-89	0.431493	0.484	0.273	1.8606e-84	Basal Cells	NFE2L2
1.87637e-64	0.431183	0.274	0.13	6.16782e-60	Basal Cells	DOCK1
3.99675e-94	0.430583	0.532	0.302	1.31377e-89	Basal Cells	PTPRF
2.05713e-57	0.429437	0.296	0.15	6.76199e-53	Basal Cells	PHF14
1.73239e-64	0.429353	0.123	0.029	5.69453e-60	Basal Cells	AC020916.1
1.07545e-194	0.428775	0.168	0.016	3.53511e-190	Basal Cells	LSAMP
7.1011e-92	0.428611	0.549	0.33	2.3342e-87	Basal Cells	CIRBP
3.59755e-95	0.42815	0.294	0.116	1.18255e-90	Basal Cells	TFRC
3.90212e-125	0.42657	0.39	0.173	1.28267e-120	Basal Cells	RSL1D1
1.93243e-66	0.426022	0.221	0.092	6.35208e-62	Basal Cells	ITGAV
9.31396e-73	0.425837	0.368	0.196	3.06159e-68	Basal Cells	LGALS8
1.43022e-101	0.425427	0.238	0.074	4.70126e-97	Basal Cells	NDRG1
8.77552e-92	0.424851	0.717	0.473	2.8846e-87	Basal Cells	DDX17
4.24096e-158	0.423518	0.23	0.049	1.39405e-153	Basal Cells	CEP68
1.07652e-87	0.423345	0.15	0.032	3.53862e-83	Basal Cells	EGR2
8.14688e-76	0.423111	0.452	0.256	2.67796e-71	Basal Cells	CTNND1
3.7283e-63	0.422904	0.25	0.11	1.22553e-58	Basal Cells	NISCH
6.74052e-137	0.422231	0.176	0.03	2.21568e-132	Basal Cells	KCNJ15
1.15872e-96	0.421669	0.572	0.353	3.80882e-92	Basal Cells	EIF4A2
9.0238e-75	0.42158	0.363	0.187	2.96621e-70	Basal Cells	DEK
6.80848e-81	0.420788	0.334	0.154	2.23802e-76	Basal Cells	ARHGAP35
3.17718e-71	0.420044	0.469	0.278	1.04437e-66	Basal Cells	YBX3
1.10833e-63	0.41868	0.219	0.085	3.6432e-59	Basal Cells	EHBP1
4.84821e-104	0.418567	0.44	0.22	1.59365e-99	Basal Cells	CLK1
3.30765e-106	0.41847	0.185	0.044	1.08726e-101	Basal Cells	FRAS1
1.2776e-214	0.418352	0.111	0.002	4.1996e-210	Basal Cells	DLK2
1.89234e-69	0.417467	0.192	0.065	6.22032e-65	Basal Cells	SLC6A8
2.61911e-71	0.417053	0.425	0.235	8.60927e-67	Basal Cells	CHD6
1.67884e-99	0.416519	0.348	0.155	5.5185e-95	Basal Cells	OAT
2.87406e-104	0.416069	0.383	0.173	9.44733e-100	Basal Cells	EML4
1.03172e-105	0.415699	0.183	0.044	3.39136e-101	Basal Cells	IL1RAP
4.28743e-132	0.415448	0.148	0.019	1.40932e-127	Basal Cells	EPHB6
9.30104e-80	0.415216	0.324	0.149	3.05734e-75	Basal Cells	MKNK2
4.074e-83	0.414985	0.556	0.358	1.33916e-78	Basal Cells	CD9
3.36243e-55	0.414916	0.219	0.093	1.10527e-50	Basal Cells	STAG1
9.2198e-48	0.414677	0.36	0.213	3.03064e-43	Basal Cells	THOC2
1.67249e-69	0.414358	0.201	0.071	5.49764e-65	Basal Cells	HIST1H1E
4.32594e-41	0.414256	0.311	0.199	1.42198e-36	Basal Cells	CDKN1A
1.42756e-82	0.41389	0.176	0.048	4.69253e-78	Basal Cells	SERPINH1
3.46704e-90	0.413222	0.219	0.071	1.13965e-85	Basal Cells	NTN1
9.31194e-126	0.412843	0.24	0.066	3.06093e-121	Basal Cells	CRTAP
7.48444e-139	0.412752	0.144	0.019	2.46021e-134	Basal Cells	SYNPO2
2.42353e-61	0.412376	0.384	0.209	7.96639e-57	Basal Cells	CCAR1
6.42351e-67	0.412058	0.119	0.027	2.11147e-62	Basal Cells	GABRE
2.12151e-97	0.411561	0.192	0.049	6.97361e-93	Basal Cells	HEY1
3.02959e-75	0.411517	0.101	0.015	9.95857e-71	Basal Cells	DPYS
8.8034e-108	0.411329	0.196	0.048	2.89376e-103	Basal Cells	SEMA3F
1.02528e-70	0.411048	0.401	0.218	3.37021e-66	Basal Cells	SENP6
3.06368e-73	0.410827	0.226	0.088	1.00706e-68	Basal Cells	TBC1D9
4.39285e-73	0.41013	0.394	0.216	1.44397e-68	Basal Cells	IVNS1ABP
7.09146e-74	0.409935	0.335	0.16	2.33103e-69	Basal Cells	RIF1
3.98655e-92	0.409616	0.203	0.059	1.31042e-87	Basal Cells	USP31
8.1563e-103	0.409242	0.16	0.031	2.68106e-98	Basal Cells	P2RY1
1.10639e-30	0.407408	0.261	0.155	3.63681e-26	Basal Cells	PCLO
9.34402e-72	0.407022	0.219	0.081	3.07147e-67	Basal Cells	PER3
1.05882e-59	0.406943	0.387	0.221	3.48043e-55	Basal Cells	RSF1
2.05802e-60	0.406643	0.39	0.217	6.76492e-56	Basal Cells	ATF7IP
1.12475e-57	0.406187	0.357	0.196	3.69717e-53	Basal Cells	RSBN1L
5.8563e-65	0.405749	0.329	0.174	1.92502e-60	Basal Cells	QARS
1.74722e-71	0.40517	0.454	0.255	5.74329e-67	Basal Cells	USP34
2.46454e-60	0.404769	0.397	0.218	8.10117e-56	Basal Cells	BDP1
4.30741e-58	0.404728	0.381	0.212	1.41589e-53	Basal Cells	ZNF292
1.00891e-79	0.404463	0.211	0.073	3.3164e-75	Basal Cells	BICD2
4.25852e-66	0.403506	0.348	0.19	1.39982e-61	Basal Cells	EIF4B
5.7086e-126	0.403235	0.279	0.093	1.87647e-121	Basal Cells	SNHG8
3.83343e-113	0.403156	0.175	0.036	1.26009e-108	Basal Cells	FBLN1
4.4194e-61	0.403143	0.302	0.145	1.4527e-56	Basal Cells	NXF1
1.64099e-89	0.402963	0.539	0.343	5.3941e-85	Basal Cells	RPL38
1.29154e-79	0.402574	0.203	0.066	4.24543e-75	Basal Cells	TFAP2C
2.50489e-71	0.402307	0.29	0.133	8.23382e-67	Basal Cells	PPP1R10
4.71722e-108	0.401437	0.15	0.026	1.5506e-103	Basal Cells	ADGRL2
1.21756e-81	0.401297	0.173	0.046	4.00224e-77	Basal Cells	GOLIM4
2.44343e-136	0.40081	0.159	0.021	8.03179e-132	Basal Cells	ARHGEF19
5.39009e-70	0.400613	0.436	0.251	1.77178e-65	Basal Cells	ACIN1
1.06536e-51	0.400273	0.371	0.213	3.50195e-47	Basal Cells	SPEN
1.3615e-110	0.400095	0.281	0.097	4.47538e-106	Basal Cells	CNN2
5.9432e-94	0.399747	0.305	0.127	1.95359e-89	Basal Cells	C12orf57
6.26907e-54	0.399329	0.377	0.222	2.06071e-49	Basal Cells	BAZ1B
1.40872e-82	0.399179	0.484	0.296	4.63061e-78	Basal Cells	UBA52
4.08778e-67	0.399122	0.298	0.142	1.34369e-62	Basal Cells	MARF1
5.85333e-35	0.398712	0.23	0.12	1.92405e-30	Basal Cells	CYR61
2.44337e-63	0.398169	0.345	0.183	8.03161e-59	Basal Cells	CREBBP
3.27488e-140	0.397788	0.173	0.029	1.07649e-135	Basal Cells	FGFR1
9.14784e-87	0.396851	0.379	0.187	3.00699e-82	Basal Cells	NFIA
4.30162e-114	0.396572	0.233	0.064	1.41398e-109	Basal Cells	PLP2
1.75904e-92	0.396021	0.205	0.06	5.78215e-88	Basal Cells	SIX2
1.33792e-85	0.395917	0.548	0.354	4.39787e-81	Basal Cells	FAU
1.80911e-58	0.395674	0.46	0.279	5.94671e-54	Basal Cells	BAZ2B
6.72561e-57	0.395185	0.453	0.277	2.21078e-52	Basal Cells	NCOR1
2.17264e-100	0.394768	0.248	0.081	7.14167e-96	Basal Cells	APPL1
4.64329e-154	0.393149	0.152	0.016	1.52629e-149	Basal Cells	EFS
1.91083e-56	0.393147	0.248	0.114	6.28111e-52	Basal Cells	SLC25A25
3.25739e-100	0.392478	0.178	0.042	1.07074e-95	Basal Cells	IGFBP4
1.34827e-63	0.392137	0.357	0.186	4.43191e-59	Basal Cells	BRD4
3.3217e-104	0.391943	0.21	0.055	1.09188e-99	Basal Cells	SKI
5.98361e-37	0.390942	0.63	0.481	1.96687e-32	Basal Cells	UBB
1.01373e-114	0.390727	0.245	0.074	3.33224e-110	Basal Cells	RAPGEFL1
9.66454e-44	0.390315	0.302	0.17	3.17683e-39	Basal Cells	HOOK1
3.14105e-96	0.390123	0.28	0.11	1.0325e-91	Basal Cells	FBL
9.97133e-92	0.389794	0.176	0.044	3.27767e-87	Basal Cells	BLMH
3.45002e-75	0.38947	0.616	0.408	1.13406e-70	Basal Cells	ATP1A1
2.91396e-130	0.388799	0.211	0.049	9.57847e-126	Basal Cells	CERK
2.29865e-47	0.388644	0.31	0.178	7.5559e-43	Basal Cells	SLC20A1
7.76213e-61	0.387707	0.466	0.281	2.55149e-56	Basal Cells	NIPBL
2.56753e-83	0.387227	0.327	0.147	8.43974e-79	Basal Cells	AKR1C2
3.21564e-55	0.386872	0.676	0.498	1.05701e-50	Basal Cells	ACTG1
2.55629e-71	0.386658	0.376	0.193	8.40279e-67	Basal Cells	TAF1D
2.37984e-73	0.386105	0.211	0.075	7.82277e-69	Basal Cells	STON2
4.11419e-78	0.384991	0.229	0.083	1.35237e-73	Basal Cells	DMRTA2
5.24138e-60	0.384955	0.425	0.248	1.72289e-55	Basal Cells	STAT6
8.28457e-84	0.384438	0.157	0.038	2.72322e-79	Basal Cells	OSMR
1.73794e-53	0.383877	0.504	0.328	5.71279e-49	Basal Cells	BPTF
3.98582e-62	0.383677	0.283	0.131	1.31018e-57	Basal Cells	GPX2
9.37492e-62	0.383606	0.28	0.134	3.08163e-57	Basal Cells	TCF20
4.95468e-82	0.382224	0.645	0.429	1.62865e-77	Basal Cells	TACSTD2
8.7164e-61	0.381814	0.386	0.227	2.86517e-56	Basal Cells	TOB1
1.04067e-88	0.381807	0.3	0.127	3.42079e-84	Basal Cells	ZBTB44
4.4815e-55	0.381607	0.253	0.123	1.47311e-50	Basal Cells	CTDSP2
3.43648e-105	0.381589	0.374	0.168	1.1296e-100	Basal Cells	JUP
9.13681e-109	0.38019	0.614	0.37	3.00336e-104	Basal Cells	PTMA
6.7129e-55	0.380093	0.286	0.145	2.2066e-50	Basal Cells	MEIS2
9.13362e-107	0.379755	0.154	0.027	3.00231e-102	Basal Cells	RASD1
2.02438e-65	0.379295	0.445	0.255	6.65434e-61	Basal Cells	KMT2A
7.61123e-68	0.378607	0.12	0.027	2.50189e-63	Basal Cells	GRIK2
1.13223e-85	0.378423	0.195	0.057	3.72174e-81	Basal Cells	TSKU
1.55464e-83	0.378406	0.579	0.368	5.11027e-79	Basal Cells	PKM
9.4055e-73	0.378054	0.205	0.07	3.09168e-68	Basal Cells	ANKRD50
8.78846e-73	0.377236	0.171	0.052	2.88886e-68	Basal Cells	ARHGEF4
1.88073e-84	0.376905	0.216	0.072	6.18216e-80	Basal Cells	EFNA1
3.998e-25	0.376384	0.205	0.122	1.31418e-20	Basal Cells	TTC6
2.36408e-64	0.374513	0.373	0.208	7.77095e-60	Basal Cells	DYNLL2
1.49955e-68	0.374279	0.19	0.065	4.92917e-64	Basal Cells	MLLT1
5.42383e-80	0.374183	0.251	0.098	1.78287e-75	Basal Cells	TBC1D5
4.11465e-63	0.373827	0.286	0.135	1.35253e-58	Basal Cells	MED13L
1.27793e-73	0.373306	0.464	0.269	4.20069e-69	Basal Cells	HNRNPD
6.35117e-62	0.373185	0.369	0.201	2.08769e-57	Basal Cells	TKT
1.88955e-55	0.372131	0.339	0.187	6.21114e-51	Basal Cells	WASF2
3.32437e-71	0.370584	0.192	0.063	1.09275e-66	Basal Cells	RIMS1
1.80164e-115	0.370521	0.42	0.206	5.92217e-111	Basal Cells	RPS15A
1.80374e-106	0.370389	0.153	0.027	5.92906e-102	Basal Cells	BEX3
4.57128e-212	0.370376	0.114	0.002	1.50263e-207	Basal Cells	SNAI2
1.4946e-52	0.370329	0.299	0.158	4.91291e-48	Basal Cells	RABGAP1
2.02934e-82	0.369699	0.459	0.262	6.67064e-78	Basal Cells	MTDH
2.17932e-67	0.369633	0.235	0.094	7.16363e-63	Basal Cells	PTPN12
2.10553e-57	0.369226	0.259	0.124	6.92108e-53	Basal Cells	RIPK4
1.22381e-80	0.369181	0.331	0.161	4.02278e-76	Basal Cells	TFDP2
1.90128e-82	0.369169	0.186	0.052	6.2497e-78	Basal Cells	CEP85L
4.141e-111	0.368405	0.768	0.517	1.36119e-106	Basal Cells	HNRNPA2B1
1.1128e-82	0.367962	0.192	0.057	3.65787e-78	Basal Cells	PAX6
9.20753e-53	0.366452	0.489	0.316	3.02661e-48	Basal Cells	KRT18
3.16585e-60	0.366336	0.631	0.432	1.04065e-55	Basal Cells	SON
1.29381e-86	0.366225	0.679	0.462	4.25289e-82	Basal Cells	H3F3B
3.3322e-45	0.366057	0.208	0.096	1.09533e-40	Basal Cells	SDK1
2.14821e-57	0.365573	0.318	0.167	7.06138e-53	Basal Cells	ADNP
4.73056e-57	0.365524	0.366	0.211	1.55498e-52	Basal Cells	LMNA
5.65196e-49	0.36546	0.26	0.128	1.85786e-44	Basal Cells	EHBP1L1
9.40017e-63	0.364986	0.332	0.174	3.08993e-58	Basal Cells	ANP32B
2.15744e-111	0.364373	0.338	0.14	7.09173e-107	Basal Cells	LDHA
4.14629e-78	0.364321	0.331	0.16	1.36293e-73	Basal Cells	POLR1D
4.432e-64	0.363598	0.18	0.061	1.45684e-59	Basal Cells	MTA2
3.49714e-59	0.362711	0.452	0.271	1.14954e-54	Basal Cells	N4BP2L2
1.35899e-101	0.362182	0.2	0.053	4.46713e-97	Basal Cells	TFAP2A
1.52501e-48	0.36194	0.43	0.273	5.01285e-44	Basal Cells	U2SURP
1.33323e-42	0.361435	0.266	0.141	4.38245e-38	Basal Cells	ALS2CL
5.00096e-40	0.360464	0.339	0.206	1.64387e-35	Basal Cells	CDC42BPB
2.40571e-54	0.360397	0.28	0.141	7.90781e-50	Basal Cells	USP48
1.14709e-67	0.360328	0.205	0.077	3.77058e-63	Basal Cells	ANTXR1
2.68052e-48	0.35984	0.29	0.153	8.81114e-44	Basal Cells	RBM33
2.31244e-147	0.35897	0.124	0.012	7.60123e-143	Basal Cells	CDH11
6.06006e-44	0.358772	0.273	0.148	1.992e-39	Basal Cells	RFC1
1.33127e-196	0.358686	0.16	0.014	4.37603e-192	Basal Cells	SOX7
1.60683e-55	0.35867	0.253	0.124	5.28182e-51	Basal Cells	EYA2
5.36102e-119	0.358659	0.23	0.064	1.76222e-114	Basal Cells	IL4R
5.57202e-61	0.358596	0.494	0.308	1.83158e-56	Basal Cells	ANKRD12
1.59212e-156	0.358168	0.206	0.04	5.23347e-152	Basal Cells	CDH3
1.24764e-71	0.357435	0.222	0.083	4.10111e-67	Basal Cells	RCBTB1
6.25432e-57	0.357389	0.225	0.098	2.05586e-52	Basal Cells	NIPAL2
4.05729e-100	0.357024	0.158	0.032	1.33367e-95	Basal Cells	CDCA7L
1.82415e-41	0.356042	0.27	0.15	5.99616e-37	Basal Cells	NFKBIZ
6.79127e-69	0.354994	0.239	0.098	2.23236e-64	Basal Cells	TRIP6
1.78106e-60	0.354402	0.229	0.099	5.85451e-56	Basal Cells	PPP1R13B
5.27275e-80	0.354208	0.25	0.095	1.73321e-75	Basal Cells	HOOK2
1.48819e-54	0.354009	0.277	0.137	4.89182e-50	Basal Cells	ROCK2
2.78088e-73	0.352231	0.329	0.159	9.14102e-69	Basal Cells	ELL2
4.64236e-85	0.352229	0.314	0.145	1.52599e-80	Basal Cells	RPL22
1.48968e-43	0.351574	0.165	0.067	4.89673e-39	Basal Cells	KIF16B
2.93262e-53	0.351337	0.128	0.036	9.63983e-49	Basal Cells	CENPJ
9.64981e-67	0.351277	0.173	0.058	3.17199e-62	Basal Cells	KANK1
3.8814e-69	0.351046	0.733	0.527	1.27585e-64	Basal Cells	HSP90AB1
4.80479e-51	0.350926	0.187	0.075	1.57938e-46	Basal Cells	BAMBI
2.09108e-67	0.350167	0.166	0.05	6.8736e-63	Basal Cells	MAP3K6
1.42695e-76	0.350011	0.361	0.187	4.69053e-72	Basal Cells	ACAP2
3.74764e-63	0.349589	0.422	0.255	1.23189e-58	Basal Cells	PRRC2B
1.48573e-54	0.348694	0.214	0.092	4.88374e-50	Basal Cells	MMP14
7.79372e-44	0.348671	0.261	0.138	2.56187e-39	Basal Cells	AGL
3.03617e-49	0.347719	0.305	0.167	9.9802e-45	Basal Cells	ZNF644
5.83883e-119	0.347622	0.138	0.021	1.91928e-114	Basal Cells	PLXDC2
6.77754e-60	0.346579	0.22	0.089	2.22785e-55	Basal Cells	MAOA
3.14053e-52	0.346357	0.255	0.128	1.03232e-47	Basal Cells	TMTC3
4.73191e-64	0.346117	0.189	0.071	1.55543e-59	Basal Cells	ZC3H12A
1.2343e-85	0.346029	0.122	0.022	4.05728e-81	Basal Cells	MCTP1
6.20779e-115	0.345738	0.126	0.017	2.04056e-110	Basal Cells	C1R
1.31397e-59	0.345604	0.242	0.109	4.31916e-55	Basal Cells	MYO9A
1.45782e-44	0.345556	0.15	0.058	4.79199e-40	Basal Cells	CIT
6.60506e-57	0.345492	0.386	0.22	2.17115e-52	Basal Cells	PRPF38B
1.85749e-54	0.345119	0.397	0.237	6.10576e-50	Basal Cells	HUWE1
5.63497e-54	0.344751	0.363	0.209	1.85227e-49	Basal Cells	SYNCRIP
2.54882e-56	0.343331	0.232	0.103	8.37823e-52	Basal Cells	RCOR3
6.1112e-43	0.343164	0.196	0.09	2.00881e-38	Basal Cells	RAP2B
4.28112e-68	0.342654	0.289	0.138	1.40725e-63	Basal Cells	GLTP
1.25163e-41	0.341352	0.153	0.061	4.11423e-37	Basal Cells	CDKN1C
3.20427e-64	0.341348	0.501	0.314	1.05327e-59	Basal Cells	ACADVL
8.88498e-54	0.341213	0.321	0.175	2.92058e-49	Basal Cells	PRRG4
6.56148e-61	0.341186	0.206	0.08	2.15682e-56	Basal Cells	KRI1
1.42026e-45	0.340018	0.247	0.126	4.66854e-41	Basal Cells	SIX3
1.33269e-59	0.33969	0.597	0.403	4.3807e-55	Basal Cells	PERP
4.20754e-56	0.33869	0.178	0.066	1.38306e-51	Basal Cells	STMN1
4.44195e-57	0.338359	0.349	0.192	1.46011e-52	Basal Cells	EP300
1.03014e-58	0.337327	0.263	0.132	3.38617e-54	Basal Cells	PHB2
8.7697e-96	0.337228	0.361	0.173	2.88269e-91	Basal Cells	IER5
3.54832e-39	0.336972	0.439	0.291	1.16637e-34	Basal Cells	SMARCA2
7.23922e-92	0.336386	0.108	0.013	2.3796e-87	Basal Cells	AL354836.1
1.01923e-60	0.336176	0.16	0.051	3.3503e-56	Basal Cells	LAYN
1.68255e-61	0.33607	0.527	0.341	5.5307e-57	Basal Cells	DDX3X
2.97471e-88	0.335791	0.112	0.018	9.77816e-84	Basal Cells	SULF1
2.8486e-92	0.33553	0.168	0.041	9.36364e-88	Basal Cells	GPNMB
1.02076e-44	0.335381	0.247	0.126	3.35534e-40	Basal Cells	APC
2.59677e-35	0.335302	0.202	0.102	8.53583e-31	Basal Cells	CWF19L2
2.12131e-53	0.334946	0.224	0.097	6.97295e-49	Basal Cells	EYA1
1.37275e-72	0.334897	0.405	0.225	4.51236e-68	Basal Cells	WSB1
1.4517e-63	0.334777	0.247	0.112	4.77187e-59	Basal Cells	IRS2
1.20172e-50	0.334705	0.183	0.078	3.95018e-46	Basal Cells	LDB1
7.87992e-77	0.334306	0.121	0.025	2.59021e-72	Basal Cells	WNT4
1.11316e-38	0.334161	0.276	0.159	3.65908e-34	Basal Cells	MGAT5
2.29285e-57	0.333816	0.316	0.166	7.53683e-53	Basal Cells	TTC17
7.51761e-58	0.333642	0.585	0.395	2.47111e-53	Basal Cells	ITM2B
3.29862e-154	0.333596	0.126	0.01	1.08429e-149	Basal Cells	FSCN1
7.46823e-66	0.333398	0.378	0.201	2.45488e-61	Basal Cells	SGK1
1.5938e-44	0.333322	0.351	0.215	5.23899e-40	Basal Cells	KIAA1109
1.23936e-111	0.332718	0.111	0.011	4.07388e-107	Basal Cells	FOXE1
3.9173e-183	0.332709	0.115	0.004	1.28766e-178	Basal Cells	ANXA8
1.15565e-222	0.332657	0.125	0.004	3.79873e-218	Basal Cells	NGFR
1.39731e-66	0.332645	0.347	0.18	4.59309e-62	Basal Cells	RBMX
1.40121e-91	0.332176	0.14	0.027	4.60591e-87	Basal Cells	FAM83B
1.15469e-79	0.33202	0.226	0.082	3.79558e-75	Basal Cells	FLOT2
4.71292e-41	0.331517	0.253	0.136	1.54918e-36	Basal Cells	ASCC3
8.44721e-50	0.331501	0.182	0.075	2.77668e-45	Basal Cells	OTX1
5.3179e-40	0.330575	0.285	0.161	1.74805e-35	Basal Cells	SMAD3
2.42692e-48	0.330227	0.167	0.065	7.97753e-44	Basal Cells	MYO15B
4.76957e-55	0.329582	0.422	0.255	1.5678e-50	Basal Cells	KMT2C
3.53069e-61	0.329507	0.186	0.069	1.16057e-56	Basal Cells	USP28
5.94271e-64	0.328842	0.276	0.128	1.95343e-59	Basal Cells	HIST1H4C
3.19033e-58	0.328808	0.14	0.041	1.04869e-53	Basal Cells	ANO9
7.62067e-27	0.328732	0.176	0.09	2.50499e-22	Basal Cells	SHPRH
1.22489e-55	0.32862	0.263	0.13	4.02633e-51	Basal Cells	H6PD
2.9593e-50	0.328304	0.367	0.213	9.72751e-46	Basal Cells	MECOM
1.46043e-49	0.327268	0.399	0.247	4.80058e-45	Basal Cells	SRRM1
1.65295e-67	0.327097	0.317	0.153	5.4334e-63	Basal Cells	LDLR
3.67116e-57	0.326858	0.216	0.091	1.20675e-52	Basal Cells	NT5C
1.25419e-51	0.32623	0.236	0.119	4.12264e-47	Basal Cells	SERTAD1
1.36043e-71	0.326168	0.497	0.3	4.47186e-67	Basal Cells	RBM5
2.36661e-105	0.326158	0.154	0.028	7.77927e-101	Basal Cells	CEBPA
3.70044e-66	0.325964	0.171	0.055	1.21637e-61	Basal Cells	ZNF532
1.94052e-33	0.325915	0.336	0.21	6.37869e-29	Basal Cells	TMEM259
5.11424e-43	0.325862	0.328	0.19	1.6811e-38	Basal Cells	PER2
3.25555e-137	0.325423	0.142	0.018	1.07013e-132	Basal Cells	OAF
5.14546e-65	0.325233	0.281	0.134	1.69136e-60	Basal Cells	CORO2A
2.14509e-44	0.325091	0.264	0.137	7.05114e-40	Basal Cells	TRPM7
6.67402e-54	0.324327	0.335	0.195	2.19382e-49	Basal Cells	HERPUD1
8.80552e-33	0.323971	0.258	0.15	2.89446e-28	Basal Cells	HDAC7
2.14547e-51	0.323822	0.306	0.167	7.05237e-47	Basal Cells	NASP
6.57622e-45	0.32365	0.332	0.198	2.16167e-40	Basal Cells	UBE3A
6.69125e-51	0.323562	0.212	0.091	2.19948e-46	Basal Cells	CLK2
5.22989e-58	0.323064	0.145	0.043	1.71912e-53	Basal Cells	NHS
1.37495e-43	0.322457	0.265	0.137	4.5196e-39	Basal Cells	ECHDC2
1.49956e-141	0.322246	0.142	0.015	4.92919e-137	Basal Cells	DAPL1
6.35442e-38	0.322061	0.315	0.192	2.08876e-33	Basal Cells	STAG2
5.34047e-30	0.322011	0.263	0.156	1.75546e-25	Basal Cells	ZFC3H1
1.87118e-71	0.321849	0.173	0.052	6.15075e-67	Basal Cells	TLE2
8.07315e-105	0.321706	0.119	0.016	2.65372e-100	Basal Cells	LTBP2
1.67153e-101	0.321616	0.135	0.022	5.49447e-97	Basal Cells	GJB2
1.3046e-149	0.3216	0.283	0.086	4.28834e-145	Basal Cells	ALDH7A1
9.70245e-66	0.321488	0.323	0.162	3.18929e-61	Basal Cells	FAM129A
3.22068e-54	0.321051	0.342	0.191	1.05867e-49	Basal Cells	VPS13D
2.51181e-100	0.320808	0.12	0.02	8.25658e-96	Basal Cells	PCDH17
3.26557e-45	0.320343	0.252	0.128	1.07343e-40	Basal Cells	SREBF1
1.26843e-54	0.320241	0.164	0.058	4.16947e-50	Basal Cells	LAMC1
1.98744e-76	0.319065	0.286	0.132	6.53293e-72	Basal Cells	NF1
6.83322e-80	0.318864	0.177	0.05	2.24615e-75	Basal Cells	SOBP
1.69082e-69	0.318706	0.102	0.018	5.55788e-65	Basal Cells	ARSJ
1.75018e-61	0.318548	0.421	0.25	5.75303e-57	Basal Cells	LDHB
4.04893e-53	0.318416	0.357	0.203	1.33092e-48	Basal Cells	PRKDC
3.85026e-51	0.31838	0.175	0.067	1.26562e-46	Basal Cells	CADPS2
8.78366e-36	0.318242	0.258	0.155	2.88728e-31	Basal Cells	TIPARP
1.37836e-134	0.318226	0.106	0.008	4.5308e-130	Basal Cells	MXRA5
9.43896e-72	0.317608	0.206	0.073	3.10268e-67	Basal Cells	MAP3K5
9.14278e-75	0.317147	0.25	0.107	3.00532e-70	Basal Cells	TUBA1C
1.77444e-105	0.316794	0.214	0.064	5.83278e-101	Basal Cells	KIAA1324
5.96274e-54	0.31651	0.402	0.25	1.96001e-49	Basal Cells	CTNNB1
4.45412e-49	0.316318	0.199	0.088	1.46411e-44	Basal Cells	CBX4
3.16116e-91	0.316066	0.148	0.033	1.0391e-86	Basal Cells	FERMT2
7.31137e-70	0.316005	0.193	0.069	2.40332e-65	Basal Cells	SLC1A4
2.57512e-59	0.315938	0.24	0.105	8.46468e-55	Basal Cells	TUBB
8.27136e-88	0.315613	0.161	0.039	2.71888e-83	Basal Cells	SH3RF2
5.35923e-92	0.314853	0.154	0.035	1.76163e-87	Basal Cells	MAN1C1
2.0041e-64	0.314701	0.152	0.045	6.58768e-60	Basal Cells	BICD1
1.11462e-51	0.314602	0.164	0.059	3.66386e-47	Basal Cells	ZNF280D
8.48008e-50	0.314244	0.276	0.146	2.78749e-45	Basal Cells	NSA2
4.57405e-45	0.314206	0.157	0.061	1.50354e-40	Basal Cells	ARHGEF16
2.81317e-43	0.313729	0.219	0.104	9.24717e-39	Basal Cells	PUM3
2.16903e-112	0.313665	0.153	0.028	7.1298e-108	Basal Cells	GLI3
5.7903e-37	0.312985	0.187	0.091	1.90333e-32	Basal Cells	CASP8AP2
4.3907e-107	0.312815	0.135	0.021	1.44327e-102	Basal Cells	FRMD6
7.81828e-112	0.312672	0.118	0.014	2.56995e-107	Basal Cells	AP002884.1
1.99129e-125	0.312451	0.159	0.028	6.54556e-121	Basal Cells	TENM4
3.67585e-58	0.312442	0.394	0.235	1.20829e-53	Basal Cells	PDIA6
1.28135e-36	0.312338	0.172	0.077	4.21194e-32	Basal Cells	ERCC6L2
8.54801e-85	0.311761	0.158	0.038	2.80982e-80	Basal Cells	ZNF703
7.73581e-52	0.311685	0.208	0.089	2.54284e-47	Basal Cells	TNRC18
1.06743e-86	0.311549	0.297	0.131	3.50876e-82	Basal Cells	RPS7
4.4436e-42	0.311333	0.232	0.116	1.46066e-37	Basal Cells	PTPRK
1.53845e-54	0.310977	0.688	0.495	5.05704e-50	Basal Cells	GOLGB1
1.61261e-102	0.310912	0.101	0.01	5.30081e-98	Basal Cells	SLC9A9
6.16244e-64	0.310897	0.21	0.083	2.02566e-59	Basal Cells	RHOBTB3
9.90241e-41	0.310761	0.235	0.123	3.25502e-36	Basal Cells	MKLN1
3.99918e-39	0.310552	0.273	0.152	1.31457e-34	Basal Cells	RBM26
3.94574e-43	0.310441	0.3	0.171	1.29701e-38	Basal Cells	SYPL1
9.6842e-57	0.310417	0.327	0.177	3.18329e-52	Basal Cells	USP22
4.1359e-37	0.309831	0.245	0.137	1.35951e-32	Basal Cells	BLCAP
2.27867e-65	0.309206	0.286	0.135	7.49021e-61	Basal Cells	CDC42SE1
3.86482e-26	0.308867	0.186	0.103	1.27041e-21	Basal Cells	N4BP2
6.94156e-81	0.30876	0.123	0.024	2.28176e-76	Basal Cells	STARD5
4.30806e-43	0.308537	0.208	0.099	1.4161e-38	Basal Cells	TPM1
1.20988e-43	0.308515	0.252	0.126	3.977e-39	Basal Cells	DDX39B
3.58248e-50	0.308432	0.332	0.189	1.1776e-45	Basal Cells	SSFA2
1.03834e-91	0.308412	0.151	0.034	3.41313e-87	Basal Cells	SLC7A8
1.56574e-48	0.308181	0.195	0.093	5.14675e-44	Basal Cells	RPS4Y1
5.68192e-81	0.308042	0.158	0.04	1.8677e-76	Basal Cells	ISYNA1
1.56171e-70	0.307865	0.237	0.102	5.13349e-66	Basal Cells	AHCY
1.41397e-48	0.307475	0.313	0.179	4.64786e-44	Basal Cells	UBTF
5.83336e-49	0.307409	0.342	0.194	1.91748e-44	Basal Cells	SMARCC2
7.92088e-41	0.307203	0.154	0.062	2.60367e-36	Basal Cells	SETBP1
1.00631e-42	0.307164	0.212	0.099	3.30784e-38	Basal Cells	MID1
2.63654e-36	0.307078	0.244	0.134	8.66656e-32	Basal Cells	RHOT2
4.3693e-69	0.30674	0.58	0.373	1.43623e-64	Basal Cells	SF3B1
1.33626e-30	0.306688	0.357	0.235	4.39241e-26	Basal Cells	PPIG
1.29576e-163	0.306653	0.154	0.02	4.25929e-159	Basal Cells	WNT2B
5.24504e-113	0.306526	0.123	0.018	1.7241e-108	Basal Cells	KCNC4
4.1501e-44	0.305702	0.287	0.157	1.36418e-39	Basal Cells	HNRNPL
1.66221e-105	0.305182	0.101	0.011	5.46384e-101	Basal Cells	PHLDB2
1.75082e-65	0.30495	0.3	0.148	5.75513e-61	Basal Cells	NOP58
1.4127e-40	0.304888	0.194	0.09	4.64368e-36	Basal Cells	PLA2R1
1.50922e-40	0.304881	0.383	0.24	4.96096e-36	Basal Cells	YTHDC1
3.42393e-49	0.303614	0.243	0.118	1.12548e-44	Basal Cells	PURB
3.08511e-53	0.303348	0.138	0.043	1.01411e-48	Basal Cells	LPIN3
1.41756e-116	0.303344	0.211	0.057	4.65967e-112	Basal Cells	ARL4C
1.7262e-60	0.303247	0.3	0.154	5.67419e-56	Basal Cells	EPC1
8.37524e-88	0.303216	0.142	0.031	2.75302e-83	Basal Cells	SERPINB13
3.22947e-38	0.302155	0.186	0.086	1.06156e-33	Basal Cells	KIAA1147
2.84927e-43	0.301818	0.342	0.206	9.36585e-39	Basal Cells	ZC3H13
7.52706e-38	0.3018	0.251	0.139	2.47422e-33	Basal Cells	SYT8
3.67185e-53	0.301744	0.231	0.107	1.20697e-48	Basal Cells	RAI1
3.50239e-42	0.301729	0.233	0.118	1.15127e-37	Basal Cells	VPS36
1.19771e-55	0.301192	0.301	0.16	3.93698e-51	Basal Cells	KIDINS220
8.52941e-37	0.300977	0.235	0.127	2.8037e-32	Basal Cells	ZNF518A
2.68894e-30	0.300886	0.216	0.119	8.83881e-26	Basal Cells	TRIO
2.07272e-44	0.300857	0.341	0.204	6.81325e-40	Basal Cells	PTBP1
1.42249e-26	0.300788	0.152	0.077	4.67586e-22	Basal Cells	EXOC6B
2.24978e-63	0.30045	0.261	0.12	7.39525e-59	Basal Cells	SELENOP
2.75812e-54	0.300352	0.354	0.205	9.06621e-50	Basal Cells	ANKRD17
1.91739e-46	0.30031	0.377	0.229	6.30265e-42	Basal Cells	PDLIM1
2.82597e-36	0.300254	0.309	0.186	9.28925e-32	Basal Cells	CDK5RAP3
2.03777e-52	0.299973	0.522	0.35	6.69835e-48	Basal Cells	EIF3A
7.57651e-39	0.299898	0.193	0.1	2.49047e-34	Basal Cells	PNP
4.4384e-34	0.299721	0.124	0.049	1.45895e-29	Basal Cells	TPM2
6.50266e-66	0.299677	0.444	0.269	2.13749e-61	Basal Cells	P4HB
7.13797e-76	0.299391	0.192	0.063	2.34632e-71	Basal Cells	MPST
6.30094e-109	0.299318	0.173	0.039	2.07118e-104	Basal Cells	SEMA4A
4.62599e-51	0.299272	0.251	0.131	1.52061e-46	Basal Cells	EIF2A
1.06881e-30	0.299198	0.169	0.082	3.51327e-26	Basal Cells	TRABD
1.07702e-53	0.299172	0.157	0.053	3.54027e-49	Basal Cells	NSMAF
1.72865e-99	0.298886	0.121	0.018	5.68225e-95	Basal Cells	ARAP3
9.20721e-60	0.298808	0.101	0.021	3.0265e-55	Basal Cells	LFNG
6.14028e-52	0.298649	0.167	0.062	2.01837e-47	Basal Cells	STX6
2.01424e-47	0.298527	0.121	0.037	6.62102e-43	Basal Cells	KAT2A
1.20883e-55	0.298427	0.352	0.195	3.97354e-51	Basal Cells	PPP1R12A
9.38013e-56	0.298323	0.214	0.093	3.08334e-51	Basal Cells	MAP3K1
1.16834e-78	0.298071	0.872	0.752	3.84045e-74	Basal Cells	HSP90AA1
8.13827e-62	0.297957	0.199	0.075	2.67513e-57	Basal Cells	AVPI1
7.60903e-24	0.297661	0.248	0.16	2.50116e-19	Basal Cells	SMC3
9.66719e-55	0.296957	0.412	0.25	3.1777e-50	Basal Cells	SCNN1A
6.82642e-68	0.296816	0.194	0.065	2.24391e-63	Basal Cells	PROM2
2.24674e-30	0.296755	0.176	0.091	7.38525e-26	Basal Cells	ATN1
1.91088e-76	0.296229	0.135	0.031	6.28126e-72	Basal Cells	STXBP6
3.87106e-88	0.295847	0.152	0.035	1.27246e-83	Basal Cells	SERTAD4
1.62386e-98	0.295842	0.151	0.033	5.3378e-94	Basal Cells	POMGNT1
6.63725e-56	0.295826	0.523	0.34	2.18173e-51	Basal Cells	SRSF5
1.12599e-59	0.295816	0.248	0.116	3.70125e-55	Basal Cells	SMAD5
5.99325e-74	0.295596	0.274	0.126	1.97004e-69	Basal Cells	LNPEP
6.47504e-34	0.295214	0.193	0.101	2.12841e-29	Basal Cells	NBL1
5.26289e-52	0.295156	0.134	0.042	1.72996e-47	Basal Cells	SP8
2.41756e-56	0.294822	0.358	0.2	7.94676e-52	Basal Cells	FNBP4
8.07783e-132	0.294761	0.142	0.02	2.65526e-127	Basal Cells	EPHB4
3.40815e-51	0.294356	0.289	0.154	1.12029e-46	Basal Cells	KAT6A
2.00212e-45	0.294238	0.329	0.192	6.58116e-41	Basal Cells	ITGB1
6.28929e-49	0.294182	0.333	0.187	2.06735e-44	Basal Cells	SRGAP3
3.18623e-37	0.293982	0.182	0.083	1.04735e-32	Basal Cells	CCDC14
2.50351e-60	0.293417	0.331	0.182	8.2293e-56	Basal Cells	EIF3K
2.60817e-17	0.293243	0.156	0.098	8.57331e-13	Basal Cells	ABO
7.01633e-41	0.293187	0.151	0.061	2.30634e-36	Basal Cells	EML3
1.16676e-74	0.293156	0.14	0.032	3.83527e-70	Basal Cells	EPHB3
1.10045e-60	0.293101	0.161	0.051	3.61728e-56	Basal Cells	H2AFX
3.12935e-57	0.293046	0.347	0.199	1.02865e-52	Basal Cells	LAMP1
4.2377e-39	0.292817	0.287	0.167	1.39297e-34	Basal Cells	OSBPL8
5.56517e-63	0.292691	0.251	0.115	1.82933e-58	Basal Cells	PCYOX1
4.63464e-70	0.292682	0.116	0.026	1.52345e-65	Basal Cells	LGALSL
3.18824e-60	0.292667	0.393	0.228	1.04801e-55	Basal Cells	TMPRSS4
8.09741e-95	0.292654	0.168	0.041	2.6617e-90	Basal Cells	RAB3D
4.08177e-45	0.29245	0.395	0.245	1.34172e-40	Basal Cells	AFF4
3.02788e-44	0.292302	0.381	0.232	9.95295e-40	Basal Cells	RBM6
4.95263e-41	0.29223	0.181	0.088	1.62798e-36	Basal Cells	ZNF750
2.77854e-42	0.292051	0.266	0.143	9.13333e-38	Basal Cells	KAT6B
8.77546e-29	0.291852	0.169	0.085	2.88458e-24	Basal Cells	ZNF318
4.33765e-123	0.291749	0.134	0.02	1.42583e-118	Basal Cells	FERMT1
1.45874e-47	0.291686	0.261	0.137	4.79502e-43	Basal Cells	APEX1
7.87969e-41	0.291665	0.315	0.182	2.59013e-36	Basal Cells	DHX36
2.89939e-37	0.291634	0.331	0.201	9.53058e-33	Basal Cells	SF1
4.33121e-56	0.290838	0.139	0.042	1.42371e-51	Basal Cells	ADRB2
3.49075e-39	0.290057	0.197	0.093	1.14744e-34	Basal Cells	NOL8
2.9565e-51	0.289696	0.502	0.333	9.71831e-47	Basal Cells	RSRP1
2.49037e-36	0.28955	0.12	0.042	8.1861e-32	Basal Cells	SLC4A4
3.50179e-35	0.289443	0.18	0.084	1.15107e-30	Basal Cells	DMTF1
1.30867e-48	0.289345	0.268	0.139	4.30171e-44	Basal Cells	AKR1C3
4.86025e-66	0.289152	0.116	0.026	1.59761e-61	Basal Cells	AKT3
4.10641e-43	0.288999	0.329	0.195	1.34982e-38	Basal Cells	PHF20L1
9.61897e-64	0.288819	0.248	0.115	3.16185e-59	Basal Cells	KDSR
5.62864e-29	0.288516	0.298	0.185	1.85019e-24	Basal Cells	SMC5
7.26405e-52	0.288443	0.187	0.075	2.38777e-47	Basal Cells	MIR22HG
3.35023e-105	0.288276	0.158	0.033	1.10125e-100	Basal Cells	PLPP3
4.12598e-86	0.288269	0.115	0.018	1.35625e-81	Basal Cells	NRARP
1.34031e-39	0.288001	0.147	0.056	4.40574e-35	Basal Cells	AP002026.1
1.6963e-40	0.287868	0.344	0.211	5.57589e-36	Basal Cells	RBBP6
1.23395e-60	0.287433	0.252	0.113	4.05611e-56	Basal Cells	NLRP1
1.22075e-39	0.287353	0.335	0.204	4.01274e-35	Basal Cells	HNRNPR
3.98478e-55	0.287284	0.386	0.225	1.30984e-50	Basal Cells	MTUS1
2.72623e-38	0.287257	0.211	0.105	8.96138e-34	Basal Cells	GADD45A
6.22676e-56	0.286536	0.501	0.327	2.0468e-51	Basal Cells	MATR3
3.282e-56	0.28611	0.234	0.108	1.07883e-51	Basal Cells	SURF4
4.10283e-32	0.285975	0.161	0.079	1.34864e-27	Basal Cells	SVIL
3.1549e-49	0.285118	0.199	0.091	1.03705e-44	Basal Cells	CDC42EP4
2.33247e-57	0.284974	0.135	0.041	7.66708e-53	Basal Cells	TMTC1
6.06647e-49	0.284607	0.368	0.217	1.99411e-44	Basal Cells	SETD5
4.12149e-43	0.283875	0.149	0.057	1.35478e-38	Basal Cells	NOL3
4.41777e-58	0.283121	0.357	0.206	1.45217e-53	Basal Cells	C16orf72
1.5696e-24	0.283016	0.225	0.137	5.15944e-20	Basal Cells	FRMD4B
1.49191e-34	0.282777	0.344	0.217	4.90405e-30	Basal Cells	ST6GALNAC1
2.34267e-17	0.282764	0.199	0.126	7.7006e-13	Basal Cells	ARHGAP12
9.48884e-34	0.282641	0.281	0.163	3.11908e-29	Basal Cells	AP1G2
1.09875e-67	0.282635	0.103	0.02	3.61169e-63	Basal Cells	RASSF10
2.8236e-42	0.282624	0.237	0.121	9.28144e-38	Basal Cells	SREBF2
2.42841e-52	0.282481	0.342	0.199	7.98244e-48	Basal Cells	SMARCC1
1.31901e-57	0.282376	0.242	0.112	4.33572e-53	Basal Cells	IFRD1
3.45436e-46	0.282188	0.316	0.18	1.13548e-41	Basal Cells	SRSF6
1.02769e-38	0.282036	0.227	0.121	3.37813e-34	Basal Cells	PRKCSH
1.47742e-46	0.2817	0.176	0.071	4.85641e-42	Basal Cells	KLF9
3.78928e-36	0.280888	0.223	0.119	1.24557e-31	Basal Cells	ARHGAP21
4.98657e-79	0.280865	0.138	0.032	1.63913e-74	Basal Cells	KDELC2
3.24208e-57	0.280691	0.163	0.055	1.0657e-52	Basal Cells	LNX2
4.31034e-14	0.280659	0.449	0.36	1.41685e-09	Basal Cells	CLDN4
1.96901e-87	0.279208	0.109	0.016	6.47233e-83	Basal Cells	MPP6
1.58515e-26	0.279089	0.304	0.197	5.21055e-22	Basal Cells	REST
8.95472e-71	0.278942	0.209	0.078	2.94351e-66	Basal Cells	CREG1
1.05471e-27	0.277925	0.301	0.199	3.46693e-23	Basal Cells	DDX46
2.19963e-51	0.27792	0.269	0.137	7.23041e-47	Basal Cells	GABRP
1.48031e-46	0.277775	0.248	0.129	4.86592e-42	Basal Cells	MIDN
3.04338e-47	0.277715	0.165	0.065	1.00039e-42	Basal Cells	ANKRD6
1.00045e-41	0.277629	0.465	0.305	3.28859e-37	Basal Cells	UTRN
8.34767e-36	0.277599	0.34	0.209	2.74396e-31	Basal Cells	CELSR1
9.11951e-68	0.277106	0.163	0.05	2.99767e-63	Basal Cells	PHLDA2
4.18266e-58	0.277104	0.192	0.077	1.37488e-53	Basal Cells	MCM7
8.88009e-96	0.276705	0.205	0.061	2.91897e-91	Basal Cells	FHL2
7.89485e-36	0.276596	0.5	0.349	2.59512e-31	Basal Cells	CHD4
1.14243e-99	0.276472	0.144	0.028	3.75528e-95	Basal Cells	TSPAN9
4.74888e-60	0.276292	0.252	0.115	1.561e-55	Basal Cells	LTBR
2.15424e-46	0.276259	0.179	0.074	7.08119e-42	Basal Cells	AC118549.1
1.94507e-54	0.276108	0.282	0.148	6.39364e-50	Basal Cells	CHCHD10
1.90825e-37	0.276096	0.4	0.264	6.27261e-33	Basal Cells	SETD2
3.19654e-46	0.275981	0.143	0.052	1.05073e-41	Basal Cells	BEX4
1.02638e-73	0.27546	0.14	0.035	3.37382e-69	Basal Cells	ROBO1
8.22715e-114	0.275208	0.102	0.009	2.70435e-109	Basal Cells	LARGE2
5.64042e-37	0.27516	0.135	0.052	1.85406e-32	Basal Cells	GSAP
6.80022e-36	0.274514	0.418	0.275	2.2353e-31	Basal Cells	EIF4G1
2.88141e-33	0.273967	0.129	0.05	9.47149e-29	Basal Cells	CAPRIN2
4.60482e-45	0.273843	0.148	0.056	1.51365e-40	Basal Cells	LPAR6
9.86572e-53	0.273161	0.322	0.179	3.24296e-48	Basal Cells	LGALS3BP
4.21584e-96	0.273056	0.31	0.139	1.38579e-91	Basal Cells	RPL23A
1.50817e-86	0.272999	0.145	0.035	4.95751e-82	Basal Cells	SHMT1
6.5728e-68	0.272706	0.269	0.126	2.16054e-63	Basal Cells	RPSA
5.26376e-43	0.272693	0.2	0.095	1.73025e-38	Basal Cells	SGMS1
1.54405e-79	0.272639	0.228	0.084	5.07543e-75	Basal Cells	SNHG7
4.01589e-29	0.272602	0.171	0.086	1.32006e-24	Basal Cells	MTA1
1.97888e-40	0.272205	0.196	0.092	6.50478e-36	Basal Cells	MAN2C1
2.83068e-50	0.272029	0.225	0.105	9.30472e-46	Basal Cells	ZNF655
6.73199e-36	0.271827	0.109	0.037	2.21287e-31	Basal Cells	AC084816.1
2.01459e-47	0.271768	0.318	0.185	6.62217e-43	Basal Cells	NET1
1.01026e-55	0.271481	0.418	0.259	3.32082e-51	Basal Cells	NUFIP2
1.24012e-37	0.271477	0.325	0.195	4.07639e-33	Basal Cells	RND3
1.80133e-77	0.270506	0.121	0.025	5.92115e-73	Basal Cells	SPRED2
5.64628e-42	0.270444	0.493	0.351	1.85599e-37	Basal Cells	COX4I1
2.02384e-36	0.270341	0.321	0.197	6.65255e-32	Basal Cells	LARS
8.98378e-42	0.270207	0.316	0.185	2.95306e-37	Basal Cells	RDX
5.70763e-26	0.269206	0.173	0.091	1.87616e-21	Basal Cells	MICALL2
2.92425e-59	0.269023	0.147	0.047	9.6123e-55	Basal Cells	ZNF219
3.15427e-42	0.269017	0.206	0.098	1.03684e-37	Basal Cells	DUSP23
8.26447e-62	0.268947	0.164	0.055	2.71661e-57	Basal Cells	F2R
7.04489e-40	0.268886	0.176	0.08	2.31573e-35	Basal Cells	RNF168
2.78656e-34	0.268833	0.209	0.112	9.15972e-30	Basal Cells	USP40
1.90131e-73	0.268817	0.253	0.11	6.24981e-69	Basal Cells	EEF1B2
3.97583e-24	0.268802	0.109	0.047	1.30689e-19	Basal Cells	TNNI2
3.96401e-25	0.268738	0.231	0.136	1.30301e-20	Basal Cells	ESCO1
3.52125e-32	0.268555	0.36	0.235	1.15747e-27	Basal Cells	TOP1
9.42945e-49	0.268192	0.163	0.063	3.09956e-44	Basal Cells	PGAP1
2.73441e-61	0.267974	0.382	0.219	8.98827e-57	Basal Cells	ARHGEF12
3.95809e-110	0.267537	0.118	0.014	1.30106e-105	Basal Cells	EFNB1
2.60891e-47	0.26747	0.397	0.239	8.57574e-43	Basal Cells	SOX2
4.96526e-47	0.267446	0.242	0.123	1.63213e-42	Basal Cells	RCC2
1.21571e-34	0.267361	0.289	0.172	3.99615e-30	Basal Cells	USP47
2.2094e-30	0.267338	0.215	0.12	7.2625e-26	Basal Cells	SRSF1
9.07205e-65	0.267254	0.672	0.471	2.98207e-60	Basal Cells	HSP90B1
3.19467e-140	0.266556	0.194	0.045	1.05012e-135	Basal Cells	PLAT
3.23112e-47	0.266481	0.173	0.069	1.0621e-42	Basal Cells	MT1E
6.40997e-26	0.266286	0.225	0.137	2.10702e-21	Basal Cells	RNPC3
2.49051e-51	0.265982	0.377	0.222	8.18654e-47	Basal Cells	BIRC6
2.75011e-21	0.265942	0.206	0.126	9.03989e-17	Basal Cells	SPIDR
8.41106e-91	0.26592	0.127	0.024	2.7648e-86	Basal Cells	CELSR2
4.49244e-41	0.265668	0.198	0.092	1.47671e-36	Basal Cells	NAB1
1.61131e-56	0.265604	0.229	0.102	5.29652e-52	Basal Cells	POGZ
1.46278e-71	0.2653	0.193	0.067	4.80829e-67	Basal Cells	HPGD
6.38315e-53	0.265171	0.192	0.078	2.09821e-48	Basal Cells	TMEM43
6.34264e-48	0.264071	0.303	0.174	2.08489e-43	Basal Cells	MBD2
9.00323e-29	0.263581	0.182	0.097	2.95945e-24	Basal Cells	TOPORS
3.10222e-40	0.263574	0.355	0.216	1.01973e-35	Basal Cells	JMJD1C
6.59801e-27	0.263569	0.27	0.166	2.16883e-22	Basal Cells	DUS1L
5.17934e-28	0.263461	0.312	0.199	1.7025e-23	Basal Cells	ZBTB7A
1.32148e-50	0.263217	0.192	0.081	4.34385e-46	Basal Cells	RHOV
7.81867e-30	0.262238	0.326	0.21	2.57008e-25	Basal Cells	DGKH
7.98789e-37	0.262204	0.459	0.324	2.6257e-32	Basal Cells	KRT8
5.29846e-43	0.261638	0.418	0.271	1.74166e-38	Basal Cells	ENSA
1.19994e-22	0.26163	0.147	0.079	3.94431e-18	Basal Cells	SPATA20
3.3219e-65	0.261497	0.331	0.173	1.09194e-60	Basal Cells	TLN1
1.77224e-50	0.261398	0.532	0.36	5.82552e-46	Basal Cells	ATP2A2
4.84838e-45	0.261201	0.121	0.037	1.59371e-40	Basal Cells	TCEAL9
1.45483e-61	0.261139	0.24	0.106	4.78219e-57	Basal Cells	ATM
2.64581e-31	0.260967	0.133	0.055	8.69704e-27	Basal Cells	FOXG1
4.14563e-86	0.260821	0.125	0.023	1.36271e-81	Basal Cells	GSTA4
1.0072e-33	0.260589	0.125	0.052	3.31077e-29	Basal Cells	GPR155
3.46331e-30	0.260048	0.295	0.186	1.13843e-25	Basal Cells	LMAN1
6.28937e-26	0.259792	0.261	0.16	2.06738e-21	Basal Cells	BTAF1
2.68134e-44	0.259573	0.154	0.06	8.81383e-40	Basal Cells	GCNT1
2.40808e-82	0.258878	0.347	0.176	7.91559e-78	Basal Cells	LPP
2.69482e-32	0.258533	0.334	0.214	8.85815e-28	Basal Cells	IGF1R
2.56046e-29	0.258523	0.182	0.095	8.41648e-25	Basal Cells	NOP14
4.45088e-46	0.258376	0.253	0.135	1.46305e-41	Basal Cells	COMT
2.38833e-23	0.258315	0.186	0.106	7.85069e-19	Basal Cells	TTC14
3.51855e-58	0.258266	0.422	0.251	1.15658e-53	Basal Cells	SMG1
5.35213e-33	0.258265	0.193	0.097	1.7593e-28	Basal Cells	KLHL21
4.68835e-27	0.25802	0.127	0.058	1.54111e-22	Basal Cells	PYROXD2
5.00603e-47	0.257353	0.151	0.055	1.64553e-42	Basal Cells	MST1R
2.77595e-44	0.257097	0.29	0.162	9.12483e-40	Basal Cells	TIA1
8.63168e-49	0.257096	0.202	0.09	2.83732e-44	Basal Cells	C1orf21
2.77821e-34	0.25708	0.32	0.197	9.13224e-30	Basal Cells	SRSF10
5.89746e-43	0.256888	0.161	0.067	1.93855e-38	Basal Cells	VWA8
5.54277e-45	0.256813	0.447	0.293	1.82196e-40	Basal Cells	RSRC2
3.68372e-40	0.256737	0.174	0.083	1.21087e-35	Basal Cells	CBLB
1.45091e-32	0.256709	0.278	0.167	4.7693e-28	Basal Cells	ZBTB38
1.47154e-45	0.25608	0.325	0.182	4.8371e-41	Basal Cells	MTSS1
4.19478e-36	0.255842	0.193	0.093	1.37887e-31	Basal Cells	METAP1
3.18076e-66	0.255703	0.485	0.313	1.04555e-61	Basal Cells	PCBP2
6.73872e-31	0.25553	0.267	0.16	2.21508e-26	Basal Cells	EEA1
1.50975e-79	0.255524	0.348	0.177	4.9627e-75	Basal Cells	AUTS2
6.15043e-51	0.2555	0.12	0.034	2.02171e-46	Basal Cells	SEMA4C
1.58315e-17	0.255016	0.338	0.25	5.20399e-13	Basal Cells	NEBL
1.82802e-50	0.254946	0.183	0.075	6.0089e-46	Basal Cells	RYK
3.50627e-63	0.254848	0.234	0.106	1.15254e-58	Basal Cells	EIF3E
3.9838e-39	0.254753	0.315	0.198	1.30952e-34	Basal Cells	CPD
1.40694e-41	0.254652	0.281	0.156	4.62476e-37	Basal Cells	PILRB
5.56757e-36	0.254555	0.15	0.063	1.83012e-31	Basal Cells	NRIP1
5.67665e-30	0.254507	0.193	0.1	1.86597e-25	Basal Cells	ESF1
2.13539e-43	0.254385	0.183	0.08	7.01925e-39	Basal Cells	ING5
9.44745e-25	0.254193	0.343	0.234	3.10547e-20	Basal Cells	TRIP11
1.10931e-24	0.253911	0.166	0.088	3.64641e-20	Basal Cells	EPC2
3.60626e-34	0.253765	0.189	0.094	1.18541e-29	Basal Cells	UTP20
1.51277e-26	0.252933	0.238	0.152	4.97261e-22	Basal Cells	MYLIP
2.57187e-35	0.252726	0.263	0.146	8.454e-31	Basal Cells	SGSM2
2.199e-35	0.252407	0.244	0.138	7.22835e-31	Basal Cells	FAM210B
1.0538e-43	0.252399	0.162	0.065	3.46393e-39	Basal Cells	SIPA1L2
3.62676e-38	0.252348	0.255	0.141	1.19215e-33	Basal Cells	TIAL1
4.95506e-26	0.252189	0.281	0.179	1.62878e-21	Basal Cells	PKN2
6.23554e-42	0.252082	0.182	0.081	2.04968e-37	Basal Cells	MSL2
4.96203e-37	0.252057	0.218	0.111	1.63107e-32	Basal Cells	DNAJC21
9.916e-49	0.251901	0.34	0.204	3.25949e-44	Basal Cells	PDCD4
1.09835e-20	0.251711	0.585	0.48	3.61038e-16	Basal Cells	HSPA8
5.04725e-34	0.251562	0.14	0.057	1.65908e-29	Basal Cells	PHKA2
2.96812e-27	0.251508	0.297	0.192	9.75652e-23	Basal Cells	BBX
4.90593e-31	0.251474	0.303	0.19	1.61263e-26	Basal Cells	CHD1
2.17953e-36	0.251327	0.309	0.188	7.16433e-32	Basal Cells	IGF2R
2.71911e-47	0.251321	0.156	0.059	8.93798e-43	Basal Cells	IFI27L2
5.07848e-45	0.251298	0.349	0.211	1.66935e-40	Basal Cells	DHRS3
1.31981e-31	0.251219	0.2	0.102	4.33834e-27	Basal Cells	MET
2.53229e-45	0.251106	0.129	0.045	8.32389e-41	Basal Cells	ZFHX4
4.31525e-10	0.251024	0.187	0.174	1.41847e-05	Basal Cells	IGFBP5
2.8842e-38	0.250687	0.328	0.197	9.48065e-34	Basal Cells	XAF1
6.97126e-32	0.250558	0.132	0.058	2.29152e-27	Basal Cells	NYNRIN
7.14395e-30	0.249811	0.179	0.09	2.34829e-25	Basal Cells	INPPL1
1.11419e-32	0.249696	0.137	0.059	3.66246e-28	Basal Cells	ZSCAN31
8.87588e-44	0.249657	0.147	0.058	2.91759e-39	Basal Cells	SHC1
9.79112e-74	0.249583	0.185	0.063	3.21844e-69	Basal Cells	PHLDA3
6.51593e-64	0.249459	0.268	0.132	2.14185e-59	Basal Cells	EIF3F
8.01631e-42	0.249389	0.329	0.197	2.63504e-37	Basal Cells	2021-09-09
4.66823e-45	0.249356	0.319	0.191	1.5345e-40	Basal Cells	G3BP1
1.67545e-56	0.249086	0.203	0.087	5.50737e-52	Basal Cells	LIPA
5.59471e-48	0.249042	0.4	0.254	1.83904e-43	Basal Cells	DDR1
1.08957e-46	0.248815	0.26	0.134	3.58151e-42	Basal Cells	TRA2A
4.36772e-37	0.248417	0.302	0.184	1.43571e-32	Basal Cells	RNH1
4.94837e-61	0.248098	0.193	0.075	1.62658e-56	Basal Cells	IMPDH2
1.8411e-49	0.247532	0.164	0.064	6.05189e-45	Basal Cells	BRAT1
7.51259e-29	0.247445	0.174	0.091	2.46947e-24	Basal Cells	APMAP
1.03199e-25	0.24738	0.238	0.148	3.39224e-21	Basal Cells	LUC7L
4.66174e-38	0.247241	0.108	0.037	1.53236e-33	Basal Cells	ZNF362
4.27623e-25	0.247159	0.187	0.104	1.40564e-20	Basal Cells	MAP3K4
1.83254e-67	0.247042	0.172	0.057	6.02375e-63	Basal Cells	CAV2
4.23249e-37	0.247017	0.22	0.114	1.39126e-32	Basal Cells	MGA
6.84705e-27	0.247003	0.264	0.161	2.25069e-22	Basal Cells	ECPAS
2.82304e-50	0.246907	0.201	0.089	9.27963e-46	Basal Cells	ZBTB7C
1.41677e-59	0.246803	0.147	0.047	4.65707e-55	Basal Cells	DMRT2
1.26363e-79	0.246461	0.114	0.021	4.15366e-75	Basal Cells	TCF7L1
1.57844e-37	0.246138	0.215	0.113	5.1885e-33	Basal Cells	MZT2B
3.28206e-32	0.245885	0.119	0.048	1.07885e-27	Basal Cells	CIDEB
2.04107e-57	0.245565	0.299	0.159	6.7092e-53	Basal Cells	SORL1
6.69561e-37	0.245487	0.143	0.058	2.20091e-32	Basal Cells	NAA16
2.01042e-43	0.245292	0.342	0.215	6.60844e-39	Basal Cells	CAPN1
5.64546e-60	0.245153	0.117	0.029	1.85572e-55	Basal Cells	EPHA4
6.2173e-55	0.24512	0.111	0.028	2.04369e-50	Basal Cells	ENTPD3
1.56421e-44	0.245012	0.172	0.073	5.14173e-40	Basal Cells	NEO1
9.99926e-35	0.244688	0.175	0.084	3.28686e-30	Basal Cells	DGCR2
6.87898e-87	0.244677	0.123	0.027	2.26119e-82	Basal Cells	PHLDB1
5.48126e-43	0.244583	0.269	0.155	1.80175e-38	Basal Cells	EIF4A3
2.10436e-30	0.244531	0.154	0.074	6.91725e-26	Basal Cells	GPX3
2.66957e-32	0.244469	0.396	0.263	8.77514e-28	Basal Cells	EXPH5
1.15566e-54	0.244349	0.215	0.096	3.79878e-50	Basal Cells	GNAL
1.23495e-29	0.24425	0.134	0.061	4.0594e-25	Basal Cells	MSANTD4
1.42355e-37	0.244084	0.247	0.137	4.67934e-33	Basal Cells	C9orf3
1.83404e-34	0.243929	0.131	0.052	6.02867e-30	Basal Cells	NOB1
3.82277e-46	0.243577	0.354	0.221	1.25658e-41	Basal Cells	NONO
1.00509e-34	0.243447	0.158	0.069	3.30382e-30	Basal Cells	SLC4A7
2.25158e-31	0.243407	0.242	0.137	7.40118e-27	Basal Cells	MAPK8IP3
7.88778e-22	0.243326	0.186	0.108	2.59279e-17	Basal Cells	ICE1
4.90814e-27	0.242958	0.174	0.092	1.61335e-22	Basal Cells	ZNF721
6.5323e-34	0.242898	0.187	0.093	2.14723e-29	Basal Cells	TFAM
1.83852e-48	0.24262	0.211	0.099	6.04339e-44	Basal Cells	FCGRT
2.41603e-54	0.242584	0.399	0.245	7.94174e-50	Basal Cells	SET
4.63913e-37	0.242164	0.402	0.263	1.52493e-32	Basal Cells	EWSR1
2.51446e-28	0.241991	0.349	0.237	8.26529e-24	Basal Cells	LARP1
1.95711e-55	0.241827	0.101	0.024	6.43322e-51	Basal Cells	RAPGEF5
2.12132e-25	0.241682	0.185	0.101	6.97299e-21	Basal Cells	ATRN
4.43272e-32	0.24159	0.141	0.062	1.45708e-27	Basal Cells	SSX2IP
1.20063e-72	0.241522	0.182	0.061	3.94659e-68	Basal Cells	TLE3
2.69647e-65	0.241397	0.482	0.313	8.86357e-61	Basal Cells	ARPC2
1.58501e-33	0.241329	0.221	0.121	5.21007e-29	Basal Cells	ZMYND11
4.05825e-17	0.241106	0.168	0.106	1.33399e-12	Basal Cells	EPB41L4A
7.9215e-59	0.240821	0.215	0.092	2.60388e-54	Basal Cells	MAGT1
1.24735e-33	0.240768	0.166	0.08	4.10018e-29	Basal Cells	PCNA
1.30725e-41	0.240723	0.157	0.064	4.29706e-37	Basal Cells	SCARA3
4.58484e-17	0.240246	0.122	0.068	1.50708e-12	Basal Cells	ZNF407
3.72261e-35	0.240227	0.222	0.12	1.22366e-30	Basal Cells	AGAP3
6.65688e-48	0.240222	0.223	0.112	2.18818e-43	Basal Cells	ITPRIPL2
1.05945e-24	0.240205	0.224	0.135	3.48253e-20	Basal Cells	PTPRU
1.25973e-50	0.240204	0.329	0.199	4.14086e-46	Basal Cells	UQCRH
3.02628e-97	0.240118	0.25	0.094	9.9477e-93	Basal Cells	SLC38A1
1.31488e-20	0.239426	0.195	0.117	4.32213e-16	Basal Cells	PRPF3
2.30563e-27	0.239202	0.156	0.078	7.57884e-23	Basal Cells	SLC25A28
1.99545e-28	0.239169	0.189	0.102	6.55926e-24	Basal Cells	MLLT10
1.26339e-26	0.238879	0.14	0.069	4.1529e-22	Basal Cells	SIN3B
3.78797e-42	0.238809	0.154	0.064	1.24514e-37	Basal Cells	RALGAPA1
5.45744e-58	0.23874	0.458	0.295	1.79391e-53	Basal Cells	ENO1
1.04246e-41	0.238729	0.26	0.143	3.42666e-37	Basal Cells	HNRNPA3
6.275e-38	0.238692	0.291	0.173	2.06265e-33	Basal Cells	MED13
5.98627e-58	0.238019	0.113	0.028	1.96775e-53	Basal Cells	HS6ST1
3.60887e-41	0.237822	0.349	0.22	1.18627e-36	Basal Cells	HNRNPUL1
2.60927e-30	0.237573	0.175	0.09	8.57694e-26	Basal Cells	HRAS
4.95118e-27	0.237378	0.178	0.092	1.6275e-22	Basal Cells	TST
7.60184e-31	0.236907	0.15	0.07	2.4988e-26	Basal Cells	2021-09-10
1.89315e-40	0.236667	0.228	0.124	6.22297e-36	Basal Cells	ZMYM4
1.06449e-38	0.236258	0.245	0.131	3.49909e-34	Basal Cells	EPHA2
4.64486e-64	0.236084	0.125	0.032	1.52681e-59	Basal Cells	ZNF503
2.01004e-40	0.23607	0.186	0.086	6.6072e-36	Basal Cells	PLD1
1.86896e-38	0.236025	0.162	0.07	6.14346e-34	Basal Cells	PON2
2.69898e-26	0.235811	0.198	0.11	8.87182e-22	Basal Cells	MRPS25
5.3747e-32	0.235748	0.157	0.073	1.76672e-27	Basal Cells	ING1
7.54575e-50	0.235719	0.283	0.151	2.48036e-45	Basal Cells	MLLT6
1.11222e-37	0.23568	0.169	0.076	3.65596e-33	Basal Cells	CTDSP1
9.79261e-41	0.235647	0.182	0.083	3.21893e-36	Basal Cells	TCF7L2
1.33873e-110	0.235486	0.519	0.288	4.40053e-106	Basal Cells	PPL
1.79181e-41	0.235448	0.394	0.257	5.88985e-37	Basal Cells	NORAD
4.16134e-34	0.235249	0.376	0.248	1.36787e-29	Basal Cells	SNRNP200
2.47128e-53	0.235173	0.124	0.036	8.12333e-49	Basal Cells	ARG2
2.26814e-43	0.235146	0.232	0.123	7.45561e-39	Basal Cells	GPT2
4.1269e-48	0.235084	0.361	0.223	1.35655e-43	Basal Cells	SNRPD2
7.84848e-27	0.235016	0.313	0.206	2.57987e-22	Basal Cells	USO1
6.87337e-32	0.234913	0.132	0.055	2.25934e-27	Basal Cells	PCED1A
2.12371e-74	0.234803	0.29	0.142	6.98085e-70	Basal Cells	MGST1
1.81245e-23	0.234394	0.32	0.218	5.95771e-19	Basal Cells	RERE
5.99359e-21	0.234172	0.214	0.135	1.97015e-16	Basal Cells	WBP1L
3.15786e-105	0.234028	0.199	0.058	1.03802e-100	Basal Cells	MSN
1.1406e-71	0.233693	0.357	0.19	3.74925e-67	Basal Cells	NUPR1
6.81082e-22	0.233597	0.183	0.105	2.23879e-17	Basal Cells	COBLL1
6.76307e-55	0.233441	0.125	0.035	2.22309e-50	Basal Cells	HNMT
6.43942e-20	0.232879	0.257	0.17	2.1167e-15	Basal Cells	MIA3
1.30541e-88	0.232809	0.152	0.038	4.29102e-84	Basal Cells	ABCC4
1.76405e-35	0.232726	0.127	0.053	5.79861e-31	Basal Cells	TEF
3.79744e-56	0.232511	0.207	0.088	1.24826e-51	Basal Cells	RNASEH2B
1.18521e-23	0.232313	0.237	0.144	3.89589e-19	Basal Cells	CEBPZ
7.2321e-25	0.231825	0.229	0.138	2.37727e-20	Basal Cells	FBXO9
7.69621e-50	0.231748	0.422	0.263	2.52982e-45	Basal Cells	TNRC6B
4.56031e-56	0.231558	0.251	0.124	1.49902e-51	Basal Cells	JPT1
2.16834e-33	0.231548	0.182	0.091	7.12756e-29	Basal Cells	TNFRSF1A
5.37595e-37	0.231348	0.114	0.041	1.76713e-32	Basal Cells	PAQR7
1.83641e-34	0.231346	0.258	0.15	6.03646e-30	Basal Cells	CD151
1.04813e-28	0.231191	0.22	0.126	3.44531e-24	Basal Cells	AGRN
1.67398e-32	0.231067	0.209	0.11	5.50254e-28	Basal Cells	ZBTB1
1.41809e-30	0.231022	0.312	0.197	4.66139e-26	Basal Cells	CBX5
1.66086e-28	0.23102	0.27	0.169	5.45943e-24	Basal Cells	KMT5B
1.34527e-23	0.231003	0.167	0.089	4.42203e-19	Basal Cells	C1orf35
2.6867e-55	0.230887	0.206	0.09	8.83144e-51	Basal Cells	ZFYVE21
8.59511e-52	0.230392	0.189	0.084	2.8253e-47	Basal Cells	CASK
8.34793e-37	0.230354	0.248	0.14	2.74405e-32	Basal Cells	MDM4
6.72876e-22	0.2303	0.226	0.138	2.21181e-17	Basal Cells	ITPKC
2.38532e-43	0.230159	0.253	0.137	7.84077e-39	Basal Cells	SHISA5
1.43938e-22	0.230147	0.206	0.124	4.73137e-18	Basal Cells	SHTN1
1.05415e-28	0.229831	0.17	0.087	3.4651e-24	Basal Cells	LATS1
9.81097e-29	0.22967	0.25	0.151	3.22496e-24	Basal Cells	TTC37
4.38171e-58	0.229572	0.198	0.083	1.44031e-53	Basal Cells	CORO1C
1.54642e-53	0.229549	0.218	0.1	5.08325e-49	Basal Cells	PPIA
3.69742e-31	0.229461	0.13	0.054	1.21538e-26	Basal Cells	MAML3
2.81029e-41	0.229164	0.156	0.062	9.23772e-37	Basal Cells	TNFRSF10B
2.34729e-34	0.228838	0.111	0.039	7.71577e-30	Basal Cells	HCAR2
2.64216e-63	0.228717	0.118	0.028	8.68504e-59	Basal Cells	PDGFC
9.08319e-35	0.228657	0.3	0.185	2.98574e-30	Basal Cells	HNRNPH3
3.98249e-35	0.22827	0.264	0.156	1.30908e-30	Basal Cells	ATP13A3
7.24581e-24	0.227974	0.176	0.094	2.38177e-19	Basal Cells	ATAD2B
5.36848e-36	0.227943	0.312	0.191	1.76467e-31	Basal Cells	KLF3
2.2855e-47	0.227923	0.216	0.106	7.51266e-43	Basal Cells	RIN2
4.84472e-40	0.227584	0.158	0.067	1.59251e-35	Basal Cells	DELE1
7.91103e-40	0.227516	0.199	0.098	2.60043e-35	Basal Cells	INO80
3.86692e-52	0.227358	0.136	0.044	1.2711e-47	Basal Cells	SOWAHC
5.22971e-36	0.227268	0.205	0.101	1.71906e-31	Basal Cells	TRIP10
5.04867e-42	0.227244	0.459	0.303	1.65955e-37	Basal Cells	ANK3
6.71558e-30	0.226939	0.202	0.11	2.20748e-25	Basal Cells	ASXL1
8.42281e-49	0.226919	0.439	0.292	2.76866e-44	Basal Cells	SLC25A3
6.46588e-41	0.22686	0.182	0.084	2.1254e-36	Basal Cells	CRKL
3.57716e-30	0.2268	0.192	0.101	1.17585e-25	Basal Cells	ANKRD10
8.77997e-29	0.22677	0.144	0.067	2.88606e-24	Basal Cells	THOC1
2.60959e-35	0.226487	0.18	0.089	8.57799e-31	Basal Cells	PDCD7
2.14904e-29	0.226409	0.215	0.122	7.06411e-25	Basal Cells	RBM12
3.69706e-60	0.226175	0.245	0.12	1.21526e-55	Basal Cells	RPL18A
2.90437e-42	0.226073	0.491	0.338	9.54694e-38	Basal Cells	CSDE1
2.26171e-18	0.225642	0.26	0.175	7.43446e-14	Basal Cells	DUOXA1
1.24634e-31	0.225495	0.135	0.058	4.09683e-27	Basal Cells	LY6D
2.10398e-25	0.225442	0.238	0.148	6.916e-21	Basal Cells	IP6K2
5.47211e-32	0.225215	0.143	0.066	1.79874e-27	Basal Cells	RRM1
9.7751e-35	0.22505	0.147	0.062	3.21317e-30	Basal Cells	LGR4
2.06535e-28	0.224605	0.4	0.274	6.78901e-24	Basal Cells	NSD3
4.25571e-45	0.224479	0.209	0.1	1.39889e-40	Basal Cells	ADH5
1.5684e-72	0.22439	0.133	0.033	5.1555e-68	Basal Cells	PM20D2
3.46018e-30	0.224225	0.136	0.061	1.1374e-25	Basal Cells	TMEM237
2.51779e-15	0.223961	0.124	0.069	8.27622e-11	Basal Cells	MDC1
9.20378e-47	0.223925	0.134	0.046	3.02537e-42	Basal Cells	GRTP1
1.0932e-70	0.22377	0.119	0.027	3.59346e-66	Basal Cells	SUSD4
1.19763e-33	0.223759	0.285	0.171	3.93672e-29	Basal Cells	SUPT6H
2.06321e-50	0.223663	0.238	0.121	6.78198e-46	Basal Cells	EIF2S3
7.80078e-44	0.223581	0.478	0.319	2.5642e-39	Basal Cells	AES
1.08203e-39	0.223465	0.244	0.131	3.55675e-35	Basal Cells	ATP7B
2.54709e-20	0.223167	0.251	0.168	8.37254e-16	Basal Cells	ZNF91
2.02742e-23	0.223135	0.152	0.084	6.66434e-19	Basal Cells	PTK2B
7.87902e-41	0.222979	0.151	0.061	2.58991e-36	Basal Cells	LRP6
4.06095e-63	0.222796	0.173	0.062	1.33488e-58	Basal Cells	RNF207
3.41173e-50	0.222615	0.137	0.046	1.12147e-45	Basal Cells	UNC5B
3.48793e-21	0.222259	0.143	0.078	1.14652e-16	Basal Cells	ACAP3
2.52615e-39	0.222255	0.407	0.277	8.3037e-35	Basal Cells	CNBP
1.84117e-27	0.222007	0.148	0.071	6.05212e-23	Basal Cells	SCAF4
7.33559e-35	0.221962	0.273	0.167	2.41128e-30	Basal Cells	TOMM20
2.02837e-36	0.221696	0.259	0.15	6.66747e-32	Basal Cells	DHX15
7.58456e-58	0.221637	0.15	0.052	2.49312e-53	Basal Cells	PTK7
3.92127e-37	0.221509	0.287	0.172	1.28896e-32	Basal Cells	LIMK2
5.80856e-33	0.221366	0.236	0.132	1.90933e-28	Basal Cells	NR1D2
[truncated: 24,203 more rows]

## Sheet: Detailed Cell Types Epithelial
Detailed Epithelial Cell Types (see Figure 2)
p_val	avg_logFC	pct.1	pct.2	p_val_adj	cluster	gene
0	2.41639	0.936	0.136	0	AZGP1 high Goblet Cells	PI3
0	1.91352	0.98	0.624	0	AZGP1 high Goblet Cells	PSCA
0	1.75585	0.954	0.273	0	AZGP1 high Goblet Cells	VMO1
0	1.73851	0.993	0.437	0	AZGP1 high Goblet Cells	S100P
0	1.70708	0.998	0.641	0	AZGP1 high Goblet Cells	WFDC2
0	1.68762	0.782	0.173	0	AZGP1 high Goblet Cells	RARRES1
0	1.65873	0.912	0.28	0	AZGP1 high Goblet Cells	AQP5
0	1.59129	0.89	0.311	0	AZGP1 high Goblet Cells	SERPINB3
0	1.58144	0.793	0.204	0	AZGP1 high Goblet Cells	BPIFB1
0	1.53073	0.981	0.361	0	AZGP1 high Goblet Cells	LCN2
7.5e-271	1.50487	0.583	0.115	2.47e-266	AZGP1 high Goblet Cells	MUC5AC
0	1.49829	0.767	0.105	0	AZGP1 high Goblet Cells	MSLN
0	1.44102	0.962	0.535	0	AZGP1 high Goblet Cells	ALDH3A1
0	1.43123	0.867	0.201	0	AZGP1 high Goblet Cells	FAM3D
0	1.37037	0.802	0.145	0	AZGP1 high Goblet Cells	MSMB
0	1.35795	0.79	0.193	0	AZGP1 high Goblet Cells	C3
0	1.32125	0.986	0.648	0	AZGP1 high Goblet Cells	KRT19
0	1.31747	0.904	0.226	0	AZGP1 high Goblet Cells	LYPD2
0	1.30519	0.96	0.612	0	AZGP1 high Goblet Cells	AGR2
0	1.29625	0.899	0.361	0	AZGP1 high Goblet Cells	XBP1
0	1.29035	0.792	0.176	0	AZGP1 high Goblet Cells	DUOX2
0	1.25729	0.954	0.462	0	AZGP1 high Goblet Cells	MUC1
0	1.24484	0.937	0.277	0	AZGP1 high Goblet Cells	S100A9
3.82e-270	1.22189	0.444	0.053	1.25e-265	AZGP1 high Goblet Cells	FCGBP
0	1.21514	0.941	0.338	0	AZGP1 high Goblet Cells	KRT7
0	1.18183	1	0.757	0	AZGP1 high Goblet Cells	SLPI
1.46e-300	1.17439	0.703	0.171	4.8e-296	AZGP1 high Goblet Cells	KRT4
0	1.17318	0.931	0.485	0	AZGP1 high Goblet Cells	CTSD
0	1.15648	0.795	0.234	0	AZGP1 high Goblet Cells	ASRGL1
0	1.14695	0.564	0.057	0	AZGP1 high Goblet Cells	ALPL
0	1.1284	0.603	0.065	0	AZGP1 high Goblet Cells	AZGP1
0	1.11041	0.918	0.454	0	AZGP1 high Goblet Cells	PRSS23
0	1.10105	0.861	0.263	0	AZGP1 high Goblet Cells	RDH10
0	1.09939	0.888	0.191	0	AZGP1 high Goblet Cells	CEACAM5
0	1.07599	0.96	0.512	0	AZGP1 high Goblet Cells	F3
6.45344796226792e-310	1.07574	0.851	0.31	2.12e-305	AZGP1 high Goblet Cells	EPAS1
0	1.05729	0.804	0.196	0	AZGP1 high Goblet Cells	GRN
0	1.0438	0.667	0.119	0	AZGP1 high Goblet Cells	FBP1
1.56e-272	1.03798	0.841	0.342	5.12e-268	AZGP1 high Goblet Cells	ADH1C
0	1.02931	0.811	0.245	0	AZGP1 high Goblet Cells	IFITM3
0	1.02767	0.658	0.096	0	AZGP1 high Goblet Cells	CYP2F1
1.85e-296	1.02055	0.448	0.046	6.08e-292	AZGP1 high Goblet Cells	DUOXA2
2.91e-260	1.00366	0.96	0.581	9.58e-256	AZGP1 high Goblet Cells	PIGR
0	1.00052	0.816	0.191	0	AZGP1 high Goblet Cells	CEACAM6
0	0.993561	0.794	0.221	0	AZGP1 high Goblet Cells	FUT2
0	0.987938	0.607	0.069	0	AZGP1 high Goblet Cells	CD36
0	0.985438	0.775	0.2	0	AZGP1 high Goblet Cells	STARD10
0	0.967829	0.728	0.169	0	AZGP1 high Goblet Cells	ST6GAL1
0	0.967125	0.702	0.111	0	AZGP1 high Goblet Cells	VSIG2
0	0.964769	0.881	0.405	0	AZGP1 high Goblet Cells	GSTK1
0	0.955527	0.906	0.478	0	AZGP1 high Goblet Cells	VAMP8
0	0.948484	0.886	0.343	0	AZGP1 high Goblet Cells	CXCL17
1.83e-281	0.939882	0.838	0.376	6.01e-277	AZGP1 high Goblet Cells	P4HB
0	0.939601	0.77	0.176	0	AZGP1 high Goblet Cells	S100A16
1.79e-248	0.938667	0.55	0.108	5.9e-244	AZGP1 high Goblet Cells	SCD
8.51e-303	0.938548	0.838	0.318	2.8e-298	AZGP1 high Goblet Cells	RARRES3
0	0.93568	0.724	0.142	0	AZGP1 high Goblet Cells	ASS1
0	0.934415	0.965	0.635	0	AZGP1 high Goblet Cells	HLA-A
1.83e-275	0.932894	0.832	0.305	6.02e-271	AZGP1 high Goblet Cells	S100A4
5.27e-282	0.917301	0.717	0.2	1.73e-277	AZGP1 high Goblet Cells	KCNE3
0	0.914309	0.683	0.116	0	AZGP1 high Goblet Cells	IFITM2
1.66e-296	0.912955	0.817	0.309	5.45e-292	AZGP1 high Goblet Cells	TSPAN13
0	0.901954	0.576	0.042	0	AZGP1 high Goblet Cells	SPDEF
0	0.896359	0.788	0.209	0	AZGP1 high Goblet Cells	STEAP4
2.40535859677811e-319	0.895759	0.742	0.215	7.90665424346932e-315	AZGP1 high Goblet Cells	SYNGR2
0	0.885559	0.81	0.196	0	AZGP1 high Goblet Cells	S100A14
8.69e-232	0.877446	0.655	0.185	2.86e-227	AZGP1 high Goblet Cells	GPX2
1.27e-254	0.864219	0.791	0.308	4.16e-250	AZGP1 high Goblet Cells	PGD
3.32e-288	0.86116	0.887	0.375	1.09e-283	AZGP1 high Goblet Cells	CD55
3.36e-296	0.859569	0.94	0.59	1.1e-291	AZGP1 high Goblet Cells	ATP1B1
0	0.858488	0.732	0.166	0	AZGP1 high Goblet Cells	A4GALT
0	0.856762	0.783	0.205	0	AZGP1 high Goblet Cells	SLC6A14
0	0.850941	0.72	0.17	0	AZGP1 high Goblet Cells	LDHA
3.6e-294	0.846703	0.832	0.293	1.18e-289	AZGP1 high Goblet Cells	CRACR2B
9.21e-292	0.845057	0.765	0.252	3.03e-287	AZGP1 high Goblet Cells	TSPO
0	0.829738	0.605	0.053	0	AZGP1 high Goblet Cells	CREB3L1
0	0.8272	0.611	0.1	0	AZGP1 high Goblet Cells	RAB37
2.32e-248	0.819299	0.847	0.351	7.62e-244	AZGP1 high Goblet Cells	CP
7.62e-277	0.809365	0.931	0.568	2.5e-272	AZGP1 high Goblet Cells	RPL8
1.7e-257	0.809216	0.836	0.359	5.6e-253	AZGP1 high Goblet Cells	CST3
0	0.809021	0.641	0.111	0	AZGP1 high Goblet Cells	PTGES
7.99e-268	0.807389	0.745	0.223	2.63e-263	AZGP1 high Goblet Cells	S100A8
4.22e-288	0.797633	0.597	0.115	1.39e-283	AZGP1 high Goblet Cells	HLA-DRB5
3.52e-283	0.789741	0.679	0.169	1.16e-278	AZGP1 high Goblet Cells	CAPN13
2.69e-287	0.78723	0.73	0.213	8.85e-283	AZGP1 high Goblet Cells	CD151
1.77e-282	0.781632	0.986	0.768	5.82e-278	AZGP1 high Goblet Cells	S100A6
3.38e-210	0.777938	0.927	0.611	1.11e-205	AZGP1 high Goblet Cells	GLUL
2.47032822920623e-323	0.773445	0.983	0.733	8.12021592222381e-319	AZGP1 high Goblet Cells	HLA-B
3.57e-265	0.770038	0.923	0.526	1.17e-260	AZGP1 high Goblet Cells	CTSB
2.27e-268	0.765512	0.602	0.128	7.45e-264	AZGP1 high Goblet Cells	CFB
2.75e-238	0.750821	0.52	0.101	9.03e-234	AZGP1 high Goblet Cells	CRYM
3.87e-234	0.750409	0.89	0.453	1.27e-229	AZGP1 high Goblet Cells	GOLM1
2.25e-219	0.744125	0.878	0.507	7.39e-215	AZGP1 high Goblet Cells	PKM
7.01e-181	0.74317	0.814	0.414	2.3e-176	AZGP1 high Goblet Cells	DHCR24
4.15e-264	0.742401	0.842	0.328	1.36e-259	AZGP1 high Goblet Cells	HSPB1
2.44e-268	0.736443	0.557	0.106	8.04e-264	AZGP1 high Goblet Cells	SORD
2.96e-308	0.734918	0.727	0.193	9.74e-304	AZGP1 high Goblet Cells	GABRP
2.03e-223	0.729365	0.965	0.621	6.66e-219	AZGP1 high Goblet Cells	TMSB10
1.26e-238	0.728758	0.899	0.511	4.14e-234	AZGP1 high Goblet Cells	GAPDH
1.65e-288	0.72622	0.75	0.227	5.43e-284	AZGP1 high Goblet Cells	LY6E
3.05e-219	0.718863	0.722	0.26	1e-214	AZGP1 high Goblet Cells	LGALS3BP
4.25e-206	0.718602	0.685	0.233	1.4e-201	AZGP1 high Goblet Cells	BLVRB
7.51e-217	0.710546	0.9	0.54	2.47e-212	AZGP1 high Goblet Cells	FXYD3
1.18e-240	0.709352	0.94	0.607	3.88e-236	AZGP1 high Goblet Cells	TACSTD2
5.49e-259	0.708856	0.635	0.159	1.81e-254	AZGP1 high Goblet Cells	DCXR
4.45e-285	0.702164	0.609	0.128	1.46e-280	AZGP1 high Goblet Cells	ADIRF
5.37e-185	0.701817	0.804	0.406	1.77e-180	AZGP1 high Goblet Cells	CAPNS1
4.98486021827089e-314	0.697697	0.69	0.168	0	AZGP1 high Goblet Cells	OAS1
6.23e-300	0.694028	0.657	0.153	2.05e-295	AZGP1 high Goblet Cells	ARHGDIB
1.03e-251	0.692346	0.691	0.202	3.39e-247	AZGP1 high Goblet Cells	TMED3
9.73e-189	0.691868	0.845	0.472	3.2e-184	AZGP1 high Goblet Cells	RPLP0
3.59e-273	0.691688	0.449	0.059	1.18e-268	AZGP1 high Goblet Cells	UPK1B
2.15e-224	0.690088	0.955	0.676	7.05e-220	AZGP1 high Goblet Cells	GSTP1
0	0.686806	0.664	0.13	0	AZGP1 high Goblet Cells	CSTA
8.09e-192	0.686745	0.814	0.368	2.66e-187	AZGP1 high Goblet Cells	SELENBP1
4.53e-272	0.684683	0.629	0.149	1.49e-267	AZGP1 high Goblet Cells	AKR1C1
6.98e-275	0.684321	0.835	0.329	2.29e-270	AZGP1 high Goblet Cells	TMPRSS4
4.94e-248	0.68109	0.586	0.135	1.63e-243	AZGP1 high Goblet Cells	CREB3L2
2.24e-219	0.679579	0.944	0.634	7.38e-215	AZGP1 high Goblet Cells	HLA-C
1.99e-225	0.676838	0.731	0.258	6.54e-221	AZGP1 high Goblet Cells	NR2F6
3.43e-275	0.675647	0.616	0.14	1.13e-270	AZGP1 high Goblet Cells	TSTA3
3.75e-183	0.674693	0.799	0.401	1.23e-178	AZGP1 high Goblet Cells	ENO1
1.63e-245	0.668016	0.908	0.503	5.37e-241	AZGP1 high Goblet Cells	RPL18
6.82e-192	0.668012	0.527	0.131	2.24e-187	AZGP1 high Goblet Cells	AKR1B10
1.23e-210	0.667686	0.919	0.548	4.04e-206	AZGP1 high Goblet Cells	IFI27
3.45e-198	0.658283	0.833	0.399	1.13e-193	AZGP1 high Goblet Cells	AKR1A1
5.6e-105	0.655905	0.322	0.082	1.84e-100	AZGP1 high Goblet Cells	LY6D
8.52e-235	0.654575	0.702	0.231	2.8e-230	AZGP1 high Goblet Cells	SLC15A2
9.8e-292	0.649881	0.606	0.13	3.22e-287	AZGP1 high Goblet Cells	TUBB
3.96e-256	0.649086	0.66	0.184	1.3e-251	AZGP1 high Goblet Cells	SEL1L3
1.32e-213	0.649083	0.671	0.212	4.34e-209	AZGP1 high Goblet Cells	AKR1C2
3.01e-197	0.647618	0.64	0.203	9.89e-193	AZGP1 high Goblet Cells	ASCC2
1.19e-215	0.646979	0.795	0.333	3.93e-211	AZGP1 high Goblet Cells	TNFSF10
1.46e-184	0.64544	0.89	0.506	4.8e-180	AZGP1 high Goblet Cells	FAM107B
4.94e-234	0.641687	0.764	0.283	1.62e-229	AZGP1 high Goblet Cells	SSR4
8.96e-215	0.641371	0.757	0.301	2.94e-210	AZGP1 high Goblet Cells	MAL2
5.74e-278	0.639337	0.582	0.124	1.89e-273	AZGP1 high Goblet Cells	GALNT7
1.22e-174	0.639307	0.764	0.356	4e-170	AZGP1 high Goblet Cells	SLC9A3R1
1.06e-247	0.638409	0.599	0.142	3.47e-243	AZGP1 high Goblet Cells	TRIP6
1.25e-299	0.633635	0.557	0.094	4.12e-295	AZGP1 high Goblet Cells	VWA1
6.5e-207	0.631726	0.836	0.397	2.14e-202	AZGP1 high Goblet Cells	ASAH1
3.89e-174	0.630416	0.853	0.462	1.28e-169	AZGP1 high Goblet Cells	KRT18
0	0.626497	0.715	0.191	4.02e-304	AZGP1 high Goblet Cells	SDC1
3.99e-169	0.624954	0.939	0.632	1.31e-164	AZGP1 high Goblet Cells	AQP3
2.46e-259	0.621763	0.597	0.138	8.08e-255	AZGP1 high Goblet Cells	GALE
4.63e-263	0.621439	0.608	0.143	1.52e-258	AZGP1 high Goblet Cells	RAB25
1.31e-271	0.620687	0.532	0.099	4.31e-267	AZGP1 high Goblet Cells	TCEA3
2.71e-178	0.616269	0.827	0.415	8.92e-174	AZGP1 high Goblet Cells	ARF1
2.16e-235	0.612226	0.66	0.197	7.09e-231	AZGP1 high Goblet Cells	RHOC
0	0.610551	0.531	0.071	0	AZGP1 high Goblet Cells	CAPN8
0	0.610529	0.622	0.123	0	AZGP1 high Goblet Cells	CTSC
4.39e-153	0.607171	0.673	0.281	1.44e-148	AZGP1 high Goblet Cells	TKT
2.51e-218	0.605662	0.827	0.349	8.27e-214	AZGP1 high Goblet Cells	ERN2
6.97e-266	0.604874	0.611	0.145	2.29e-261	AZGP1 high Goblet Cells	ATP10B
8.76e-215	0.603916	0.554	0.139	2.88e-210	AZGP1 high Goblet Cells	ID1
1.08e-109	0.602299	0.173	0.018	3.54e-105	AZGP1 high Goblet Cells	SARSCoV2-nsp3
5.92e-177	0.601518	0.834	0.456	1.95e-172	AZGP1 high Goblet Cells	RPS5
1.78e-210	0.601421	0.654	0.208	5.83e-206	AZGP1 high Goblet Cells	FAM129A
3.24e-206	0.600908	0.947	0.646	1.06e-201	AZGP1 high Goblet Cells	LGALS3
1.63e-164	0.599578	0.955	0.667	5.35e-160	AZGP1 high Goblet Cells	ALDH1A1
2.55123800187134e-312	0.598317	0.555	0.093	8.39e-308	AZGP1 high Goblet Cells	PROM2
3.39446021990895e-311	0.597785	0.648	0.148	1.12e-306	AZGP1 high Goblet Cells	FUT3
4e-171	0.596772	0.812	0.411	1.32e-166	AZGP1 high Goblet Cells	CALR
5.67e-207	0.59657	0.695	0.257	1.87e-202	AZGP1 high Goblet Cells	B4GALT5
2.21e-172	0.594294	0.88	0.483	7.27e-168	AZGP1 high Goblet Cells	RRBP1
1.37e-222	0.591384	0.688	0.224	4.52e-218	AZGP1 high Goblet Cells	HLA-DRB1
1.39e-172	0.588442	0.812	0.399	4.56e-168	AZGP1 high Goblet Cells	GUK1
4.09e-235	0.588103	0.449	0.071	1.34e-230	AZGP1 high Goblet Cells	VAMP5
2.21e-233	0.587168	0.586	0.147	7.26e-229	AZGP1 high Goblet Cells	CDK2AP2
1.59e-223	0.586036	0.723	0.262	5.22e-219	AZGP1 high Goblet Cells	LMO4
2.4e-188	0.584171	0.756	0.322	7.87e-184	AZGP1 high Goblet Cells	MVP
1.95e-189	0.583892	0.676	0.248	6.4e-185	AZGP1 high Goblet Cells	PSMB6
3.54e-226	0.578471	0.695	0.224	1.16e-221	AZGP1 high Goblet Cells	TCIRG1
4.39e-272	0.577541	0.62	0.151	1.44e-267	AZGP1 high Goblet Cells	SFN
1.47e-230	0.577169	0.513	0.105	4.82e-226	AZGP1 high Goblet Cells	ARRB2
3.34e-249	0.577099	0.575	0.132	1.1e-244	AZGP1 high Goblet Cells	CAPN5
4.75e-186	0.575225	0.65	0.227	1.56e-181	AZGP1 high Goblet Cells	SCAMP2
1.0257790938956e-319	0.574036	0.655	0.155	3.37183845954421e-315	AZGP1 high Goblet Cells	FER1L6
5.15e-216	0.573388	0.597	0.166	1.69e-211	AZGP1 high Goblet Cells	NDUFS7
0	0.573328	0.54	0.095	5.16e-305	AZGP1 high Goblet Cells	PADI1
2e-210	0.573211	0.652	0.204	6.56e-206	AZGP1 high Goblet Cells	TMEM160
2.6e-208	0.572044	0.667	0.221	8.56e-204	AZGP1 high Goblet Cells	SLC44A2
7.37e-191	0.568908	0.68	0.245	2.42e-186	AZGP1 high Goblet Cells	FLNB
1.24e-148	0.565994	0.728	0.327	4.07e-144	AZGP1 high Goblet Cells	TALDO1
5.88e-248	0.565522	0.333	0.029	1.93e-243	AZGP1 high Goblet Cells	LGI1
8.57e-194	0.564959	0.727	0.29	2.82e-189	AZGP1 high Goblet Cells	ST14
3.23e-186	0.564931	0.924	0.616	1.06e-181	AZGP1 high Goblet Cells	SERF2
9.92e-178	0.564263	0.693	0.278	3.26e-173	AZGP1 high Goblet Cells	NANS
6.45e-161	0.563723	0.838	0.427	2.12e-156	AZGP1 high Goblet Cells	CD74
3.15e-248	0.562063	0.627	0.167	1.04e-243	AZGP1 high Goblet Cells	NAPRT
6.77e-161	0.561624	0.698	0.303	2.23e-156	AZGP1 high Goblet Cells	RPN2
3.17e-206	0.56123	0.602	0.174	1.04e-201	AZGP1 high Goblet Cells	DTX4
1.4e-152	0.56087	0.961	0.64	4.61e-148	AZGP1 high Goblet Cells	MUC4
0	0.560447	0.554	0.096	0	AZGP1 high Goblet Cells	GCNT3
4.91e-186	0.558251	0.664	0.233	1.62e-181	AZGP1 high Goblet Cells	FBXW5
4.18e-189	0.556073	0.753	0.309	1.37e-184	AZGP1 high Goblet Cells	DHRS3
3.64e-206	0.554774	0.586	0.164	1.2e-201	AZGP1 high Goblet Cells	ECH1
1.66e-177	0.552949	0.808	0.39	5.44e-173	AZGP1 high Goblet Cells	UBA52
7.82e-207	0.552198	0.777	0.328	2.57e-202	AZGP1 high Goblet Cells	BAG1
3.54e-203	0.551795	0.816	0.369	1.16e-198	AZGP1 high Goblet Cells	SCNN1A
6.87e-179	0.55083	0.606	0.198	2.26e-174	AZGP1 high Goblet Cells	SLC39A7
3.13e-155	0.549464	0.793	0.393	1.03e-150	AZGP1 high Goblet Cells	ABLIM1
4.36e-216	0.549297	0.601	0.169	1.43e-211	AZGP1 high Goblet Cells	APRT
6.93e-171	0.548535	0.728	0.299	2.28e-166	AZGP1 high Goblet Cells	EFHD2
7.82e-232	0.548111	0.671	0.214	2.57e-227	AZGP1 high Goblet Cells	ARPC5
4.04e-299	0.542885	0.556	0.105	1.33e-294	AZGP1 high Goblet Cells	FUT6
1.22e-166	0.541604	0.77	0.347	4.02e-162	AZGP1 high Goblet Cells	EDF1
5.99e-200	0.541533	0.63	0.201	1.97e-195	AZGP1 high Goblet Cells	GGT6
1.1e-171	0.540949	0.696	0.283	3.62e-167	AZGP1 high Goblet Cells	ACSL3
3.34e-249	0.540654	0.578	0.139	1.1e-244	AZGP1 high Goblet Cells	CKAP4
2.95e-216	0.539464	0.595	0.165	9.71e-212	AZGP1 high Goblet Cells	MISP
7.29e-251	0.538952	0.518	0.103	2.4e-246	AZGP1 high Goblet Cells	PRKAR2B
3.45e-194	0.538666	0.752	0.31	1.13e-189	AZGP1 high Goblet Cells	CD82
1.95e-149	0.537887	0.72	0.334	6.41e-145	AZGP1 high Goblet Cells	PDIA3
2.78e-236	0.537193	0.618	0.173	9.13e-232	AZGP1 high Goblet Cells	VCL
7e-183	0.536943	0.694	0.266	2.3e-178	AZGP1 high Goblet Cells	PPIB
1.27e-219	0.536789	0.983	0.746	4.19e-215	AZGP1 high Goblet Cells	TSPAN1
1.35e-231	0.53665	0.568	0.14	4.45e-227	AZGP1 high Goblet Cells	GLRX
3.58e-237	0.5355	0.778	0.294	1.18e-232	AZGP1 high Goblet Cells	MLPH
7.94e-166	0.534517	0.555	0.171	2.61e-161	AZGP1 high Goblet Cells	MAGED1
2.94e-164	0.533776	0.819	0.413	9.66e-160	AZGP1 high Goblet Cells	SPINT2
1.07e-260	0.531906	0.799	0.293	3.53e-256	AZGP1 high Goblet Cells	XIST
5.73e-162	0.531125	0.567	0.184	1.88e-157	AZGP1 high Goblet Cells	SEC61A1
1.85e-212	0.530321	0.403	0.063	6.07e-208	AZGP1 high Goblet Cells	ZG16B
4.42e-154	0.529839	0.7	0.309	1.45e-149	AZGP1 high Goblet Cells	NCOA4
4.17e-220	0.52977	0.56	0.143	1.37e-215	AZGP1 high Goblet Cells	TUBA1C
3.4e-231	0.528227	0.691	0.224	1.12e-226	AZGP1 high Goblet Cells	C19orf33
1.93e-227	0.527219	0.462	0.084	6.34e-223	AZGP1 high Goblet Cells	PAM
3.65e-236	0.526793	0.64	0.197	1.2e-231	AZGP1 high Goblet Cells	PPA1
2.99e-222	0.526496	0.465	0.087	9.82e-218	AZGP1 high Goblet Cells	BMP3
4.48e-264	0.526402	0.522	0.098	1.47e-259	AZGP1 high Goblet Cells	B3GNT3
5.57e-191	0.525958	0.633	0.214	1.83e-186	AZGP1 high Goblet Cells	DAP
5.66e-79	0.525435	0.121	0.012	1.86e-74	AZGP1 high Goblet Cells	SARSCoV2-nsp2
9.44e-196	0.52512	0.729	0.281	3.1e-191	AZGP1 high Goblet Cells	HLA-F
2.83e-180	0.522722	0.617	0.212	9.32e-176	AZGP1 high Goblet Cells	KDELR2
1.19e-271	0.521426	0.684	0.201	3.91e-267	AZGP1 high Goblet Cells	TFCP2L1
8.84e-215	0.521421	0.595	0.166	2.91e-210	AZGP1 high Goblet Cells	VILL
2.11e-214	0.520334	0.495	0.105	6.93e-210	AZGP1 high Goblet Cells	GMDS
1.57e-166	0.51533	0.727	0.316	5.17e-162	AZGP1 high Goblet Cells	PSMB8
4.54e-169	0.515108	0.342	0.054	1.49e-164	AZGP1 high Goblet Cells	PAQR4
1.66e-196	0.514545	0.904	0.523	5.47e-192	AZGP1 high Goblet Cells	RPS19
5.22e-205	0.514397	0.639	0.209	1.71e-200	AZGP1 high Goblet Cells	BACE2
2.46e-167	0.514017	0.884	0.538	8.09e-163	AZGP1 high Goblet Cells	RPL19
2.33e-247	0.513653	0.606	0.164	7.66e-243	AZGP1 high Goblet Cells	SLC12A2
1.32e-157	0.513465	0.85	0.471	4.35e-153	AZGP1 high Goblet Cells	FAU
8.63e-169	0.51263	0.833	0.432	2.84e-164	AZGP1 high Goblet Cells	COX5B
5.12e-208	0.512228	0.625	0.199	1.68e-203	AZGP1 high Goblet Cells	LDLR
1.01e-160	0.512057	0.838	0.457	3.31e-156	AZGP1 high Goblet Cells	YWHAB
3.56e-178	0.511425	0.642	0.233	1.17e-173	AZGP1 high Goblet Cells	ECHS1
9.29e-173	0.510642	0.854	0.455	3.05e-168	AZGP1 high Goblet Cells	KLF5
6.86e-210	0.510347	0.578	0.162	2.26e-205	AZGP1 high Goblet Cells	SERINC2
2.11e-204	0.510116	0.912	0.536	6.92e-200	AZGP1 high Goblet Cells	RPS12
5.35e-190	0.509045	0.74	0.313	1.76e-185	AZGP1 high Goblet Cells	ST6GALNAC1
2.79e-190	0.508617	0.456	0.098	9.19e-186	AZGP1 high Goblet Cells	LYNX1
2.18e-138	0.507325	0.709	0.33	7.18e-134	AZGP1 high Goblet Cells	PDIA6
3.58e-160	0.503913	0.781	0.374	1.18e-155	AZGP1 high Goblet Cells	MX1
5.07e-163	0.503734	0.655	0.252	1.67e-158	AZGP1 high Goblet Cells	TMED9
1.82e-198	0.502854	0.622	0.198	5.97e-194	AZGP1 high Goblet Cells	GLTP
4.01e-153	0.501779	0.73	0.33	1.32e-148	AZGP1 high Goblet Cells	LAMTOR5
3.69e-159	0.501748	0.827	0.428	1.21e-154	AZGP1 high Goblet Cells	CSTB
5.73e-209	0.49954	0.598	0.18	1.88e-204	AZGP1 high Goblet Cells	SREBF1
1.97e-184	0.499233	0.885	0.479	6.48e-180	AZGP1 high Goblet Cells	ANXA11
1.98e-160	0.499184	0.605	0.218	6.5e-156	AZGP1 high Goblet Cells	FDPS
3.05e-173	0.497337	0.876	0.494	1e-168	AZGP1 high Goblet Cells	RPL30
1.26e-189	0.496512	0.615	0.203	4.13e-185	AZGP1 high Goblet Cells	FAM114A1
2.62e-205	0.492807	0.366	0.054	8.62e-201	AZGP1 high Goblet Cells	PDZK1IP1
8.56e-174	0.492671	0.668	0.256	2.81e-169	AZGP1 high Goblet Cells	RNH1
3.49e-179	0.491904	0.664	0.242	1.15e-174	AZGP1 high Goblet Cells	FKBP2
7.43e-175	0.491768	0.276	0.033	2.44e-170	AZGP1 high Goblet Cells	SARSCoV2-N
1.92e-165	0.491595	0.846	0.449	6.31e-161	AZGP1 high Goblet Cells	RPS21
9.16e-213	0.490783	0.561	0.149	3.01e-208	AZGP1 high Goblet Cells	GNAI1
8.2e-202	0.489561	0.565	0.156	2.69e-197	AZGP1 high Goblet Cells	TMEM205
4.95e-191	0.488616	0.534	0.141	1.63e-186	AZGP1 high Goblet Cells	TMEM54
3.02e-186	0.488339	0.582	0.179	9.93e-182	AZGP1 high Goblet Cells	RPS19BP1
9.43e-197	0.487832	0.646	0.225	3.1e-192	AZGP1 high Goblet Cells	OST4
1.01e-187	0.487769	0.748	0.327	3.32e-183	AZGP1 high Goblet Cells	CFL1
4.35e-110	0.487736	0.817	0.481	1.43e-105	AZGP1 high Goblet Cells	HDLBP
3.81e-279	0.487372	0.403	0.045	1.25e-274	AZGP1 high Goblet Cells	FBLN1
1.46e-174	0.486835	0.565	0.176	4.81e-170	AZGP1 high Goblet Cells	C12orf57
2.83e-260	0.484392	0.561	0.128	9.32e-256	AZGP1 high Goblet Cells	SMAGP
3.21e-276	0.483936	0.393	0.041	1.05e-271	AZGP1 high Goblet Cells	MESP1
7.36e-159	0.480744	0.663	0.261	2.42e-154	AZGP1 high Goblet Cells	S100A13
2.51e-183	0.480376	0.889	0.499	8.27e-179	AZGP1 high Goblet Cells	RPLP2
1.27e-241	0.479284	0.444	0.07	4.18e-237	AZGP1 high Goblet Cells	SLC35C1
5.71e-139	0.479155	0.902	0.6	1.88e-134	AZGP1 high Goblet Cells	RPS11
2.48e-226	0.478532	0.625	0.19	8.15e-222	AZGP1 high Goblet Cells	GNE
1.52e-162	0.475001	0.628	0.236	4.99e-158	AZGP1 high Goblet Cells	ANAPC11
4.31e-190	0.474845	0.876	0.501	1.42e-185	AZGP1 high Goblet Cells	RPL13
7.21e-155	0.473487	0.736	0.34	2.37e-150	AZGP1 high Goblet Cells	ALDH3A2
5.53e-289	0.473466	0.403	0.045	1.82e-284	AZGP1 high Goblet Cells	SARSCoV2-3prime
2.45e-168	0.471947	0.824	0.429	8.07e-164	AZGP1 high Goblet Cells	UQCRQ
3.84e-199	0.471649	0.577	0.175	1.26e-194	AZGP1 high Goblet Cells	C1orf116
3.99e-172	0.470958	0.851	0.456	1.31e-167	AZGP1 high Goblet Cells	RPL27A
2.48e-145	0.470096	0.78	0.39	8.14e-141	AZGP1 high Goblet Cells	GSN
2.2e-193	0.470053	0.775	0.339	7.22e-189	AZGP1 high Goblet Cells	PPDPF
1.34e-154	0.468328	0.742	0.342	4.4e-150	AZGP1 high Goblet Cells	LRP10
1.81e-222	0.467991	0.425	0.068	5.96e-218	AZGP1 high Goblet Cells	ALG3
1.34e-209	0.46759	0.589	0.172	4.41e-205	AZGP1 high Goblet Cells	SLC16A3
6.53e-208	0.467382	0.473	0.104	2.15e-203	AZGP1 high Goblet Cells	FASN
4.13e-171	0.467239	0.218	0.016	1.36e-166	AZGP1 high Goblet Cells	RNASE1
4.32e-137	0.466873	0.801	0.434	1.42e-132	AZGP1 high Goblet Cells	PTTG1IP
9.28e-182	0.466714	0.496	0.128	3.05e-177	AZGP1 high Goblet Cells	SLC16A9
3.49e-164	0.466644	0.758	0.343	1.15e-159	AZGP1 high Goblet Cells	BCAS1
4.21e-176	0.466375	0.486	0.123	1.38e-171	AZGP1 high Goblet Cells	CENPX
3.82e-177	0.465759	0.551	0.171	1.26e-172	AZGP1 high Goblet Cells	SEC13
1.32e-189	0.464762	0.623	0.212	4.35e-185	AZGP1 high Goblet Cells	KIF1C
4.43e-177	0.462547	0.653	0.242	1.46e-172	AZGP1 high Goblet Cells	SSR1
1.34e-295	0.461505	0.351	0.025	4.42e-291	AZGP1 high Goblet Cells	NPDC1
3.43e-150	0.460788	0.828	0.451	1.13e-145	AZGP1 high Goblet Cells	TM9SF3
2.98e-161	0.460691	0.694	0.292	9.8e-157	AZGP1 high Goblet Cells	NDUFB10
5.96e-175	0.459313	0.495	0.132	1.96e-170	AZGP1 high Goblet Cells	TST
3.54e-265	0.459312	0.418	0.057	1.16e-260	AZGP1 high Goblet Cells	LINC01133
3.86e-168	0.458642	0.652	0.253	1.27e-163	AZGP1 high Goblet Cells	EIF3K
8.29e-162	0.458599	0.809	0.397	2.72e-157	AZGP1 high Goblet Cells	ELOB
1.14e-171	0.45801	0.72	0.309	3.74e-167	AZGP1 high Goblet Cells	TAPBP
1.49e-290	0.457529	0.401	0.04	4.89e-286	AZGP1 high Goblet Cells	FAM173A
4.61e-187	0.456909	0.629	0.218	1.51e-182	AZGP1 high Goblet Cells	MRPL14
4.04e-207	0.456493	0.513	0.128	1.33e-202	AZGP1 high Goblet Cells	NME1
1.73e-162	0.456379	0.712	0.321	5.69e-158	AZGP1 high Goblet Cells	PTP4A2
1.66e-76	0.45635	0.138	0.018	5.47e-72	AZGP1 high Goblet Cells	SARSCoV2-S
1.15e-221	0.456064	0.542	0.138	3.77e-217	AZGP1 high Goblet Cells	CXCL16
1.28e-255	0.455307	0.413	0.057	4.22e-251	AZGP1 high Goblet Cells	SLC16A7
1.49e-169	0.455094	0.568	0.184	4.9e-165	AZGP1 high Goblet Cells	MRPS34
3.24e-152	0.454414	0.431	0.107	1.06e-147	AZGP1 high Goblet Cells	STS
6.31e-136	0.453865	0.658	0.29	2.07e-131	AZGP1 high Goblet Cells	FDFT1
1.68e-173	0.453211	0.528	0.161	5.51e-169	AZGP1 high Goblet Cells	SAA1
1.1e-138	0.452622	0.671	0.295	3.61e-134	AZGP1 high Goblet Cells	MLEC
1.03e-138	0.452601	0.87	0.512	3.37e-134	AZGP1 high Goblet Cells	CD63
1.97e-160	0.45145	0.928	0.592	6.48e-156	AZGP1 high Goblet Cells	HLA-E
3.17e-219	0.450673	0.431	0.076	1.04e-214	AZGP1 high Goblet Cells	GDPD3
3.82e-123	0.450595	0.615	0.263	1.26e-118	AZGP1 high Goblet Cells	CCND1
7.32e-177	0.450432	0.672	0.254	2.41e-172	AZGP1 high Goblet Cells	RASSF7
8.15e-209	0.449818	0.568	0.163	2.68e-204	AZGP1 high Goblet Cells	ADI1
1.42e-198	0.449125	0.568	0.165	4.67e-194	AZGP1 high Goblet Cells	WDR83OS
3.94e-181	0.449047	0.545	0.161	1.3e-176	AZGP1 high Goblet Cells	GALNT12
8.06e-185	0.448816	0.689	0.271	2.65e-180	AZGP1 high Goblet Cells	QSOX1
6.72e-234	0.44859	0.642	0.199	2.21e-229	AZGP1 high Goblet Cells	MPZL2
2.45e-161	0.448033	0.592	0.209	8.05e-157	AZGP1 high Goblet Cells	COPZ1
5.42e-167	0.447555	0.632	0.24	1.78e-162	AZGP1 high Goblet Cells	SLC31A1
1.47e-277	0.447369	0.417	0.053	4.83e-273	AZGP1 high Goblet Cells	RAB3D
2.37e-177	0.446818	0.827	0.436	7.8e-173	AZGP1 high Goblet Cells	RPS3
1.77e-175	0.446373	0.591	0.196	5.82e-171	AZGP1 high Goblet Cells	NDUFS6
9.57e-166	0.44561	0.701	0.294	3.14e-161	AZGP1 high Goblet Cells	MUC20
6.92e-261	0.445366	0.551	0.128	2.27e-256	AZGP1 high Goblet Cells	TPD52L1
1.82e-203	0.444896	0.475	0.105	5.99e-199	AZGP1 high Goblet Cells	TP53I11
1.59e-269	0.444684	0.515	0.106	5.23e-265	AZGP1 high Goblet Cells	IFITM1
5.36e-144	0.444675	0.6	0.234	1.76e-139	AZGP1 high Goblet Cells	PIK3R3
7.09e-158	0.444137	0.558	0.187	2.33e-153	AZGP1 high Goblet Cells	DEGS2
3.42e-211	0.44358	0.59	0.176	1.12e-206	AZGP1 high Goblet Cells	MBOAT2
3.63e-197	0.442781	0.486	0.118	1.19e-192	AZGP1 high Goblet Cells	MYDGF
7.34e-229	0.4402	0.576	0.159	2.41e-224	AZGP1 high Goblet Cells	ZNF185
1.14e-176	0.439757	0.699	0.282	3.74e-172	AZGP1 high Goblet Cells	GNG5
4.37e-227	0.439372	0.466	0.093	1.44e-222	AZGP1 high Goblet Cells	TRPM4
8.97e-193	0.439279	0.735	0.306	2.95e-188	AZGP1 high Goblet Cells	CHD3
3.42e-181	0.438384	0.508	0.138	1.12e-176	AZGP1 high Goblet Cells	ILVBL
1.37e-151	0.437038	0.518	0.163	4.5e-147	AZGP1 high Goblet Cells	GPAA1
7.72e-145	0.435671	0.738	0.349	2.54e-140	AZGP1 high Goblet Cells	UPF1
1.54e-172	0.435651	0.603	0.207	5.08e-168	AZGP1 high Goblet Cells	DTX2
9.75e-171	0.435047	0.749	0.34	3.2e-166	AZGP1 high Goblet Cells	RAB2A
9.99e-168	0.434917	0.678	0.276	3.28e-163	AZGP1 high Goblet Cells	UQCRH
6.04e-165	0.434223	0.494	0.14	1.99e-160	AZGP1 high Goblet Cells	RHBDL2
5.51e-183	0.434183	0.61	0.208	1.81e-178	AZGP1 high Goblet Cells	CLTB
1.7e-170	0.433858	0.772	0.361	5.58e-166	AZGP1 high Goblet Cells	COX6B1
5.94e-195	0.432666	0.592	0.191	1.95e-190	AZGP1 high Goblet Cells	COMT
1.32e-213	0.42924	0.472	0.104	4.33e-209	AZGP1 high Goblet Cells	IRAK3
1.02e-144	0.429173	0.693	0.312	3.34e-140	AZGP1 high Goblet Cells	CAPN1
2.47e-207	0.428571	0.56	0.158	8.12e-203	AZGP1 high Goblet Cells	MZT2B
7.93e-127	0.428506	0.626	0.271	2.61e-122	AZGP1 high Goblet Cells	MDK
2.07e-192	0.427805	0.697	0.274	6.79e-188	AZGP1 high Goblet Cells	ASPH
5.51e-216	0.427546	0.444	0.084	1.81e-211	AZGP1 high Goblet Cells	HSD17B10
5.35e-187	0.42754	0.59	0.193	1.76e-182	AZGP1 high Goblet Cells	IDH1
4.68e-184	0.427298	0.614	0.214	1.54e-179	AZGP1 high Goblet Cells	GPI
1.14e-166	0.427143	0.793	0.383	3.76e-162	AZGP1 high Goblet Cells	EEF1D
5.2e-206	0.427074	0.446	0.103	1.71e-201	AZGP1 high Goblet Cells	ANPEP
1.06e-155	0.42587	0.727	0.345	3.47e-151	AZGP1 high Goblet Cells	TPI1
2.16e-140	0.425196	0.689	0.322	7.1e-136	AZGP1 high Goblet Cells	PGK1
8.38e-170	0.425103	0.528	0.158	2.76e-165	AZGP1 high Goblet Cells	ESRP2
2.6e-166	0.425074	0.555	0.179	8.54e-162	AZGP1 high Goblet Cells	SSNA1
2.86e-160	0.424895	0.522	0.163	9.41e-156	AZGP1 high Goblet Cells	PCYOX1
2.24e-211	0.424766	0.516	0.131	7.38e-207	AZGP1 high Goblet Cells	LAPTM4B
3.4e-259	0.424761	0.389	0.045	1.12e-254	AZGP1 high Goblet Cells	ALDH3B2
2.97e-167	0.424378	0.553	0.181	9.77e-163	AZGP1 high Goblet Cells	CALU
5.23e-163	0.424326	0.597	0.209	1.72e-158	AZGP1 high Goblet Cells	AUP1
1.15e-144	0.424222	0.629	0.266	3.79e-140	AZGP1 high Goblet Cells	MDH2
2.27e-192	0.422762	0.558	0.169	7.47e-188	AZGP1 high Goblet Cells	JPT1
1.78e-191	0.419893	0.693	0.268	5.85e-187	AZGP1 high Goblet Cells	SGK1
1.17e-133	0.418168	0.827	0.479	3.85e-129	AZGP1 high Goblet Cells	COX4I1
6.43e-140	0.4175	0.709	0.329	2.11e-135	AZGP1 high Goblet Cells	ERBB2
3.79e-176	0.414162	0.597	0.207	1.25e-171	AZGP1 high Goblet Cells	EIF6
9.63e-217	0.414099	0.358	0.055	3.16e-212	AZGP1 high Goblet Cells	SLC4A4
4.24e-171	0.413617	0.664	0.262	1.39e-166	AZGP1 high Goblet Cells	CHP1
1.25e-187	0.413308	0.546	0.163	4.11e-183	AZGP1 high Goblet Cells	KDELR1
1.09e-171	0.412437	0.659	0.268	3.59e-167	AZGP1 high Goblet Cells	NDUFA6
5.02e-145	0.411943	0.67	0.292	1.65e-140	AZGP1 high Goblet Cells	SEC31A
2.2e-199	0.411907	0.542	0.153	7.22e-195	AZGP1 high Goblet Cells	RNF181
8.29e-150	0.411648	0.737	0.349	2.73e-145	AZGP1 high Goblet Cells	PSME1
4.51e-167	0.410134	0.644	0.248	1.48e-162	AZGP1 high Goblet Cells	SDF4
3.04e-172	0.410031	0.465	0.119	1e-167	AZGP1 high Goblet Cells	G6PD
1.17e-172	0.409829	0.466	0.121	3.83e-168	AZGP1 high Goblet Cells	C1orf122
6.56e-170	0.408913	0.52	0.156	2.16e-165	AZGP1 high Goblet Cells	REX1BD
2.11e-154	0.408726	0.699	0.316	6.93e-150	AZGP1 high Goblet Cells	PSMA7
2.84e-160	0.408406	0.564	0.191	9.34e-156	AZGP1 high Goblet Cells	DDRGK1
5.12e-142	0.407675	0.484	0.152	1.68e-137	AZGP1 high Goblet Cells	ENC1
5.8e-211	0.407217	0.513	0.131	1.91e-206	AZGP1 high Goblet Cells	MAOA
4.69e-183	0.405106	0.569	0.181	1.54e-178	AZGP1 high Goblet Cells	SEC11C
1.45e-223	0.40478	0.672	0.234	4.78e-219	AZGP1 high Goblet Cells	CFH
3.79e-166	0.404732	0.708	0.309	1.24e-161	AZGP1 high Goblet Cells	COX5A
5.87e-152	0.404421	0.541	0.183	1.93e-147	AZGP1 high Goblet Cells	H6PD
1.39e-172	0.4044	0.461	0.121	4.58e-168	AZGP1 high Goblet Cells	EBP
1.79e-158	0.403824	0.482	0.139	5.89e-154	AZGP1 high Goblet Cells	LRRC59
2.96e-192	0.403418	0.486	0.123	9.74e-188	AZGP1 high Goblet Cells	TMC6
5.44e-173	0.40325	0.63	0.237	1.79e-168	AZGP1 high Goblet Cells	ALDH2
8.24e-196	0.401722	0.514	0.136	2.71e-191	AZGP1 high Goblet Cells	RNPEPL1
3.66e-271	0.401248	0.392	0.049	1.2e-266	AZGP1 high Goblet Cells	BCL2L15
7.13e-250	0.400352	0.592	0.163	2.34e-245	AZGP1 high Goblet Cells	GALNT5
2.46e-167	0.400059	0.504	0.15	8.09e-163	AZGP1 high Goblet Cells	SSR2
5.67e-186	0.399576	0.598	0.204	1.86e-181	AZGP1 high Goblet Cells	PPCS
8.54e-149	0.399378	0.373	0.092	2.81e-144	AZGP1 high Goblet Cells	SPINK5
2.66e-157	0.399373	0.653	0.267	8.75e-153	AZGP1 high Goblet Cells	PLPP2
1.79e-160	0.398785	0.472	0.13	5.87e-156	AZGP1 high Goblet Cells	WNT7B
4.1e-157	0.398472	0.419	0.104	1.35e-152	AZGP1 high Goblet Cells	MVD
5.99e-156	0.397657	0.911	0.584	1.97e-151	AZGP1 high Goblet Cells	RPS14
1.32e-137	0.397515	0.842	0.493	4.34e-133	AZGP1 high Goblet Cells	CLINT1
4e-111	0.397454	0.764	0.419	1.32e-106	AZGP1 high Goblet Cells	VCP
1.44e-151	0.396758	0.695	0.31	4.74e-147	AZGP1 high Goblet Cells	ERP29
2.45e-176	0.396436	0.702	0.296	8.04e-172	AZGP1 high Goblet Cells	MYH9
9.06e-153	0.395476	0.722	0.331	2.98e-148	AZGP1 high Goblet Cells	SMIM14
1.94e-99	0.394992	0.855	0.554	6.37e-95	AZGP1 high Goblet Cells	ATP1A1
1.28e-210	0.394956	0.458	0.1	4.22e-206	AZGP1 high Goblet Cells	CTDSPL
2.14e-118	0.394059	0.877	0.56	7.03e-114	AZGP1 high Goblet Cells	HSPA5
7.67e-191	0.393602	0.511	0.14	2.52e-186	AZGP1 high Goblet Cells	NIPAL2
1.16e-171	0.392961	0.544	0.176	3.82e-167	AZGP1 high Goblet Cells	TP53I3
2.08e-64	0.392673	0.269	0.116	6.85e-60	AZGP1 high Goblet Cells	BPIFA1
4.23e-238	0.39225	0.359	0.045	1.39e-233	AZGP1 high Goblet Cells	KCNK5
1.58e-146	0.391702	0.581	0.221	5.2e-142	AZGP1 high Goblet Cells	CXXC5
8.31e-217	0.391279	0.478	0.11	2.73e-212	AZGP1 high Goblet Cells	VSIR
5.58e-160	0.391015	0.861	0.483	1.83e-155	AZGP1 high Goblet Cells	COX7A2
2.69e-207	0.390574	0.586	0.185	8.85e-203	AZGP1 high Goblet Cells	SH3BGRL3
1.11e-193	0.389819	0.597	0.208	3.64e-189	AZGP1 high Goblet Cells	VDAC1
5.68e-167	0.389637	0.494	0.146	1.87e-162	AZGP1 high Goblet Cells	SURF4
1.23e-178	0.389619	0.435	0.106	4.05e-174	AZGP1 high Goblet Cells	LAMB2
2.55e-225	0.388663	0.378	0.056	8.39e-221	AZGP1 high Goblet Cells	TRIM7
3.69e-206	0.388625	0.614	0.206	1.21e-201	AZGP1 high Goblet Cells	MGST1
1.37e-136	0.388617	0.771	0.411	4.5e-132	AZGP1 high Goblet Cells	ARPC2
4.08e-149	0.388507	0.715	0.339	1.34e-144	AZGP1 high Goblet Cells	JTB
7.97e-130	0.388488	0.84	0.492	2.62e-125	AZGP1 high Goblet Cells	OAZ1
2.18e-169	0.388367	0.478	0.132	7.16e-165	AZGP1 high Goblet Cells	BICDL1
2.05e-189	0.388042	0.422	0.091	6.74e-185	AZGP1 high Goblet Cells	SRPRB
1.74e-227	0.387978	0.439	0.088	5.72e-223	AZGP1 high Goblet Cells	KYNU
1.42e-153	0.38784	0.627	0.249	4.67e-149	AZGP1 high Goblet Cells	ARL1
1.09e-175	0.386663	0.54	0.171	3.57e-171	AZGP1 high Goblet Cells	SLC25A39
6.01e-183	0.386202	0.459	0.113	1.97e-178	AZGP1 high Goblet Cells	RNASET2
9.78e-157	0.385695	0.467	0.133	3.22e-152	AZGP1 high Goblet Cells	MANF
2.32e-166	0.385676	0.611	0.235	7.61e-162	AZGP1 high Goblet Cells	CHMP3
9.37e-159	0.38476	0.87	0.493	3.08e-154	AZGP1 high Goblet Cells	RPL37A
1.87e-152	0.384256	0.542	0.187	6.15e-148	AZGP1 high Goblet Cells	NUCB1
5.56e-212	0.383508	0.302	0.028	1.83e-207	AZGP1 high Goblet Cells	NUDT8
4.35e-165	0.383434	0.489	0.142	1.43e-160	AZGP1 high Goblet Cells	ALKBH7
2.71e-143	0.382865	0.466	0.14	8.9e-139	AZGP1 high Goblet Cells	APEH
8.24e-163	0.382811	0.561	0.196	2.71e-158	AZGP1 high Goblet Cells	PHB
1.62e-136	0.382562	0.949	0.686	5.32e-132	AZGP1 high Goblet Cells	MYL6
4.84e-162	0.381355	0.488	0.144	1.59e-157	AZGP1 high Goblet Cells	RETSAT
1.48e-153	0.381348	0.785	0.407	4.85e-149	AZGP1 high Goblet Cells	RPS9
3.1e-166	0.380964	0.462	0.124	1.02e-161	AZGP1 high Goblet Cells	TMEM141
1.19e-290	0.380917	0.535	0.117	3.91e-286	AZGP1 high Goblet Cells	RNF152
1.05e-137	0.380353	0.605	0.251	3.46e-133	AZGP1 high Goblet Cells	SLC2A1
1.18e-182	0.379779	0.543	0.168	3.89e-178	AZGP1 high Goblet Cells	MGST2
1.42e-147	0.379669	0.454	0.141	4.68e-143	AZGP1 high Goblet Cells	IGFBP3
2.84e-175	0.379375	0.465	0.124	9.35e-171	AZGP1 high Goblet Cells	MAGT1
2.28e-151	0.378215	0.533	0.183	7.48e-147	AZGP1 high Goblet Cells	SRPRA
5.79e-134	0.37757	0.638	0.28	1.9e-129	AZGP1 high Goblet Cells	LAMP1
8e-154	0.376778	0.552	0.193	2.63e-149	AZGP1 high Goblet Cells	PYGL
7.86e-180	0.376259	0.57	0.192	2.58e-175	AZGP1 high Goblet Cells	AK2
4.05e-180	0.375379	0.397	0.078	1.33e-175	AZGP1 high Goblet Cells	SLC52A2
5.71e-144	0.375239	0.532	0.187	1.88e-139	AZGP1 high Goblet Cells	CORO2A
1.61e-183	0.375102	0.574	0.194	5.29e-179	AZGP1 high Goblet Cells	PPP1CA
8.02e-156	0.375025	0.526	0.172	2.64e-151	AZGP1 high Goblet Cells	STX10
5.13e-213	0.374512	0.347	0.047	1.68e-208	AZGP1 high Goblet Cells	DHCR7
1.62e-162	0.37441	0.518	0.161	5.34e-158	AZGP1 high Goblet Cells	MRPS15
5.13e-149	0.37408	0.826	0.465	1.69e-144	AZGP1 high Goblet Cells	RACK1
1.02e-169	0.373706	0.448	0.114	3.35e-165	AZGP1 high Goblet Cells	RABAC1
1.28e-184	0.371672	0.546	0.171	4.19e-180	AZGP1 high Goblet Cells	HM13
4.37e-191	0.370859	0.559	0.174	1.44e-186	AZGP1 high Goblet Cells	DNAJC15
1.52e-179	0.370551	0.608	0.22	4.98e-175	AZGP1 high Goblet Cells	ADGRG1
2.64e-164	0.37041	0.715	0.328	8.68e-160	AZGP1 high Goblet Cells	RPL7A
1.43e-208	0.369577	0.517	0.14	4.71e-204	AZGP1 high Goblet Cells	MFSD4A
2.13e-178	0.369219	0.437	0.107	6.99e-174	AZGP1 high Goblet Cells	AVPI1
1.51e-168	0.36828	0.595	0.215	4.97e-164	AZGP1 high Goblet Cells	KRT10
5.86e-136	0.368256	0.492	0.163	1.93e-131	AZGP1 high Goblet Cells	TMEM125
2.52e-121	0.367706	0.612	0.274	8.27e-117	AZGP1 high Goblet Cells	LMAN2
6.06e-147	0.367387	0.546	0.198	1.99e-142	AZGP1 high Goblet Cells	TXN2
1.78e-134	0.365911	0.755	0.386	5.85e-130	AZGP1 high Goblet Cells	EIF4G1
2.26e-169	0.365853	0.468	0.133	7.41e-165	AZGP1 high Goblet Cells	HS3ST1
1.19e-156	0.365533	0.66	0.279	3.9e-152	AZGP1 high Goblet Cells	NDUFB7
1.68e-123	0.365254	0.932	0.661	5.52e-119	AZGP1 high Goblet Cells	PRDX1
5.03e-173	0.364915	0.807	0.411	1.65e-168	AZGP1 high Goblet Cells	RPL35
5.48e-175	0.36484	0.559	0.183	1.8e-170	AZGP1 high Goblet Cells	AGRN
2.74e-164	0.364522	0.606	0.226	9.02e-160	AZGP1 high Goblet Cells	POLR2L
5.23e-164	0.364421	0.53	0.171	1.72e-159	AZGP1 high Goblet Cells	NAXE
1.36e-160	0.364347	0.484	0.143	4.48e-156	AZGP1 high Goblet Cells	IRAK1
9.05e-164	0.363646	0.458	0.13	2.97e-159	AZGP1 high Goblet Cells	GCHFR
4.37e-151	0.3636	0.469	0.141	1.44e-146	AZGP1 high Goblet Cells	GAA
1.1e-156	0.36354	0.653	0.266	3.63e-152	AZGP1 high Goblet Cells	NDUFB4
2.23e-207	0.363518	0.421	0.087	7.33e-203	AZGP1 high Goblet Cells	GNPNAT1
1.43e-163	0.363471	0.392	0.086	4.71e-159	AZGP1 high Goblet Cells	SLC25A1
9.18e-181	0.362987	0.529	0.163	3.02e-176	AZGP1 high Goblet Cells	ACAA1
3.85e-154	0.362577	0.201	0.015	1.27e-149	AZGP1 high Goblet Cells	HMGCS2
3.15e-187	0.36256	0.477	0.125	1.03e-182	AZGP1 high Goblet Cells	GORASP2
1.36e-152	0.36235	0.607	0.238	4.47e-148	AZGP1 high Goblet Cells	ATP6V1F
0	0.361587	0.462	0.069	0	AZGP1 high Goblet Cells	FAM83A
8.54e-145	0.361567	0.607	0.247	2.81e-140	AZGP1 high Goblet Cells	BRK1
4.01e-231	0.361565	0.296	0.027	1.32e-226	AZGP1 high Goblet Cells	AC104126.1
2.28e-169	0.361153	0.655	0.271	7.49e-165	AZGP1 high Goblet Cells	TMEM165
1.45e-133	0.360596	0.542	0.204	4.77e-129	AZGP1 high Goblet Cells	ECI1
1.15e-129	0.359809	0.605	0.256	3.79e-125	AZGP1 high Goblet Cells	PSMD8
2.53e-136	0.358198	0.753	0.384	8.33e-132	AZGP1 high Goblet Cells	EID1
3.63e-254	0.358196	0.567	0.152	1.19e-249	AZGP1 high Goblet Cells	ATP1B3
1.12e-154	0.357997	0.81	0.443	3.67e-150	AZGP1 high Goblet Cells	RPL27
2.27e-217	0.357609	0.538	0.15	7.47e-213	AZGP1 high Goblet Cells	ZNHIT6
3.37e-157	0.357376	0.802	0.42	1.11e-152	AZGP1 high Goblet Cells	HEBP2
3.98e-178	0.357138	0.349	0.061	1.31e-173	AZGP1 high Goblet Cells	SLC40A1
1.07e-146	0.356826	0.375	0.087	3.53e-142	AZGP1 high Goblet Cells	PTAFR
9.65e-176	0.35666	0.348	0.064	3.17e-171	AZGP1 high Goblet Cells	AC025154.2
9.2e-143	0.356528	0.61	0.25	3.02e-138	AZGP1 high Goblet Cells	ARF4
0	0.356405	0.589	0.136	0	AZGP1 high Goblet Cells	PRSS8
3.72e-179	0.356121	0.25	0.024	1.22e-174	AZGP1 high Goblet Cells	DOC2B
7.29e-169	0.355172	0.594	0.215	2.4e-164	AZGP1 high Goblet Cells	TMEM184A
5.65e-136	0.3551	0.623	0.271	1.86e-131	AZGP1 high Goblet Cells	CYC1
1.42e-150	0.354976	0.479	0.149	4.68e-146	AZGP1 high Goblet Cells	UNC13B
4.38e-159	0.354676	0.471	0.137	1.44e-154	AZGP1 high Goblet Cells	AP2S1
9.94e-166	0.354503	0.473	0.137	3.27e-161	AZGP1 high Goblet Cells	KIAA0513
3.38e-262	0.354467	0.764	0.281	1.11e-257	AZGP1 high Goblet Cells	EPS8L1
8.77e-174	0.354288	0.548	0.182	2.88e-169	AZGP1 high Goblet Cells	PHPT1
4.86e-139	0.353327	0.481	0.161	1.6e-134	AZGP1 high Goblet Cells	PYGB
3.11e-167	0.352828	0.481	0.139	1.02e-162	AZGP1 high Goblet Cells	NAGK
6.35e-155	0.352628	0.265	0.038	2.09e-150	AZGP1 high Goblet Cells	CLDN10
1.69e-206	0.352253	0.868	0.47	5.55e-202	AZGP1 high Goblet Cells	RPS18
1.05e-154	0.351273	0.413	0.104	3.44e-150	AZGP1 high Goblet Cells	MRPS18A
3.91e-157	0.349685	0.671	0.289	1.28e-152	AZGP1 high Goblet Cells	HLA-DRA
6.12e-185	0.349398	0.702	0.296	2.01e-180	AZGP1 high Goblet Cells	RPS15
2.52e-179	0.348748	0.637	0.245	8.29e-175	AZGP1 high Goblet Cells	H2AFZ
1.02e-199	0.3486	0.293	0.031	3.35e-195	AZGP1 high Goblet Cells	SYTL5
7.19e-152	0.347631	0.405	0.105	2.36e-147	AZGP1 high Goblet Cells	ME1
5.72e-176	0.347612	0.726	0.33	1.88e-171	AZGP1 high Goblet Cells	RPS2
1.81e-177	0.345758	0.329	0.055	5.93e-173	AZGP1 high Goblet Cells	VTCN1
5.79e-200	0.34484	0.383	0.07	1.9e-195	AZGP1 high Goblet Cells	SYNGR1
2.24e-171	0.344778	0.888	0.548	7.37e-167	AZGP1 high Goblet Cells	RPLP1
1.24e-169	0.344687	0.483	0.141	4.07e-165	AZGP1 high Goblet Cells	ACSL1
5.82e-175	0.34394	0.311	0.049	1.91e-170	AZGP1 high Goblet Cells	FAM83D
3.15e-158	0.343376	0.646	0.265	1.03e-153	AZGP1 high Goblet Cells	TRIR
7.83e-216	0.342866	0.335	0.044	2.57e-211	AZGP1 high Goblet Cells	AMN
2.21e-165	0.341816	0.598	0.226	7.28e-161	AZGP1 high Goblet Cells	SH2D4A
1.7e-144	0.341773	0.576	0.224	5.59e-140	AZGP1 high Goblet Cells	C19orf53
7.1e-130	0.341399	0.507	0.181	2.33e-125	AZGP1 high Goblet Cells	PSMD13
8.35e-142	0.341118	0.513	0.177	2.75e-137	AZGP1 high Goblet Cells	TMEM208
2.11e-171	0.34082	0.466	0.133	6.95e-167	AZGP1 high Goblet Cells	MYO1C
4.33e-169	0.340578	0.46	0.128	1.42e-164	AZGP1 high Goblet Cells	SUN2
2.78e-109	0.339292	0.931	0.685	9.14e-105	AZGP1 high Goblet Cells	ELF3
6.62e-149	0.339068	0.568	0.212	2.18e-144	AZGP1 high Goblet Cells	PNKD
1.22e-164	0.338919	0.442	0.117	4.02e-160	AZGP1 high Goblet Cells	FARSA
7.32e-160	0.338696	0.637	0.259	2.41e-155	AZGP1 high Goblet Cells	DBNL
1.26e-193	0.338393	0.33	0.048	4.14e-189	AZGP1 high Goblet Cells	VGLL1
1.87e-150	0.338387	0.643	0.275	6.16e-146	AZGP1 high Goblet Cells	LGALS8
1.6e-120	0.33792	0.749	0.403	5.27e-116	AZGP1 high Goblet Cells	SLC25A3
6.69e-181	0.337822	0.425	0.103	2.2e-176	AZGP1 high Goblet Cells	BST2
1.07e-168	0.337409	0.441	0.12	3.53e-164	AZGP1 high Goblet Cells	RHOV
7.88e-179	0.337279	0.488	0.143	2.59e-174	AZGP1 high Goblet Cells	NHP2
5.25e-134	0.336841	0.746	0.379	1.73e-129	AZGP1 high Goblet Cells	ENSA
3.92e-175	0.336587	0.682	0.285	1.29e-170	AZGP1 high Goblet Cells	PSME2
8.81e-197	0.336532	0.432	0.099	2.9e-192	AZGP1 high Goblet Cells	PON2
8.74e-132	0.336104	0.301	0.059	2.87e-127	AZGP1 high Goblet Cells	SECTM1
4.08e-142	0.335766	0.475	0.155	1.34e-137	AZGP1 high Goblet Cells	SND1
4.63e-198	0.335561	0.449	0.108	1.52e-193	AZGP1 high Goblet Cells	RDH11
1.56e-116	0.335029	0.931	0.649	5.12e-112	AZGP1 high Goblet Cells	ACTG1
5.19e-122	0.334962	0.65	0.307	1.71e-117	AZGP1 high Goblet Cells	CCDC69
4.24e-101	0.334958	0.624	0.303	1.39e-96	AZGP1 high Goblet Cells	PDIA4
3.9e-146	0.334352	0.664	0.303	1.28e-141	AZGP1 high Goblet Cells	GSPT1
1.14e-142	0.333987	0.472	0.153	3.74e-138	AZGP1 high Goblet Cells	FKBP4
1.93e-157	0.333336	0.502	0.162	6.34e-153	AZGP1 high Goblet Cells	GPRC5C
1.53e-118	0.332943	0.614	0.279	5.03e-114	AZGP1 high Goblet Cells	CPD
2.56e-134	0.332635	0.431	0.129	8.41e-130	AZGP1 high Goblet Cells	FAM83E
1.33e-150	0.332197	0.461	0.139	4.39e-146	AZGP1 high Goblet Cells	MRPL52
1.52e-145	0.332144	0.694	0.321	5e-141	AZGP1 high Goblet Cells	DAD1
4.36e-144	0.33136	0.568	0.22	1.43e-139	AZGP1 high Goblet Cells	CEBPD
2.05e-155	0.330998	0.54	0.192	6.75e-151	AZGP1 high Goblet Cells	SHISA5
7.72e-137	0.330782	0.499	0.179	2.54e-132	AZGP1 high Goblet Cells	SRP72
1.95e-185	0.329734	0.43	0.101	6.4e-181	AZGP1 high Goblet Cells	CTDSP1
4.08e-163	0.329538	0.545	0.187	1.34e-158	AZGP1 high Goblet Cells	AURKAIP1
1.49e-213	0.329443	0.431	0.096	4.9e-209	AZGP1 high Goblet Cells	HPGD
2.71e-173	0.328375	0.7	0.305	8.92e-169	AZGP1 high Goblet Cells	SNRPD2
8.46e-195	0.327707	0.452	0.113	2.78e-190	AZGP1 high Goblet Cells	SLC1A5
1.64e-181	0.327301	0.503	0.151	5.39e-177	AZGP1 high Goblet Cells	TIMM13
6.08e-130	0.327248	0.476	0.163	2e-125	AZGP1 high Goblet Cells	CSRP1
4.6e-84	0.326249	0.153	0.022	1.51e-79	AZGP1 high Goblet Cells	SARSCoV2-ORF10
4.78e-142	0.326072	0.601	0.245	1.57e-137	AZGP1 high Goblet Cells	TBC1D9B
4.39e-117	0.325462	0.62	0.286	1.44e-112	AZGP1 high Goblet Cells	COPA
6.79e-153	0.325147	0.375	0.084	2.23e-148	AZGP1 high Goblet Cells	SLC35A4
6e-206	0.324836	0.655	0.248	1.97e-201	AZGP1 high Goblet Cells	JUP
2.88e-159	0.324773	0.443	0.127	9.48e-155	AZGP1 high Goblet Cells	PPM1K
4.02e-57	0.324631	0.219	0.068	1.32e-52	AZGP1 high Goblet Cells	HSPA6
5.38e-151	0.324524	0.348	0.073	1.77e-146	AZGP1 high Goblet Cells	DGAT1
1.14e-140	0.324314	0.593	0.24	3.76e-136	AZGP1 high Goblet Cells	TMEM219
1.86e-138	0.323802	0.551	0.212	6.12e-134	AZGP1 high Goblet Cells	MFSD1
2.38e-157	0.323672	0.574	0.217	7.82e-153	AZGP1 high Goblet Cells	BRI3
1.09e-170	0.323597	0.397	0.092	3.58e-166	AZGP1 high Goblet Cells	LGALS9
3.25e-123	0.323487	0.676	0.327	1.07e-118	AZGP1 high Goblet Cells	GOLGA2
4.96e-174	0.323147	0.41	0.1	1.63e-169	AZGP1 high Goblet Cells	CYP4X1
9.92e-145	0.323033	0.403	0.108	3.26e-140	AZGP1 high Goblet Cells	IRF7
5.35e-137	0.322869	0.207	0.02	1.76e-132	AZGP1 high Goblet Cells	ASPG
2.17e-208	0.3228	0.412	0.085	7.12e-204	AZGP1 high Goblet Cells	RAB27B
1.72e-133	0.322444	0.792	0.426	5.64e-129	AZGP1 high Goblet Cells	CCDC80
1.85e-167	0.322371	0.707	0.314	6.09e-163	AZGP1 high Goblet Cells	NDUFS5
3.82e-200	0.322029	0.601	0.208	1.26e-195	AZGP1 high Goblet Cells	TXNDC17
3.94e-200	0.321652	0.315	0.039	1.29e-195	AZGP1 high Goblet Cells	KCNS3
6.88e-124	0.321561	0.52	0.203	2.26e-119	AZGP1 high Goblet Cells	CMAS
2.04e-136	0.321466	0.641	0.285	6.72e-132	AZGP1 high Goblet Cells	MACC1
4.67e-120	0.320938	0.553	0.23	1.54e-115	AZGP1 high Goblet Cells	APOL1
3.55e-153	0.320664	0.561	0.211	1.17e-148	AZGP1 high Goblet Cells	STT3B
2.44e-157	0.319113	0.669	0.298	8.01e-153	AZGP1 high Goblet Cells	RALBP1
1.49e-133	0.319035	0.838	0.5	4.91e-129	AZGP1 high Goblet Cells	RPS4X
8.34e-186	0.318995	0.499	0.146	2.74e-181	AZGP1 high Goblet Cells	LPCAT4
8.91e-173	0.318405	0.688	0.298	2.93e-168	AZGP1 high Goblet Cells	ATP5MC3
3.12e-155	0.318157	0.645	0.275	1.02e-150	AZGP1 high Goblet Cells	PDXK
6.09e-147	0.317918	0.334	0.066	2e-142	AZGP1 high Goblet Cells	THEM6
1.48e-117	0.317917	0.503	0.192	4.86e-113	AZGP1 high Goblet Cells	GPS1
4.22e-153	0.317867	0.692	0.314	1.39e-148	AZGP1 high Goblet Cells	ARPC3
9.43e-177	0.317813	0.361	0.071	3.1e-172	AZGP1 high Goblet Cells	COMTD1
1.94e-191	0.317691	0.315	0.046	6.38e-187	AZGP1 high Goblet Cells	HNMT
7.74e-174	0.316991	0.388	0.088	2.55e-169	AZGP1 high Goblet Cells	PLPP1
4.94e-142	0.316833	0.682	0.322	1.62e-137	AZGP1 high Goblet Cells	COX8A
5.04e-171	0.316789	0.513	0.163	1.66e-166	AZGP1 high Goblet Cells	UQCC2
1e-144	0.316436	0.507	0.176	3.29e-140	AZGP1 high Goblet Cells	MRPS18B
1.8e-117	0.315946	0.709	0.366	5.9e-113	AZGP1 high Goblet Cells	PSMB4
2.19e-139	0.314973	0.612	0.262	7.2e-135	AZGP1 high Goblet Cells	PSMC3
6.27e-139	0.313998	0.553	0.215	2.06e-134	AZGP1 high Goblet Cells	PUF60
1.8e-134	0.312561	0.586	0.24	5.93e-130	AZGP1 high Goblet Cells	TAF10
6.3e-152	0.31222	0.462	0.142	2.07e-147	AZGP1 high Goblet Cells	BCR
2.99e-166	0.31213	0.305	0.053	9.84e-162	AZGP1 high Goblet Cells	TSPAN8
1.09e-143	0.311966	0.548	0.209	3.58e-139	AZGP1 high Goblet Cells	NIPAL3
5.57e-170	0.311955	0.349	0.068	1.83e-165	AZGP1 high Goblet Cells	NIPSNAP1
4.94e-173	0.311928	0.594	0.222	1.62e-168	AZGP1 high Goblet Cells	CRYBG1
4.71e-109	0.311677	0.419	0.142	1.55e-104	AZGP1 high Goblet Cells	DUSP23
4.81e-151	0.310918	0.411	0.11	1.58e-146	AZGP1 high Goblet Cells	GNA15
1.18e-215	0.310725	0.246	0.017	3.87e-211	AZGP1 high Goblet Cells	MMP1
1.97e-193	0.31054	0.458	0.121	6.47e-189	AZGP1 high Goblet Cells	CYP2J2
6.76e-203	0.310054	0.443	0.106	2.22e-198	AZGP1 high Goblet Cells	RAPGEFL1
7.36e-138	0.309681	0.452	0.145	2.42e-133	AZGP1 high Goblet Cells	LRG1
6.37e-136	0.309637	0.437	0.137	2.09e-131	AZGP1 high Goblet Cells	CBX6
5.92e-126	0.309564	0.623	0.28	1.95e-121	AZGP1 high Goblet Cells	PSMB3
4.34e-140	0.308992	0.482	0.161	1.43e-135	AZGP1 high Goblet Cells	IMP3
4.03e-169	0.308208	0.343	0.068	1.32e-164	AZGP1 high Goblet Cells	TIMP1
4.84e-154	0.307948	0.864	0.516	1.59e-149	AZGP1 high Goblet Cells	RPL11
7.89e-155	0.30781	0.7	0.32	2.59e-150	AZGP1 high Goblet Cells	LLGL2
8.07e-139	0.307442	0.502	0.179	2.65e-134	AZGP1 high Goblet Cells	SSR3
2.83e-147	0.306608	0.571	0.227	9.32e-143	AZGP1 high Goblet Cells	RNF7
2.97e-125	0.30624	0.583	0.252	9.77e-121	AZGP1 high Goblet Cells	QARS
1.79e-159	0.306008	0.513	0.177	5.9e-155	AZGP1 high Goblet Cells	EI24
5.13e-130	0.305779	0.472	0.162	1.69e-125	AZGP1 high Goblet Cells	PGLS
4.41e-162	0.305682	0.455	0.131	1.45e-157	AZGP1 high Goblet Cells	TMEM147
4.93e-187	0.305117	0.397	0.088	1.62e-182	AZGP1 high Goblet Cells	ARHGAP1
6.54e-130	0.304265	0.425	0.134	2.15e-125	AZGP1 high Goblet Cells	BSPRY
5.43e-133	0.304146	0.486	0.171	1.78e-128	AZGP1 high Goblet Cells	NDUFS8
3.28e-170	0.304063	0.389	0.089	1.08e-165	AZGP1 high Goblet Cells	ARHGEF16
1.63e-172	0.303984	0.433	0.117	5.37e-168	AZGP1 high Goblet Cells	PODXL
2.94e-146	0.303891	0.611	0.258	9.65e-142	AZGP1 high Goblet Cells	AP2M1
8.2e-152	0.303851	0.526	0.186	2.69e-147	AZGP1 high Goblet Cells	SLC38A10
4.03e-147	0.3038	0.464	0.146	1.32e-142	AZGP1 high Goblet Cells	MRPS26
2.22e-138	0.303567	0.693	0.335	7.29e-134	AZGP1 high Goblet Cells	OS9
2.45e-140	0.302714	0.625	0.276	8.04e-136	AZGP1 high Goblet Cells	TUBA1B
3.03e-190	0.302622	0.714	0.325	9.96e-186	AZGP1 high Goblet Cells	CAP1
1.4e-154	0.302523	0.709	0.334	4.61e-150	AZGP1 high Goblet Cells	NDUFB2
1e-153	0.302491	0.418	0.115	3.29e-149	AZGP1 high Goblet Cells	CARD19
5.86e-126	0.302374	0.708	0.358	1.93e-121	AZGP1 high Goblet Cells	TJP3
3.8e-147	0.302364	0.574	0.225	1.25e-142	AZGP1 high Goblet Cells	EMC10
7.59e-186	0.301899	0.407	0.096	2.5e-181	AZGP1 high Goblet Cells	LPCAT3
6.05e-165	0.301586	0.374	0.083	1.99e-160	AZGP1 high Goblet Cells	ATP13A2
1.05e-135	0.301303	0.464	0.155	3.44e-131	AZGP1 high Goblet Cells	GRHPR
4.89e-137	0.301124	0.412	0.121	1.61e-132	AZGP1 high Goblet Cells	DGCR2
2.32e-121	0.300957	0.571	0.247	7.64e-117	AZGP1 high Goblet Cells	LIMK2
3.95e-169	0.300772	0.302	0.048	1.3e-164	AZGP1 high Goblet Cells	NKX3-1
1.17e-191	0.300585	0.696	0.292	3.86e-187	AZGP1 high Goblet Cells	NDRG2
1.36e-148	0.300581	0.442	0.135	4.46e-144	AZGP1 high Goblet Cells	MRPL27
1.21e-130	0.300461	0.566	0.232	3.99e-126	AZGP1 high Goblet Cells	PSMB7
1.87e-151	0.300347	0.422	0.118	6.15e-147	AZGP1 high Goblet Cells	UROS
1.42e-130	0.29972	0.359	0.091	4.68e-126	AZGP1 high Goblet Cells	SLC9A1
9.96e-170	0.299074	0.52	0.174	3.27e-165	AZGP1 high Goblet Cells	GPT2
1.07e-122	0.299022	0.253	0.047	3.53e-118	AZGP1 high Goblet Cells	TCN1
1.16e-129	0.298901	0.456	0.154	3.82e-125	AZGP1 high Goblet Cells	LYPD6B
6.92e-174	0.298882	0.376	0.081	2.27e-169	AZGP1 high Goblet Cells	SLC39A11
1.04e-130	0.298708	0.458	0.155	3.4e-126	AZGP1 high Goblet Cells	NENF
2.33e-127	0.298328	0.727	0.379	7.67e-123	AZGP1 high Goblet Cells	RAC1
5.76e-140	0.298121	0.393	0.106	1.89e-135	AZGP1 high Goblet Cells	CTNNBIP1
6.86e-128	0.296943	0.884	0.554	2.25e-123	AZGP1 high Goblet Cells	RPS16
3.69e-134	0.296811	0.34	0.078	1.21e-129	AZGP1 high Goblet Cells	CYB561D2
6.2e-111	0.296791	0.564	0.252	2.04e-106	AZGP1 high Goblet Cells	MTPN
5.22e-141	0.296565	0.475	0.159	1.72e-136	AZGP1 high Goblet Cells	UBE2L6
2.42e-141	0.296442	0.458	0.149	7.95e-137	AZGP1 high Goblet Cells	MON1B
6.05e-147	0.296171	0.698	0.331	1.99e-142	AZGP1 high Goblet Cells	CBR1
2.22e-126	0.295637	0.337	0.082	7.29e-122	AZGP1 high Goblet Cells	PREB
4.05e-158	0.295571	0.44	0.126	1.33e-153	AZGP1 high Goblet Cells	TNFRSF1A
7e-125	0.295192	0.634	0.297	2.3e-120	AZGP1 high Goblet Cells	FLII
3.07e-174	0.29516	0.247	0.027	1.01e-169	AZGP1 high Goblet Cells	CAVIN2
1.09e-176	0.295021	0.731	0.337	3.58e-172	AZGP1 high Goblet Cells	MCL1
4.52e-145	0.293753	0.468	0.153	1.49e-140	AZGP1 high Goblet Cells	UBA7
2.12e-143	0.293234	0.641	0.287	6.98e-139	AZGP1 high Goblet Cells	DYNLL2
6.27e-124	0.293074	0.805	0.484	2.06e-119	AZGP1 high Goblet Cells	EEF2
1.73e-168	0.292946	0.505	0.168	5.69e-164	AZGP1 high Goblet Cells	RPSA
6.39e-130	0.292851	0.726	0.374	2.1e-125	AZGP1 high Goblet Cells	H2AFY
9.59e-126	0.292843	0.559	0.236	3.15e-121	AZGP1 high Goblet Cells	EIF3I
2.61e-150	0.292825	0.681	0.318	8.57e-146	AZGP1 high Goblet Cells	UQCR10
6.42e-128	0.292443	0.632	0.296	2.11e-123	AZGP1 high Goblet Cells	XRCC6
2.5e-144	0.292419	0.527	0.197	8.21e-140	AZGP1 high Goblet Cells	MAGI3
5.74e-103	0.292062	0.806	0.501	1.89e-98	AZGP1 high Goblet Cells	RPL3
1.08e-124	0.291199	0.788	0.446	3.55e-120	AZGP1 high Goblet Cells	CCPG1
9.76e-126	0.290936	0.317	0.072	3.21e-121	AZGP1 high Goblet Cells	TRNP1
1.31e-146	0.290925	0.229	0.026	4.31e-142	AZGP1 high Goblet Cells	TNFRSF18
4.67e-163	0.290881	0.488	0.155	1.54e-158	AZGP1 high Goblet Cells	RPL18A
9.75e-117	0.29043	0.65	0.317	3.21e-112	AZGP1 high Goblet Cells	CYB5A
2.17e-103	0.290304	0.872	0.566	7.14e-99	AZGP1 high Goblet Cells	PSAP
1.2e-118	0.290174	0.696	0.356	3.94e-114	AZGP1 high Goblet Cells	CNDP2
6.25e-148	0.290112	0.5	0.173	2.05e-143	AZGP1 high Goblet Cells	TMEM9B
7.91e-194	0.289404	0.514	0.149	2.6e-189	AZGP1 high Goblet Cells	CCNO
1.18e-121	0.289263	0.651	0.316	3.86e-117	AZGP1 high Goblet Cells	PSMC5
2.95e-149	0.289207	0.416	0.12	9.69e-145	AZGP1 high Goblet Cells	OAS3
7.06e-124	0.288431	0.396	0.118	2.32e-119	AZGP1 high Goblet Cells	DDX49
3.37e-120	0.28832	0.377	0.109	1.11e-115	AZGP1 high Goblet Cells	EPN3
2.19e-128	0.287774	0.58	0.249	7.19e-124	AZGP1 high Goblet Cells	VPS28
9.11e-133	0.287741	0.625	0.278	2.99e-128	AZGP1 high Goblet Cells	SLC4A11
4.28e-138	0.287526	0.385	0.103	1.41e-133	AZGP1 high Goblet Cells	PMVK
8.67e-150	0.287231	0.406	0.112	2.85e-145	AZGP1 high Goblet Cells	PLPBP
2.18e-143	0.286843	0.377	0.1	7.16e-139	AZGP1 high Goblet Cells	FEZF1-AS1
1.37e-129	0.286699	0.432	0.143	4.52e-125	AZGP1 high Goblet Cells	GM2A
3.26e-157	0.286652	0.677	0.306	1.07e-152	AZGP1 high Goblet Cells	CDC42BPA
5.2e-134	0.28649	0.789	0.433	1.71e-129	AZGP1 high Goblet Cells	ACTN4
2.01e-135	0.286292	0.479	0.17	6.61e-131	AZGP1 high Goblet Cells	SH3PXD2A
3.03e-179	0.285767	0.417	0.107	9.96e-175	AZGP1 high Goblet Cells	SDR16C5
5.97e-125	0.285698	0.34	0.084	1.96e-120	AZGP1 high Goblet Cells	SPSB2
1.5e-143	0.285538	0.331	0.071	4.92e-139	AZGP1 high Goblet Cells	GMPPA
2.38e-180	0.285173	0.412	0.103	7.81e-176	AZGP1 high Goblet Cells	LDLRAP1
4.45e-151	0.285036	0.569	0.228	1.46e-146	AZGP1 high Goblet Cells	EIF3H
3.08e-151	0.284957	0.396	0.106	1.01e-146	AZGP1 high Goblet Cells	PRKAA2
1.08e-179	0.284781	0.432	0.113	3.55e-175	AZGP1 high Goblet Cells	TPD52
4.2e-134	0.284623	0.624	0.28	1.38e-129	AZGP1 high Goblet Cells	UQCRC1
7.82e-172	0.284574	0.316	0.053	2.57e-167	AZGP1 high Goblet Cells	AIP
9e-118	0.284303	0.448	0.159	2.96e-113	AZGP1 high Goblet Cells	SCRIB
1.34e-133	0.284206	0.509	0.194	4.41e-129	AZGP1 high Goblet Cells	SEC61B
5.78e-131	0.284026	0.539	0.215	1.9e-126	AZGP1 high Goblet Cells	MRPL51
1.75e-91	0.28344	0.872	0.596	5.77e-87	AZGP1 high Goblet Cells	CAPN2
1.15e-151	0.28341	0.499	0.173	3.77e-147	AZGP1 high Goblet Cells	OAS2
1.93e-158	0.282712	0.568	0.218	6.35e-154	AZGP1 high Goblet Cells	ACBD3
1.56e-115	0.282487	0.389	0.12	5.13e-111	AZGP1 high Goblet Cells	MRPL54
3.17e-127	0.282364	0.321	0.076	1.04e-122	AZGP1 high Goblet Cells	RHBDD3
5.28e-93	0.282246	0.536	0.252	1.74e-88	AZGP1 high Goblet Cells	GDF15
9.14e-152	0.281923	0.732	0.36	3e-147	AZGP1 high Goblet Cells	ATP6V0E1
1.05e-110	0.281861	0.139	0.01	3.46e-106	AZGP1 high Goblet Cells	SLC5A5
4.31e-136	0.281659	0.521	0.2	1.42e-131	AZGP1 high Goblet Cells	NDUFS2
4.3e-112	0.281625	0.506	0.206	1.41e-107	AZGP1 high Goblet Cells	SF3B5
4.27e-119	0.281532	0.526	0.216	1.41e-114	AZGP1 high Goblet Cells	MLF2
1.23e-111	0.281279	0.363	0.108	4.03e-107	AZGP1 high Goblet Cells	SDF2L1
5.9e-132	0.281242	0.429	0.138	1.94e-127	AZGP1 high Goblet Cells	ERMP1
9.06e-130	0.280729	0.455	0.158	2.98e-125	AZGP1 high Goblet Cells	TM7SF2
3.76e-138	0.280501	0.758	0.398	1.23e-133	AZGP1 high Goblet Cells	HINT1
7.14e-145	0.280402	0.33	0.071	2.35e-140	AZGP1 high Goblet Cells	PAFAH1B3
7.53e-119	0.27975	0.468	0.176	2.47e-114	AZGP1 high Goblet Cells	SNX17
2.11e-159	0.279599	0.573	0.224	6.94e-155	AZGP1 high Goblet Cells	ADAM9
3.24e-117	0.279557	0.851	0.515	1.06e-112	AZGP1 high Goblet Cells	CLDN4
4.97e-121	0.279281	0.471	0.173	1.64e-116	AZGP1 high Goblet Cells	PSMB2
4.84e-138	0.27915	0.516	0.194	1.59e-133	AZGP1 high Goblet Cells	HIGD2A
2.55e-133	0.279105	0.589	0.253	8.38e-129	AZGP1 high Goblet Cells	TET2
6.83e-123	0.278773	0.363	0.105	2.25e-118	AZGP1 high Goblet Cells	GPC1
5.65e-113	0.278398	0.4	0.13	1.86e-108	AZGP1 high Goblet Cells	BTBD6
3.67e-169	0.277951	0.71	0.324	1.21e-164	AZGP1 high Goblet Cells	TOP1
1.13e-136	0.27794	0.412	0.125	3.71e-132	AZGP1 high Goblet Cells	CANT1
1.46e-112	0.277665	0.493	0.197	4.79e-108	AZGP1 high Goblet Cells	HYOU1
1.29e-222	0.277292	0.407	0.086	4.25e-218	AZGP1 high Goblet Cells	FHL2
6.15e-141	0.27688	0.584	0.242	2.02e-136	AZGP1 high Goblet Cells	NAA38
6.44e-151	0.276804	0.688	0.325	2.12e-146	AZGP1 high Goblet Cells	ATP6V0B
1.31e-135	0.276124	0.592	0.251	4.31e-131	AZGP1 high Goblet Cells	EIF3G
9.66e-175	0.276103	0.508	0.167	3.17e-170	AZGP1 high Goblet Cells	AHR
9.87e-136	0.275664	0.489	0.176	3.24e-131	AZGP1 high Goblet Cells	ECHDC1
6.25e-137	0.275359	0.522	0.2	2.05e-132	AZGP1 high Goblet Cells	PTPRU
4.82e-139	0.274985	0.554	0.222	1.58e-134	AZGP1 high Goblet Cells	CTSA
1.43e-179	0.274872	0.421	0.109	4.72e-175	AZGP1 high Goblet Cells	FGFR2
1.75e-104	0.27487	0.784	0.469	5.75e-100	AZGP1 high Goblet Cells	CSDE1
2.02e-131	0.274751	0.602	0.264	6.65e-127	AZGP1 high Goblet Cells	LRPAP1
1.98e-152	0.27427	0.481	0.16	6.52e-148	AZGP1 high Goblet Cells	LSM7
1.22e-91	0.273977	0.551	0.264	4e-87	AZGP1 high Goblet Cells	JUND
3.24e-130	0.27346	0.56	0.233	1.06e-125	AZGP1 high Goblet Cells	FIS1
6.65e-163	0.273285	0.469	0.149	2.19e-158	AZGP1 high Goblet Cells	ENTPD4
1.76e-105	0.273196	0.357	0.11	5.77e-101	AZGP1 high Goblet Cells	NARFL
3.27e-114	0.272801	0.352	0.102	1.07e-109	AZGP1 high Goblet Cells	UNC45A
2.23e-127	0.272638	0.431	0.144	7.32e-123	AZGP1 high Goblet Cells	PQBP1
2.13e-172	0.271963	0.396	0.101	7e-168	AZGP1 high Goblet Cells	KCNK6
1.61e-128	0.271958	0.607	0.278	5.28e-124	AZGP1 high Goblet Cells	RNF10
4.05e-122	0.271396	0.846	0.508	1.33e-117	AZGP1 high Goblet Cells	S100A11
3.98e-138	0.271344	0.475	0.165	1.31e-133	AZGP1 high Goblet Cells	HTATIP2
5.11e-171	0.271032	0.402	0.101	1.68e-166	AZGP1 high Goblet Cells	ARPC1B
1.77e-124	0.270824	0.374	0.108	5.8e-120	AZGP1 high Goblet Cells	COA4
3.4e-167	0.270554	0.409	0.107	1.12e-162	AZGP1 high Goblet Cells	ATP5F1D
1.11e-214	0.270507	0.295	0.037	3.65e-210	AZGP1 high Goblet Cells	CLEC7A
5.05e-202	0.270363	0.189	0.006	1.66e-197	AZGP1 high Goblet Cells	PYCR1
1.42e-137	0.270341	0.49	0.18	4.65e-133	AZGP1 high Goblet Cells	CAMK1D
1.42e-124	0.270264	0.647	0.32	4.68e-120	AZGP1 high Goblet Cells	RAB10
1.11e-186	0.270257	0.388	0.088	3.64e-182	AZGP1 high Goblet Cells	MPST
3.53e-119	0.270237	0.538	0.225	1.16e-114	AZGP1 high Goblet Cells	LASP1
3.14e-129	0.269634	0.609	0.277	1.03e-124	AZGP1 high Goblet Cells	GSR
1.4e-129	0.269483	0.512	0.199	4.61e-125	AZGP1 high Goblet Cells	SP1
1.36e-110	0.269234	0.393	0.129	4.47e-106	AZGP1 high Goblet Cells	ALAD
3.06e-94	0.269107	0.708	0.398	1e-89	AZGP1 high Goblet Cells	S100A10
1.32e-133	0.26895	0.335	0.078	4.34e-129	AZGP1 high Goblet Cells	SLC44A3
1.02e-138	0.268933	0.585	0.247	3.34e-134	AZGP1 high Goblet Cells	GOLGA3
3.71e-175	0.268625	0.374	0.087	1.22e-170	AZGP1 high Goblet Cells	LAD1
2.76e-141	0.268456	0.54	0.212	9.08e-137	AZGP1 high Goblet Cells	SORL1
9.64e-154	0.268317	0.248	0.037	3.17e-149	AZGP1 high Goblet Cells	PLXDC1
2.51e-154	0.26811	0.606	0.253	8.26e-150	AZGP1 high Goblet Cells	NDUFB9
2.27e-136	0.268064	0.42	0.13	7.46e-132	AZGP1 high Goblet Cells	SCAP
1.34e-155	0.268027	0.489	0.164	4.4e-151	AZGP1 high Goblet Cells	CRK
2.39e-130	0.267919	0.668	0.322	7.84e-126	AZGP1 high Goblet Cells	ARL6IP4
4.87e-167	0.267289	0.348	0.072	1.6e-162	AZGP1 high Goblet Cells	MRPS12
9.08e-166	0.267105	0.415	0.114	2.99e-161	AZGP1 high Goblet Cells	ADAM15
4.59e-140	0.26707	0.284	0.052	1.51e-135	AZGP1 high Goblet Cells	PPP1R14B
3.3e-171	0.267027	0.341	0.067	1.09e-166	AZGP1 high Goblet Cells	IFRD2
7.98e-204	0.266975	0.471	0.131	2.62e-199	AZGP1 high Goblet Cells	CNN2
6.95e-124	0.26642	0.321	0.08	2.29e-119	AZGP1 high Goblet Cells	RNASEH2C
7.08e-128	0.266388	0.313	0.07	2.33e-123	AZGP1 high Goblet Cells	SNX12
1.19e-156	0.266315	0.409	0.116	3.92e-152	AZGP1 high Goblet Cells	MAPK13
2.18e-140	0.266169	0.424	0.134	7.17e-136	AZGP1 high Goblet Cells	PRELID1
3.57e-156	0.265931	0.232	0.025	1.17e-151	AZGP1 high Goblet Cells	LRRC26
2.28e-139	0.265588	0.544	0.216	7.48e-135	AZGP1 high Goblet Cells	PSMB9
1.09e-152	0.264886	0.421	0.124	3.59e-148	AZGP1 high Goblet Cells	HLA-G
7.38e-156	0.26486	0.461	0.147	2.43e-151	AZGP1 high Goblet Cells	ME3
3.35e-137	0.264853	0.259	0.042	1.1e-132	AZGP1 high Goblet Cells	STEAP1
4.57e-148	0.264817	0.34	0.076	1.5e-143	AZGP1 high Goblet Cells	ANKRD9
2.19e-112	0.264506	0.219	0.037	7.21e-108	AZGP1 high Goblet Cells	MUC13
2.81e-140	0.264374	0.385	0.107	9.23e-136	AZGP1 high Goblet Cells	LETM1
3.72e-168	0.264192	0.377	0.091	1.22e-163	AZGP1 high Goblet Cells	SEC24D
2.52e-137	0.264087	0.456	0.156	8.29e-133	AZGP1 high Goblet Cells	TMCO4
1.5e-140	0.264084	0.679	0.325	4.93e-136	AZGP1 high Goblet Cells	CTTN
2.53e-122	0.263891	0.555	0.239	8.33e-118	AZGP1 high Goblet Cells	PDAP1
2.05e-117	0.263731	0.424	0.148	6.74e-113	AZGP1 high Goblet Cells	PRRC1
1.81e-146	0.263607	0.62	0.266	5.94e-142	AZGP1 high Goblet Cells	POMP
4.3e-136	0.263393	0.691	0.341	1.41e-131	AZGP1 high Goblet Cells	TGOLN2
2.81e-135	0.263281	0.395	0.116	9.23e-131	AZGP1 high Goblet Cells	PNPLA2
4.01e-103	0.262801	0.412	0.148	1.32e-98	AZGP1 high Goblet Cells	CNP
2.91e-192	0.262741	0.47	0.135	9.58e-188	AZGP1 high Goblet Cells	LRRC8A
2.1e-146	0.262538	0.382	0.104	6.91e-142	AZGP1 high Goblet Cells	TNKS1BP1
2.4e-141	0.262165	0.55	0.221	7.88e-137	AZGP1 high Goblet Cells	RAI14
7.74e-120	0.262122	0.903	0.66	2.54e-115	AZGP1 high Goblet Cells	RPS6
1.25e-148	0.261971	0.285	0.051	4.11e-144	AZGP1 high Goblet Cells	HK2
1.14e-127	0.261813	0.419	0.137	3.75e-123	AZGP1 high Goblet Cells	PPP1R11
1.28e-123	0.261767	0.655	0.327	4.22e-119	AZGP1 high Goblet Cells	MRFAP1
3.72e-116	0.261606	0.51	0.209	1.22e-111	AZGP1 high Goblet Cells	TRIM26
1.46e-141	0.261556	0.357	0.091	4.79e-137	AZGP1 high Goblet Cells	CHPT1
7.04e-134	0.261322	0.356	0.094	2.32e-129	AZGP1 high Goblet Cells	TMEM214
5.19e-145	0.261101	0.719	0.358	1.71e-140	AZGP1 high Goblet Cells	MTDH
1.49e-120	0.260924	0.446	0.159	4.89e-116	AZGP1 high Goblet Cells	ARHGDIA
1.81e-116	0.26084	0.415	0.143	5.94e-112	AZGP1 high Goblet Cells	NBEAL2
2.04e-150	0.260794	0.161	0.009	6.7e-146	AZGP1 high Goblet Cells	B3GNT6
6.94e-133	0.260719	0.264	0.047	2.28e-128	AZGP1 high Goblet Cells	MGAM
5.78e-115	0.260208	0.558	0.253	1.9e-110	AZGP1 high Goblet Cells	ARCN1
1.44e-95	0.260016	0.911	0.65	4.75e-91	AZGP1 high Goblet Cells	ALCAM
2.66e-122	0.259985	0.542	0.233	8.75e-118	AZGP1 high Goblet Cells	DCAF7
1.57e-154	0.259554	0.377	0.097	5.16e-150	AZGP1 high Goblet Cells	AKAP1
1.25e-132	0.25937	0.618	0.282	4.09e-128	AZGP1 high Goblet Cells	NEDD8
6.28e-86	0.259342	0.82	0.531	2.07e-81	AZGP1 high Goblet Cells	CTNNA1
5.75e-126	0.258956	0.434	0.15	1.89e-121	AZGP1 high Goblet Cells	HERC6
2.35e-116	0.258831	0.829	0.503	7.73e-112	AZGP1 high Goblet Cells	FTL
4.12e-181	0.258255	0.275	0.036	1.35e-176	AZGP1 high Goblet Cells	MANSC1
1.64e-125	0.258176	0.681	0.342	5.38e-121	AZGP1 high Goblet Cells	CHMP4B
1.53e-165	0.258124	0.347	0.076	5.02e-161	AZGP1 high Goblet Cells	HLA-DMA
1.02e-108	0.258091	0.783	0.461	3.36e-104	AZGP1 high Goblet Cells	POR
3.57e-176	0.258015	0.535	0.186	1.17e-171	AZGP1 high Goblet Cells	REEP3
6.34e-144	0.257787	0.413	0.123	2.09e-139	AZGP1 high Goblet Cells	GPD1L
8.05e-120	0.257782	0.476	0.184	2.65e-115	AZGP1 high Goblet Cells	DDOST
6.19e-112	0.257755	0.496	0.202	2.03e-107	AZGP1 high Goblet Cells	MESD
3.56e-153	0.257364	0.534	0.202	1.17e-148	AZGP1 high Goblet Cells	DSG2
3.16e-121	0.257181	0.403	0.131	1.04e-116	AZGP1 high Goblet Cells	ZBTB7C
6.47e-121	0.256902	0.254	0.046	2.13e-116	AZGP1 high Goblet Cells	ANO8
1.24e-134	0.256608	0.66	0.314	4.08e-130	AZGP1 high Goblet Cells	NDUFA2
1.21e-94	0.256101	0.291	0.078	3.98e-90	AZGP1 high Goblet Cells	SNX8
2.34e-128	0.256092	0.419	0.139	7.7e-124	AZGP1 high Goblet Cells	KNOP1
6.35e-120	0.255996	0.448	0.162	2.09e-115	AZGP1 high Goblet Cells	ABCA7
1.7e-148	0.25576	0.63	0.279	5.59e-144	AZGP1 high Goblet Cells	B4GALT1
5.84e-133	0.255638	0.527	0.215	1.92e-128	AZGP1 high Goblet Cells	SAR1B
1.02e-139	0.255505	0.5	0.187	3.36e-135	AZGP1 high Goblet Cells	TAP1
3.24e-134	0.255456	0.667	0.323	1.07e-129	AZGP1 high Goblet Cells	PSMB1
3.85e-111	0.2553	0.607	0.294	1.27e-106	AZGP1 high Goblet Cells	UBA1
3.94e-141	0.255103	0.297	0.059	1.3e-136	AZGP1 high Goblet Cells	ETHE1
3.51e-126	0.254415	0.526	0.214	1.15e-121	AZGP1 high Goblet Cells	CHCHD10
1.28e-139	0.254267	0.54	0.214	4.21e-135	AZGP1 high Goblet Cells	UAP1
3.47e-149	0.254254	0.431	0.133	1.14e-144	AZGP1 high Goblet Cells	NSF
1.55e-147	0.253906	0.565	0.23	5.1e-143	AZGP1 high Goblet Cells	COX14
8.3e-143	0.253858	0.36	0.092	2.73e-138	AZGP1 high Goblet Cells	FAM98A
1.03e-151	0.253547	0.383	0.102	3.38e-147	AZGP1 high Goblet Cells	MAP2K2
7.07e-137	0.253387	0.423	0.135	2.33e-132	AZGP1 high Goblet Cells	ACTR1A
5.78e-89	0.253365	0.833	0.551	1.9e-84	AZGP1 high Goblet Cells	ITM2B
1.34e-181	0.253169	0.291	0.043	4.4e-177	AZGP1 high Goblet Cells	NEK6
1.01e-102	0.253072	0.34	0.101	3.33e-98	AZGP1 high Goblet Cells	SLC9A3R2
1.11e-139	0.252772	0.554	0.228	3.65e-135	AZGP1 high Goblet Cells	ZBTB38
6.57e-102	0.252514	0.867	0.58	2.16e-97	AZGP1 high Goblet Cells	APLP2
7.52e-163	0.252189	0.542	0.204	2.47e-158	AZGP1 high Goblet Cells	ATP5PO
8.24e-154	0.252171	0.578	0.237	2.71e-149	AZGP1 high Goblet Cells	SNU13
1.45e-144	0.252137	0.446	0.145	4.77e-140	AZGP1 high Goblet Cells	NDUFB11
2.35e-159	0.252067	0.634	0.278	7.74e-155	AZGP1 high Goblet Cells	ATP5PD
1.23e-169	0.252063	0.573	0.224	4.04e-165	AZGP1 high Goblet Cells	ELL2
1.9e-115	0.251915	0.393	0.13	6.24e-111	AZGP1 high Goblet Cells	YIF1A
5.61e-153	0.251769	0.571	0.232	1.84e-148	AZGP1 high Goblet Cells	PABPC4
3.65e-121	0.251671	0.473	0.18	1.2e-116	AZGP1 high Goblet Cells	PQLC1
4.41e-145	0.251372	0.72	0.364	1.45e-140	AZGP1 high Goblet Cells	IFI16
3.69e-126	0.251199	0.538	0.225	1.21e-121	AZGP1 high Goblet Cells	MIEN1
3.11e-131	0.250648	0.456	0.16	1.02e-126	AZGP1 high Goblet Cells	LTBR
4.55e-185	0.250643	0.517	0.171	1.49e-180	AZGP1 high Goblet Cells	DUT
5.12e-132	0.249898	0.666	0.325	1.68e-127	AZGP1 high Goblet Cells	TRIM29
4.2e-109	0.249657	0.548	0.25	1.38e-104	AZGP1 high Goblet Cells	EFCAB14
1.88e-167	0.249216	0.745	0.361	6.16e-163	AZGP1 high Goblet Cells	ADGRF1
9.83e-164	0.249114	0.489	0.166	3.23e-159	AZGP1 high Goblet Cells	SPCS3
9.54e-128	0.248975	0.832	0.487	3.14e-123	AZGP1 high Goblet Cells	PLXNB2
1.06e-111	0.248681	0.181	0.027	3.49e-107	AZGP1 high Goblet Cells	SARSCoV2-NegStrand
1.07e-129	0.248659	0.548	0.23	3.5e-125	AZGP1 high Goblet Cells	COPS9
8.45e-114	0.248403	0.434	0.16	2.78e-109	AZGP1 high Goblet Cells	CRELD2
2.24e-182	0.248368	0.309	0.054	7.36e-178	AZGP1 high Goblet Cells	SMIM31
3.93e-112	0.248206	0.364	0.11	1.29e-107	AZGP1 high Goblet Cells	CACFD1
2.94e-126	0.248083	0.6	0.274	9.65e-122	AZGP1 high Goblet Cells	SSU72
3.55e-103	0.248007	0.298	0.081	1.17e-98	AZGP1 high Goblet Cells	SLC12A9
3.55e-168	0.247893	0.389	0.101	1.17e-163	AZGP1 high Goblet Cells	STEAP2
7.7e-138	0.247443	0.356	0.094	2.53e-133	AZGP1 high Goblet Cells	MRPS11
2.81e-103	0.247351	0.347	0.107	9.24e-99	AZGP1 high Goblet Cells	ITPK1
5.52e-121	0.247305	0.571	0.254	1.81e-116	AZGP1 high Goblet Cells	PIGT
4.24e-109	0.247283	0.514	0.221	1.4e-104	AZGP1 high Goblet Cells	EIF3B
2.82e-142	0.247247	0.364	0.1	9.26e-138	AZGP1 high Goblet Cells	ST3GAL4
9.53e-128	0.247169	0.879	0.591	3.13e-123	AZGP1 high Goblet Cells	PABPC1
1.74e-139	0.247031	0.774	0.426	5.71e-135	AZGP1 high Goblet Cells	RPS13
3.45e-124	0.24684	0.599	0.277	1.13e-119	AZGP1 high Goblet Cells	BCAP31
9.89e-127	0.246436	0.426	0.144	3.25e-122	AZGP1 high Goblet Cells	TUBB2A
4.01e-128	0.246137	0.588	0.265	1.32e-123	AZGP1 high Goblet Cells	SCARB2
2.48e-103	0.246093	0.283	0.071	8.15e-99	AZGP1 high Goblet Cells	CREB3L4
5.03e-151	0.246051	0.704	0.346	1.65e-146	AZGP1 high Goblet Cells	LIMA1
5.45e-144	0.245187	0.389	0.112	1.79e-139	AZGP1 high Goblet Cells	EIF2AK3
6.28e-136	0.24508	0.35	0.092	2.06e-131	AZGP1 high Goblet Cells	MZT2A
5.13e-142	0.245039	0.445	0.15	1.68e-137	AZGP1 high Goblet Cells	POLDIP2
4.36e-120	0.244927	0.319	0.085	1.43e-115	AZGP1 high Goblet Cells	LYZ
5.07e-144	0.244841	0.458	0.154	1.67e-139	AZGP1 high Goblet Cells	CCDC12
2.17e-91	0.244671	0.387	0.142	7.15e-87	AZGP1 high Goblet Cells	TEX264
8.25e-160	0.244467	0.521	0.188	2.71e-155	AZGP1 high Goblet Cells	SMC4
1.67e-123	0.244352	0.419	0.145	5.48e-119	AZGP1 high Goblet Cells	AHCY
1.37e-125	0.244263	0.359	0.11	4.51e-121	AZGP1 high Goblet Cells	CXCL1
1.04e-136	0.244193	0.57	0.248	3.43e-132	AZGP1 high Goblet Cells	EPRS
8.1e-114	0.244122	0.951	0.731	2.66e-109	AZGP1 high Goblet Cells	TPT1
1.8e-119	0.24391	0.483	0.191	5.92e-115	AZGP1 high Goblet Cells	PHB2
4.67e-144	0.243347	0.344	0.084	1.53e-139	AZGP1 high Goblet Cells	MBD3
6e-124	0.242907	0.364	0.104	1.97e-119	AZGP1 high Goblet Cells	MRPL17
2.54e-143	0.24284	0.358	0.096	8.36e-139	AZGP1 high Goblet Cells	CADPS2
2.12e-150	0.242827	0.569	0.227	6.96e-146	AZGP1 high Goblet Cells	PIM3
6.25e-117	0.242618	0.32	0.085	2.05e-112	AZGP1 high Goblet Cells	DPP3
1.18e-169	0.242599	0.624	0.269	3.89e-165	AZGP1 high Goblet Cells	YBX1
1.22e-138	0.242155	0.396	0.124	4.03e-134	AZGP1 high Goblet Cells	HLA-DPA1
9.51e-89	0.242154	0.38	0.142	3.13e-84	AZGP1 high Goblet Cells	STT3A
8e-111	0.241607	0.334	0.094	2.63e-106	AZGP1 high Goblet Cells	C19orf24
1.67e-94	0.241532	0.136	0.013	5.49e-90	AZGP1 high Goblet Cells	IL19
9.4e-148	0.240839	0.35	0.087	3.09e-143	AZGP1 high Goblet Cells	CRTAP
1.55e-140	0.240587	0.328	0.079	5.09e-136	AZGP1 high Goblet Cells	BID
5.82e-103	0.240122	0.353	0.111	1.91e-98	AZGP1 high Goblet Cells	CDIPT
7.81e-139	0.240114	0.467	0.17	2.57e-134	AZGP1 high Goblet Cells	SREBF2
1.83e-150	0.23966	0.68	0.326	6.02e-146	AZGP1 high Goblet Cells	CD81
1.59e-131	0.239532	0.453	0.161	5.24e-127	AZGP1 high Goblet Cells	RAB1B
2.31e-220	0.23911	0.549	0.177	7.59e-216	AZGP1 high Goblet Cells	ECE1
4.58e-125	0.239101	0.436	0.153	1.51e-120	AZGP1 high Goblet Cells	MPZL1
2.57e-153	0.239007	0.34	0.079	8.44e-149	AZGP1 high Goblet Cells	LZTS3
6.56e-195	0.238833	0.458	0.131	2.16e-190	AZGP1 high Goblet Cells	CA12
7.54e-129	0.238359	0.608	0.28	2.48e-124	AZGP1 high Goblet Cells	KLF3
3.63e-115	0.238017	0.289	0.073	1.19e-110	AZGP1 high Goblet Cells	ARL4D
1.4e-143	0.237605	0.654	0.306	4.6e-139	AZGP1 high Goblet Cells	RAB1A
5.89e-118	0.237528	0.507	0.21	1.94e-113	AZGP1 high Goblet Cells	FNDC3B
2.34e-136	0.237516	0.362	0.1	7.68e-132	AZGP1 high Goblet Cells	HDHD3
9.05e-133	0.237454	0.206	0.024	2.97e-128	AZGP1 high Goblet Cells	NT5DC2
2.14e-164	0.237295	0.496	0.171	7.03e-160	AZGP1 high Goblet Cells	SASH1
1.37e-98	0.237075	0.369	0.127	4.51e-94	AZGP1 high Goblet Cells	SLC50A1
5.15e-130	0.237022	0.564	0.245	1.69e-125	AZGP1 high Goblet Cells	ATP5MC2
2.1e-173	0.236905	0.469	0.149	6.89e-169	AZGP1 high Goblet Cells	MET
2.27e-115	0.236807	0.343	0.099	7.48e-111	AZGP1 high Goblet Cells	RBPMS
4.92e-81	0.236771	0.264	0.079	1.62e-76	AZGP1 high Goblet Cells	TGM2
6.82e-121	0.23645	0.326	0.087	2.24e-116	AZGP1 high Goblet Cells	AMOTL2
3.32e-113	0.236449	0.381	0.124	1.09e-108	AZGP1 high Goblet Cells	CAMK2G
2.77e-135	0.236432	0.311	0.073	9.11e-131	AZGP1 high Goblet Cells	MAP3K6
2.36e-103	0.23642	0.331	0.099	7.75e-99	AZGP1 high Goblet Cells	NKIRAS2
1.26e-160	0.236249	0.365	0.094	4.14e-156	AZGP1 high Goblet Cells	NDRG1
8.9e-164	0.235763	0.326	0.07	2.93e-159	AZGP1 high Goblet Cells	TUBA4A
3.34e-159	0.235556	0.445	0.14	1.1e-154	AZGP1 high Goblet Cells	ATP5MC1
7.73e-92	0.235544	0.853	0.573	2.54e-87	AZGP1 high Goblet Cells	TXNIP
4.44e-110	0.23554	0.261	0.055	1.46e-105	AZGP1 high Goblet Cells	TMEM79
1.34e-146	0.235008	0.645	0.297	4.41e-142	AZGP1 high Goblet Cells	SMDT1
1.44e-141	0.234898	0.348	0.091	4.74e-137	AZGP1 high Goblet Cells	ACP2
8.31e-189	0.234775	0.263	0.031	2.73e-184	AZGP1 high Goblet Cells	C9orf152
7.4e-147	0.234665	0.583	0.244	2.43e-142	AZGP1 high Goblet Cells	LPP
2.57e-149	0.234579	0.483	0.172	8.45e-145	AZGP1 high Goblet Cells	RCC2
3.88e-160	0.234242	0.488	0.167	1.28e-155	AZGP1 high Goblet Cells	TSPAN14
3.05e-126	0.23409	0.631	0.301	1e-121	AZGP1 high Goblet Cells	KIF13B
4.51e-101	0.234063	0.346	0.109	1.48e-96	AZGP1 high Goblet Cells	PRR15L
1.94e-225	0.233973	0.454	0.114	6.39e-221	AZGP1 high Goblet Cells	RPS28
5.19e-137	0.233509	0.531	0.216	1.71e-132	AZGP1 high Goblet Cells	TXNL4A
1.51e-108	0.23339	0.282	0.081	4.95e-104	AZGP1 high Goblet Cells	MMP10
3.5e-125	0.232657	0.701	0.372	1.15e-120	AZGP1 high Goblet Cells	PCBP1
1.4e-126	0.232596	0.449	0.161	4.6e-122	AZGP1 high Goblet Cells	RAP1A
1.03e-131	0.232579	0.396	0.124	3.39e-127	AZGP1 high Goblet Cells	PRDX4
5.96e-128	0.232466	0.629	0.304	1.96e-123	AZGP1 high Goblet Cells	GDI2
3.06e-102	0.232188	0.353	0.114	1.01e-97	AZGP1 high Goblet Cells	IDH3G
3.4e-138	0.231911	0.435	0.146	1.12e-133	AZGP1 high Goblet Cells	STAP2
1.58e-115	0.231827	0.39	0.134	5.21e-111	AZGP1 high Goblet Cells	SLC25A11
1.64e-106	0.23133	0.349	0.109	5.4e-102	AZGP1 high Goblet Cells	MCRIP2
4.78e-111	0.231329	0.425	0.157	1.57e-106	AZGP1 high Goblet Cells	UQCC3
7.66e-136	0.231107	0.219	0.028	2.52e-131	AZGP1 high Goblet Cells	N4BP3
6.73e-100	0.230994	0.709	0.408	2.21e-95	AZGP1 high Goblet Cells	CLTC
2.66e-149	0.230863	0.57	0.236	8.74e-145	AZGP1 high Goblet Cells	UBE2K
8.11e-148	0.23074	0.816	0.45	2.67e-143	AZGP1 high Goblet Cells	CLDN7
2.22e-105	0.230569	0.375	0.127	7.3e-101	AZGP1 high Goblet Cells	PLBD1
6.68e-123	0.230439	0.461	0.173	2.2e-118	AZGP1 high Goblet Cells	HSBP1L1
1.16e-151	0.230412	0.385	0.107	3.82e-147	AZGP1 high Goblet Cells	TPBG
1.19e-115	0.230323	0.364	0.114	3.91e-111	AZGP1 high Goblet Cells	ANTXR1
2.35e-119	0.230292	0.585	0.272	7.72e-115	AZGP1 high Goblet Cells	CUTA
1.11e-131	0.230153	0.418	0.14	3.64e-127	AZGP1 high Goblet Cells	LAMTOR1
1.16e-144	0.230131	0.466	0.161	3.82e-140	AZGP1 high Goblet Cells	FKBP3
3.63e-120	0.229832	0.458	0.176	1.19e-115	AZGP1 high Goblet Cells	INSIG1
1.48e-121	0.229438	0.358	0.107	4.88e-117	AZGP1 high Goblet Cells	ICA1
4.32e-146	0.228857	0.584	0.254	1.42e-141	AZGP1 high Goblet Cells	HNRNPAB
2.64e-95	0.228807	0.699	0.399	8.69e-91	AZGP1 high Goblet Cells	SERP1
3.4e-123	0.228412	0.421	0.149	1.12e-118	AZGP1 high Goblet Cells	TIMM17B
4.36e-73	0.227993	0.249	0.07	1.43e-68	AZGP1 high Goblet Cells	BX255925.3
3.69e-130	0.227899	0.549	0.239	1.21e-125	AZGP1 high Goblet Cells	EIF4EBP2
7.69e-136	0.227803	0.347	0.094	2.53e-131	AZGP1 high Goblet Cells	CENPB
2.9e-131	0.227713	0.467	0.175	9.55e-127	AZGP1 high Goblet Cells	CYB5R3
1.61e-96	0.227296	0.422	0.165	5.29e-92	AZGP1 high Goblet Cells	MRPL43
8.58e-141	0.227268	0.29	0.058	2.82e-136	AZGP1 high Goblet Cells	ANO10
1.72e-113	0.227238	0.61	0.3	5.66e-109	AZGP1 high Goblet Cells	PSMD2
2.47e-142	0.227198	0.382	0.111	8.13e-138	AZGP1 high Goblet Cells	OTX1
3.82e-121	0.227117	0.577	0.264	1.26e-116	AZGP1 high Goblet Cells	LYN
5.58e-133	0.22653	0.578	0.255	1.83e-128	AZGP1 high Goblet Cells	RNF145
6.13e-122	0.226424	0.543	0.235	2.02e-117	AZGP1 high Goblet Cells	TMEM258
7.31e-136	0.226245	0.584	0.259	2.4e-131	AZGP1 high Goblet Cells	CAPZB
1.3e-135	0.226175	0.309	0.075	4.26e-131	AZGP1 high Goblet Cells	LPAR6
3.23e-144	0.225929	0.424	0.138	1.06e-139	AZGP1 high Goblet Cells	SYBU
9.8e-140	0.225903	0.331	0.081	3.22e-135	AZGP1 high Goblet Cells	MED8
5.22e-157	0.225728	0.694	0.329	1.71e-152	AZGP1 high Goblet Cells	C6orf132
8.74e-103	0.225649	0.491	0.212	2.87e-98	AZGP1 high Goblet Cells	UBXN6
1.73e-142	0.224958	0.298	0.063	5.69e-138	AZGP1 high Goblet Cells	POLE4
1.45e-155	0.224895	0.33	0.075	4.77e-151	AZGP1 high Goblet Cells	CASP2
1.09e-95	0.224847	0.216	0.041	3.58e-91	AZGP1 high Goblet Cells	TMEM139
1.08e-96	0.224811	0.3	0.086	3.54e-92	AZGP1 high Goblet Cells	LMF2
1.33e-114	0.22453	0.642	0.329	4.36e-110	AZGP1 high Goblet Cells	UGP2
1.32e-120	0.224479	0.406	0.138	4.34e-116	AZGP1 high Goblet Cells	TSR3
2.72e-83	0.224466	0.354	0.132	8.94e-79	AZGP1 high Goblet Cells	PYCARD
3.32e-162	0.224306	0.283	0.055	1.09e-157	AZGP1 high Goblet Cells	ATP13A5
6.98e-175	0.224223	0.318	0.065	2.29e-170	AZGP1 high Goblet Cells	GPRC5B
1.65e-101	0.224198	0.45	0.182	5.42e-97	AZGP1 high Goblet Cells	PSMC4
1.95e-103	0.224148	0.236	0.047	6.4e-99	AZGP1 high Goblet Cells	SLC2A8
3.05e-130	0.22388	0.597	0.28	1e-125	AZGP1 high Goblet Cells	ATP6AP1
2.04e-100	0.223785	0.262	0.067	6.71e-96	AZGP1 high Goblet Cells	KLK11
2.06e-81	0.223334	0.292	0.092	6.76e-77	AZGP1 high Goblet Cells	NTMT1
1.73e-107	0.223283	0.411	0.152	5.7e-103	AZGP1 high Goblet Cells	SPINT1-AS1
9.9e-132	0.22311	0.612	0.286	3.25e-127	AZGP1 high Goblet Cells	CDC37
8.38e-112	0.223078	0.277	0.065	2.75e-107	AZGP1 high Goblet Cells	LSM10
5.28e-115	0.223056	0.305	0.079	1.73e-110	AZGP1 high Goblet Cells	TIMM10
1.35e-148	0.223035	0.415	0.13	4.44e-144	AZGP1 high Goblet Cells	TRIM16
1.42e-128	0.222746	0.543	0.232	4.68e-124	AZGP1 high Goblet Cells	MIA3
1.46e-121	0.222637	0.402	0.138	4.8e-117	AZGP1 high Goblet Cells	NOTCH2
2.19e-160	0.222349	0.434	0.136	7.21e-156	AZGP1 high Goblet Cells	COPE
2.45e-113	0.222329	0.486	0.202	8.07e-109	AZGP1 high Goblet Cells	SYT8
3.34e-169	0.222321	0.639	0.28	1.1e-164	AZGP1 high Goblet Cells	STK38
2.04e-90	0.222106	0.296	0.088	6.72e-86	AZGP1 high Goblet Cells	ILDR1
3.41e-89	0.221928	0.542	0.269	1.12e-84	AZGP1 high Goblet Cells	LMAN1
2.26e-137	0.221919	0.328	0.082	7.41e-133	AZGP1 high Goblet Cells	TMEM246
9.34e-157	0.221634	0.662	0.3	3.07e-152	AZGP1 high Goblet Cells	RPL28
9.07e-122	0.221371	0.312	0.08	2.98e-117	AZGP1 high Goblet Cells	ALDH16A1
7.23e-92	0.221334	0.329	0.108	2.38e-87	AZGP1 high Goblet Cells	MYORG
1.51e-191	0.221271	0.398	0.102	4.96e-187	AZGP1 high Goblet Cells	METRNL
5.88e-85	0.221052	0.394	0.157	1.93e-80	AZGP1 high Goblet Cells	PTGR1
2.08e-122	0.221017	0.319	0.084	6.85e-118	AZGP1 high Goblet Cells	DNAJC4
2.77e-106	0.220836	0.452	0.183	9.12e-102	AZGP1 high Goblet Cells	AP1M2
4.55e-94	0.220744	0.322	0.1	1.49e-89	AZGP1 high Goblet Cells	PEF1
5.78e-165	0.220628	0.655	0.29	1.9e-160	AZGP1 high Goblet Cells	HP1BP3
1.58e-98	0.220627	0.423	0.168	5.18e-94	AZGP1 high Goblet Cells	TCTA
1.16e-106	0.220494	0.532	0.245	3.82e-102	AZGP1 high Goblet Cells	ANP32B
9.86e-116	0.22037	0.374	0.12	3.24e-111	AZGP1 high Goblet Cells	BCAR1
1.76e-144	0.220325	0.545	0.229	5.78e-140	AZGP1 high Goblet Cells	TMEM87A
3.98e-90	0.220062	0.909	0.68	1.31e-85	AZGP1 high Goblet Cells	HNRNPA2B1
2.33e-118	0.219941	0.444	0.167	7.64e-114	AZGP1 high Goblet Cells	DTX3L
1.85e-140	0.219726	0.284	0.059	6.09e-136	AZGP1 high Goblet Cells	CYP4F12
4.84e-154	0.219651	0.786	0.431	1.59e-149	AZGP1 high Goblet Cells	RPS23
2.04e-137	0.21917	0.83	0.488	6.7e-133	AZGP1 high Goblet Cells	RPL35A
2.79e-150	0.21909	0.527	0.202	9.19e-146	AZGP1 high Goblet Cells	SNRPD3
1.75e-146	0.219018	0.518	0.203	5.75e-142	AZGP1 high Goblet Cells	PA2G4
1e-183	0.218959	0.474	0.149	3.29e-179	AZGP1 high Goblet Cells	FOXN3
8.62e-96	0.218738	0.377	0.135	2.83e-91	AZGP1 high Goblet Cells	HNRNPUL2
7.56e-98	0.218703	0.332	0.108	2.49e-93	AZGP1 high Goblet Cells	ISG20L2
4.71e-117	0.218579	0.485	0.2	1.55e-112	AZGP1 high Goblet Cells	TXNL1
1.36e-144	0.218542	0.336	0.083	4.47e-140	AZGP1 high Goblet Cells	RNF207
1.85e-98	0.218403	0.324	0.1	6.09e-94	AZGP1 high Goblet Cells	POP7
9.53e-133	0.21831	0.581	0.266	3.13e-128	AZGP1 high Goblet Cells	EPHX1
9.25e-116	0.218191	0.579	0.274	3.04e-111	AZGP1 high Goblet Cells	ATP5PB
1.67e-84	0.218081	0.278	0.088	5.49e-80	AZGP1 high Goblet Cells	KIAA1324
2.71e-130	0.218068	0.584	0.267	8.89e-126	AZGP1 high Goblet Cells	ICMT
2.85e-174	0.21781	0.533	0.196	9.38e-170	AZGP1 high Goblet Cells	EPHA2
6.89e-121	0.217778	0.359	0.108	2.27e-116	AZGP1 high Goblet Cells	NUBP2
6.15e-175	0.21748	0.602	0.249	2.02e-170	AZGP1 high Goblet Cells	RPL10
9.46e-99	0.217365	0.546	0.266	3.11e-94	AZGP1 high Goblet Cells	PSMD1
4.43e-131	0.217293	0.425	0.148	1.46e-126	AZGP1 high Goblet Cells	GOLGA7
1.92e-135	0.216924	0.706	0.366	6.31e-131	AZGP1 high Goblet Cells	RAB11A
1.25e-116	0.216846	0.396	0.136	4.12e-112	AZGP1 high Goblet Cells	ATOX1
7.94e-169	0.216796	0.212	0.021	2.61e-164	AZGP1 high Goblet Cells	ADTRP
2.95e-161	0.216776	0.745	0.379	9.69e-157	AZGP1 high Goblet Cells	RPL32
4.25e-85	0.216673	0.382	0.151	1.4e-80	AZGP1 high Goblet Cells	FIBP
2.87e-125	0.216633	0.623	0.295	9.43e-121	AZGP1 high Goblet Cells	TMEM259
7.62e-140	0.216425	0.392	0.121	2.5e-135	AZGP1 high Goblet Cells	GTF3C6
8.38e-110	0.215648	0.582	0.282	2.76e-105	AZGP1 high Goblet Cells	PSMB5
7.27e-92	0.215628	0.31	0.096	2.39e-87	AZGP1 high Goblet Cells	TSSC4
5.14e-107	0.215608	0.403	0.149	1.69e-102	AZGP1 high Goblet Cells	ZNRF1
2.55e-124	0.215592	0.431	0.155	8.38e-120	AZGP1 high Goblet Cells	ARPC4
5.66e-100	0.215583	0.392	0.144	1.86e-95	AZGP1 high Goblet Cells	SCYL1
9.86e-129	0.215306	0.587	0.268	3.24e-124	AZGP1 high Goblet Cells	KIAA1522
6.45e-115	0.215262	0.646	0.329	2.12e-110	AZGP1 high Goblet Cells	REEP5
3.75e-110	0.215242	0.609	0.305	1.23e-105	AZGP1 high Goblet Cells	BAG6
1.74e-119	0.214953	0.407	0.145	5.72e-115	AZGP1 high Goblet Cells	ERLIN1
3.43e-102	0.214938	0.329	0.101	1.13e-97	AZGP1 high Goblet Cells	MCTS1
3.05e-101	0.214822	0.216	0.044	1e-96	AZGP1 high Goblet Cells	NEURL3
3.75e-113	0.214757	0.429	0.165	1.23e-108	AZGP1 high Goblet Cells	MSMO1
1.23e-112	0.214381	0.637	0.326	4.04e-108	AZGP1 high Goblet Cells	CHMP2A
1.8e-121	0.214249	0.831	0.514	5.93e-117	AZGP1 high Goblet Cells	COX7C
1.1e-135	0.214244	0.626	0.299	3.6e-131	AZGP1 high Goblet Cells	SERBP1
4.72e-138	0.213132	0.621	0.288	1.55e-133	AZGP1 high Goblet Cells	NDFIP1
1.71e-157	0.213077	0.516	0.193	5.61e-153	AZGP1 high Goblet Cells	VPS37B
1.77e-116	0.212872	0.511	0.221	5.83e-112	AZGP1 high Goblet Cells	CALM3
5.22e-99	0.21284	0.294	0.082	1.72e-94	AZGP1 high Goblet Cells	BABAM1
3.69e-124	0.21278	0.729	0.4	1.21e-119	AZGP1 high Goblet Cells	XRCC5
2.62e-97	0.212761	0.257	0.062	8.62e-93	AZGP1 high Goblet Cells	CHPF
4.98e-159	0.212663	0.349	0.087	1.64e-154	AZGP1 high Goblet Cells	DENND2D
1.28e-177	0.21257	0.734	0.35	4.19e-173	AZGP1 high Goblet Cells	COX7B
8.3e-138	0.212516	0.75	0.397	2.73e-133	AZGP1 high Goblet Cells	ATP5ME
1.63e-108	0.212501	0.284	0.072	5.37e-104	AZGP1 high Goblet Cells	USE1
3.8e-116	0.212003	0.604	0.299	1.25e-111	AZGP1 high Goblet Cells	GLG1
4.87e-131	0.211976	0.71	0.357	1.6e-126	AZGP1 high Goblet Cells	ANKRD36C
2.29e-122	0.211905	0.561	0.254	7.51e-118	AZGP1 high Goblet Cells	MEA1
1.26e-127	0.211805	0.81	0.491	4.14e-123	AZGP1 high Goblet Cells	RPL4
1.43e-109	0.211757	0.496	0.215	4.7e-105	AZGP1 high Goblet Cells	UXT
1.02e-149	0.211386	0.546	0.219	3.35e-145	AZGP1 high Goblet Cells	NDUFA13
9.87e-160	0.211351	0.585	0.241	3.24e-155	AZGP1 high Goblet Cells	ERBB3
5.26e-125	0.211221	0.396	0.129	1.73e-120	AZGP1 high Goblet Cells	LSR
1.6e-162	0.211003	0.347	0.085	5.27e-158	AZGP1 high Goblet Cells	CAV2
3.24e-122	0.210762	0.38	0.124	1.07e-117	AZGP1 high Goblet Cells	TRIM14
7.4e-116	0.210716	0.507	0.218	2.43e-111	AZGP1 high Goblet Cells	HDAC1
8e-142	0.210672	0.406	0.131	2.63e-137	AZGP1 high Goblet Cells	PRDX2
1.63e-125	0.21053	0.352	0.105	5.35e-121	AZGP1 high Goblet Cells	C9orf16
5.94e-118	0.210504	0.537	0.244	1.95e-113	AZGP1 high Goblet Cells	PPP1CC
3.14e-93	0.210472	0.292	0.082	1.03e-88	AZGP1 high Goblet Cells	MFSD5
1.19e-129	0.210408	0.571	0.257	3.9e-125	AZGP1 high Goblet Cells	ZNHIT1
1.83e-112	0.210065	0.722	0.412	6.02e-108	AZGP1 high Goblet Cells	ATP5F1A
3.59e-113	0.209768	0.508	0.221	1.18e-108	AZGP1 high Goblet Cells	TFG
2.74e-104	0.20899	0.257	0.06	8.99e-100	AZGP1 high Goblet Cells	POLD4
5.88e-131	0.208981	0.72	0.385	1.93e-126	AZGP1 high Goblet Cells	PLEKHS1
3.73e-131	0.208723	0.224	0.032	1.23e-126	AZGP1 high Goblet Cells	SRM
2.12e-97	0.208386	0.346	0.12	6.98e-93	AZGP1 high Goblet Cells	RHOBTB3
1.19e-74	0.20836	0.233	0.068	3.9e-70	AZGP1 high Goblet Cells	LINC00342
1.33e-105	0.208322	0.325	0.098	4.36e-101	AZGP1 high Goblet Cells	GPR157
8.28e-124	0.207978	0.442	0.165	2.72e-119	AZGP1 high Goblet Cells	GOT2
9.07e-94	0.20791	0.356	0.127	2.98e-89	AZGP1 high Goblet Cells	MOGS
7.53e-115	0.207899	0.471	0.194	2.47e-110	AZGP1 high Goblet Cells	EFEMP1
3.05e-142	0.207895	0.787	0.43	1e-137	AZGP1 high Goblet Cells	UBL5
3e-121	0.207803	0.532	0.234	9.86e-117	AZGP1 high Goblet Cells	ATP8B1
1.46e-148	0.207568	0.303	0.066	4.81e-144	AZGP1 high Goblet Cells	CAPG
1.7e-88	0.207562	0.418	0.175	5.58e-84	AZGP1 high Goblet Cells	CNPY3
5.74e-128	0.207552	0.43	0.154	1.89e-123	AZGP1 high Goblet Cells	RAB8A
2.71e-128	0.207411	0.292	0.067	8.92e-124	AZGP1 high Goblet Cells	P2RX4
5.72e-112	0.207404	0.445	0.176	1.88e-107	AZGP1 high Goblet Cells	MXD4
1.75e-132	0.207354	0.546	0.232	5.74e-128	AZGP1 high Goblet Cells	MRPL20
3.29e-116	0.207323	0.297	0.077	1.08e-111	AZGP1 high Goblet Cells	RUSC1
5.69e-130	0.207004	0.615	0.295	1.87e-125	AZGP1 high Goblet Cells	SYNCRIP
4.78e-107	0.206982	0.499	0.222	1.57e-102	AZGP1 high Goblet Cells	TRIOBP
2.92e-107	0.20693	0.305	0.085	9.61e-103	AZGP1 high Goblet Cells	ADCY6
3.06e-105	0.206713	0.237	0.048	1.01e-100	AZGP1 high Goblet Cells	PACSIN3
1.59e-171	0.206643	0.492	0.169	5.21e-167	AZGP1 high Goblet Cells	NAMPT
9.59e-141	0.206412	0.49	0.187	3.15e-136	AZGP1 high Goblet Cells	DHX29
4.57e-107	0.206366	0.583	0.289	1.5e-102	AZGP1 high Goblet Cells	DNAJC3
5.29e-104	0.206314	0.284	0.076	1.74e-99	AZGP1 high Goblet Cells	TUBG1
1.41e-159	0.205913	0.358	0.093	4.64e-155	AZGP1 high Goblet Cells	PTK6
7.13e-128	0.205873	0.589	0.274	2.34e-123	AZGP1 high Goblet Cells	RPN1
2.3e-124	0.205854	0.531	0.23	7.57e-120	AZGP1 high Goblet Cells	ELOVL5
3.38e-113	0.205656	0.3	0.08	1.11e-108	AZGP1 high Goblet Cells	AGFG2
7.51e-77	0.205298	0.3	0.1	2.47e-72	AZGP1 high Goblet Cells	EXOSC4
1.82e-110	0.205172	0.199	0.03	5.97e-106	AZGP1 high Goblet Cells	SNHG18
3.4e-131	0.205104	0.347	0.1	1.12e-126	AZGP1 high Goblet Cells	TMEM263
1.92e-117	0.204968	0.239	0.046	6.31e-113	AZGP1 high Goblet Cells	RAB15
2.59e-132	0.204921	0.473	0.181	8.52e-128	AZGP1 high Goblet Cells	PFKL
1.53e-136	0.204875	0.512	0.205	5.03e-132	AZGP1 high Goblet Cells	CASP4
2.43e-76	0.204813	0.218	0.056	8e-72	AZGP1 high Goblet Cells	SERPING1
5.08e-134	0.204714	0.514	0.211	1.67e-129	AZGP1 high Goblet Cells	NAA50
1.75e-155	0.204556	0.364	0.098	5.76e-151	AZGP1 high Goblet Cells	OSTC
6.11e-157	0.204556	0.367	0.098	2.01e-152	AZGP1 high Goblet Cells	NAV1
5.65e-118	0.204475	0.791	0.473	1.86e-113	AZGP1 high Goblet Cells	ATP5F1B
8.28e-100	0.204451	0.324	0.101	2.72e-95	AZGP1 high Goblet Cells	TMEM62
1.07e-120	0.204354	0.211	0.031	3.53e-116	AZGP1 high Goblet Cells	FAM222A
9.66e-118	0.203921	0.525	0.231	3.18e-113	AZGP1 high Goblet Cells	FBXO34
4.34e-115	0.203913	0.59	0.287	1.43e-110	AZGP1 high Goblet Cells	EPB41L1
2.12e-118	0.203831	0.31	0.084	6.96e-114	AZGP1 high Goblet Cells	TTLL12
1.4e-115	0.203772	0.53	0.237	4.62e-111	AZGP1 high Goblet Cells	PTOV1
4.18e-111	0.203761	0.59	0.289	1.37e-106	AZGP1 high Goblet Cells	STUB1
1.71e-123	0.203551	0.431	0.158	5.62e-119	AZGP1 high Goblet Cells	TMEM167A
8.65e-101	0.20312	0.466	0.202	2.84e-96	AZGP1 high Goblet Cells	COPG1
4.26e-124	0.202987	0.498	0.209	1.4e-119	AZGP1 high Goblet Cells	PSMC2
3.49e-129	0.202968	0.464	0.179	1.15e-124	AZGP1 high Goblet Cells	PSMA1
5.23e-138	0.202913	0.504	0.201	1.72e-133	AZGP1 high Goblet Cells	GTF3A
2.09e-140	0.202607	0.516	0.204	6.87e-136	AZGP1 high Goblet Cells	NSA2
4.4e-121	0.202595	0.299	0.075	1.45e-116	AZGP1 high Goblet Cells	SHKBP1
1.73e-112	0.202579	0.316	0.091	5.69e-108	AZGP1 high Goblet Cells	GSTZ1
4.44e-115	0.202367	0.494	0.211	1.46e-110	AZGP1 high Goblet Cells	RALY
2.25e-91	0.202308	0.343	0.121	7.39e-87	AZGP1 high Goblet Cells	PARM1
8.9e-124	0.202284	0.377	0.121	2.93e-119	AZGP1 high Goblet Cells	C14orf119
3.09e-108	0.202121	0.683	0.374	1.02e-103	AZGP1 high Goblet Cells	MYH14
1.54e-125	0.202117	0.473	0.188	5.06e-121	AZGP1 high Goblet Cells	PCDH1
2.07e-122	0.202019	0.608	0.293	6.8e-118	AZGP1 high Goblet Cells	TRAM1
4.52e-77	0.201437	0.881	0.627	1.49e-72	AZGP1 high Goblet Cells	HSP90B1
4.11e-109	0.201422	0.34	0.107	1.35e-104	AZGP1 high Goblet Cells	HELZ2
4.5e-123	0.20137	0.509	0.215	1.48e-118	AZGP1 high Goblet Cells	ARHGAP35
1.46e-92	0.201331	0.299	0.09	4.78e-88	AZGP1 high Goblet Cells	SLC35C2
4.6e-138	0.201311	0.265	0.053	1.51e-133	AZGP1 high Goblet Cells	MLLT3
4.22e-147	0.201113	0.486	0.184	1.39e-142	AZGP1 high Goblet Cells	UBE2L3
2.89e-134	0.201008	0.271	0.056	9.52e-130	AZGP1 high Goblet Cells	ZDHHC16
1.94e-155	0.200852	0.544	0.217	6.37e-151	AZGP1 high Goblet Cells	SCIN
2.54e-131	0.200747	0.594	0.277	8.34e-127	AZGP1 high Goblet Cells	YY1
3.73e-105	0.200381	0.267	0.065	1.23e-100	AZGP1 high Goblet Cells	FURIN
6.95e-136	0.20031	0.658	0.322	2.29e-131	AZGP1 high Goblet Cells	TC2N
1.71e-126	0.200293	0.762	0.433	5.62e-122	AZGP1 high Goblet Cells	ATP6V1G1
7.02e-128	0.200233	0.204	0.028	2.31e-123	AZGP1 high Goblet Cells	SYNPO
1.19e-173	0.200153	0.628	0.268	3.91e-169	AZGP1 high Goblet Cells	PHF20L1
2.65e-107	0.200123	0.467	0.197	8.71e-103	AZGP1 high Goblet Cells	EMC7
7.32e-130	0.200023	0.342	0.097	2.41e-125	AZGP1 high Goblet Cells	MTHFR
6.72e-135	0.199974	0.648	0.327	2.21e-130	AZGP1 high Goblet Cells	SLC25A5
3.57e-121	0.199702	0.348	0.105	1.17e-116	AZGP1 high Goblet Cells	C2CD2
2.78e-126	0.199439	0.868	0.56	9.12e-122	AZGP1 high Goblet Cells	RPL31
2.37e-94	0.199248	0.884	0.613	7.79e-90	AZGP1 high Goblet Cells	TMBIM6
7.79e-109	0.199213	0.357	0.118	2.56e-104	AZGP1 high Goblet Cells	NELFB
5.02e-95	0.199159	0.328	0.109	1.65e-90	AZGP1 high Goblet Cells	TECPR1
4.77e-167	0.199077	0.243	0.036	1.57e-162	AZGP1 high Goblet Cells	PCP4L1
1.76e-110	0.199071	0.676	0.369	5.8e-106	AZGP1 high Goblet Cells	TUFM
8.85e-117	0.198813	0.422	0.159	2.91e-112	AZGP1 high Goblet Cells	GNPTAB
5.63e-106	0.19865	0.383	0.136	1.85e-101	AZGP1 high Goblet Cells	LONP1
7.99e-123	0.198403	0.339	0.098	2.63e-118	AZGP1 high Goblet Cells	CLPP
1.04e-148	0.198299	0.545	0.222	3.43e-144	AZGP1 high Goblet Cells	GNL3
1.38e-102	0.198141	0.316	0.096	4.55e-98	AZGP1 high Goblet Cells	IMP4
7.09e-116	0.197966	0.487	0.204	2.33e-111	AZGP1 high Goblet Cells	RXRA
5.46e-98	0.197805	0.279	0.077	1.8e-93	AZGP1 high Goblet Cells	COLGALT1
3.46e-111	0.19774	0.374	0.128	1.14e-106	AZGP1 high Goblet Cells	CCND3
6.26e-134	0.197632	0.581	0.264	2.06e-129	AZGP1 high Goblet Cells	RDX
1.3e-135	0.197533	0.337	0.093	4.28e-131	AZGP1 high Goblet Cells	YIPF1
1.13e-118	0.197515	0.576	0.272	3.71e-114	AZGP1 high Goblet Cells	RAB14
8.11e-136	0.197504	0.437	0.16	2.66e-131	AZGP1 high Goblet Cells	SUCLG1
1.24e-124	0.197464	0.404	0.143	4.09e-120	AZGP1 high Goblet Cells	TM7SF3
3.57e-117	0.197268	0.297	0.078	1.17e-112	AZGP1 high Goblet Cells	SIGMAR1
4.14e-137	0.197221	0.847	0.514	1.36e-132	AZGP1 high Goblet Cells	RPS24
6.47e-117	0.197126	0.318	0.09	2.13e-112	AZGP1 high Goblet Cells	ALDH18A1
4.19e-130	0.197013	0.474	0.187	1.38e-125	AZGP1 high Goblet Cells	GIPC1
5.51e-174	0.196987	0.488	0.17	1.81e-169	AZGP1 high Goblet Cells	UGT2A1
1.55e-109	0.196828	0.275	0.067	5.09e-105	AZGP1 high Goblet Cells	NABP2
5.66e-107	0.196686	0.383	0.137	1.86e-102	AZGP1 high Goblet Cells	TPCN1
6.29e-127	0.195979	0.355	0.108	2.07e-122	AZGP1 high Goblet Cells	GGCT
5.59e-120	0.195683	0.341	0.102	1.84e-115	AZGP1 high Goblet Cells	CYBC1
3.24e-123	0.195668	0.576	0.269	1.07e-118	AZGP1 high Goblet Cells	APOL6
1.52e-111	0.195638	0.391	0.141	5e-107	AZGP1 high Goblet Cells	ORMDL3
6.68e-124	0.195502	0.874	0.592	2.2e-119	AZGP1 high Goblet Cells	RPS8
2.59e-128	0.195474	0.413	0.145	8.5e-124	AZGP1 high Goblet Cells	CARMIL1
2.1e-120	0.195289	0.381	0.129	6.9e-116	AZGP1 high Goblet Cells	OSTF1
1.32e-120	0.195286	0.248	0.052	4.35e-116	AZGP1 high Goblet Cells	PLA2G4A
1.04e-110	0.19513	0.241	0.047	3.42e-106	AZGP1 high Goblet Cells	NOC4L
1.51e-93	0.195121	0.498	0.235	4.97e-89	AZGP1 high Goblet Cells	PSMD7
3.99e-158	0.194977	0.587	0.249	1.31e-153	AZGP1 high Goblet Cells	STK39
7.02e-124	0.194947	0.785	0.458	2.31e-119	AZGP1 high Goblet Cells	AES
6.01e-121	0.194768	0.547	0.244	1.98e-116	AZGP1 high Goblet Cells	MRPL41
1.88e-115	0.194735	0.431	0.167	6.19e-111	AZGP1 high Goblet Cells	YIPF3
1.52e-65	0.194706	0.179	0.04	4.99e-61	AZGP1 high Goblet Cells	NUDT1
3.53e-132	0.194688	0.471	0.181	1.16e-127	AZGP1 high Goblet Cells	NAPA
1.63e-126	0.19465	0.446	0.168	5.35e-122	AZGP1 high Goblet Cells	RBCK1
2.31e-122	0.194475	0.482	0.2	7.59e-118	AZGP1 high Goblet Cells	ILF2
4.99e-153	0.194403	0.253	0.043	1.64e-148	AZGP1 high Goblet Cells	MAN1A1
2.36e-123	0.19439	0.223	0.035	7.76e-119	AZGP1 high Goblet Cells	HYAL2
1.45e-137	0.194163	0.348	0.098	4.77e-133	AZGP1 high Goblet Cells	MRPL3
2.47e-148	0.193687	0.606	0.273	8.1e-144	AZGP1 high Goblet Cells	ITGB1
2.13e-102	0.193438	0.631	0.338	7.01e-98	AZGP1 high Goblet Cells	MTCH1
8.9e-139	0.192971	0.485	0.188	2.93e-134	AZGP1 high Goblet Cells	SNRPC
4.82e-139	0.192807	0.545	0.228	1.58e-134	AZGP1 high Goblet Cells	AP1G2
3.82e-93	0.192802	0.3	0.092	1.25e-88	AZGP1 high Goblet Cells	LHPP
5.27e-103	0.19274	0.224	0.044	1.73e-98	AZGP1 high Goblet Cells	TPRN
7.29e-107	0.192716	0.344	0.111	2.4e-102	AZGP1 high Goblet Cells	POLR2G
2.18e-111	0.192643	0.212	0.035	7.17e-107	AZGP1 high Goblet Cells	B4GALT2
1.52e-179	0.192623	0.458	0.146	5e-175	AZGP1 high Goblet Cells	RAB5IF
2.79e-117	0.19256	0.27	0.068	9.18e-113	AZGP1 high Goblet Cells	B3GALT5
1.98e-120	0.19237	0.387	0.132	6.51e-116	AZGP1 high Goblet Cells	CPPED1
7.67e-107	0.19232	0.291	0.078	2.52e-102	AZGP1 high Goblet Cells	SYVN1
6.71e-99	0.192249	0.224	0.05	2.2e-94	AZGP1 high Goblet Cells	SLC6A20
2.81e-73	0.191985	0.274	0.091	9.24e-69	AZGP1 high Goblet Cells	ASPSCR1
3.88e-90	0.191939	0.303	0.096	1.27e-85	AZGP1 high Goblet Cells	ABHD14B
4.41e-128	0.191931	0.205	0.027	1.45e-123	AZGP1 high Goblet Cells	C8orf82
3.16e-127	0.191915	0.791	0.471	1.04e-122	AZGP1 high Goblet Cells	MYL12B
6.79e-158	0.191766	0.209	0.023	2.23e-153	AZGP1 high Goblet Cells	CDC42EP2
1.23e-155	0.191757	0.559	0.229	4.04e-151	AZGP1 high Goblet Cells	RSL1D1
1.4e-80	0.191727	0.433	0.195	4.6e-76	AZGP1 high Goblet Cells	RMDN3
3.55e-134	0.191543	0.457	0.171	1.17e-129	AZGP1 high Goblet Cells	NME3
4.06e-106	0.191535	0.339	0.11	1.33e-101	AZGP1 high Goblet Cells	SH3KBP1
1.88e-125	0.191294	0.473	0.19	6.17e-121	AZGP1 high Goblet Cells	ACOX1
5.63e-58	0.191267	0.29	0.112	1.85e-53	AZGP1 high Goblet Cells	UBTD1
1.85e-73	0.191182	0.207	0.05	6.09e-69	AZGP1 high Goblet Cells	B4GALT3
5.72e-107	0.191088	0.197	0.032	1.88e-102	AZGP1 high Goblet Cells	HID1
5.57e-113	0.190905	0.254	0.055	1.83e-108	AZGP1 high Goblet Cells	ARMC6
1.96e-162	0.1908	0.453	0.153	6.45e-158	AZGP1 high Goblet Cells	PEA15
1.19e-84	0.190726	0.621	0.35	3.9e-80	AZGP1 high Goblet Cells	COPB2
2.48e-95	0.190635	0.312	0.098	8.15e-91	AZGP1 high Goblet Cells	DGCR6L
2.42e-115	0.190624	0.759	0.446	7.95e-111	AZGP1 high Goblet Cells	RHOA
2.02e-126	0.190523	0.465	0.181	6.64e-122	AZGP1 high Goblet Cells	TIMM8B
1.18e-90	0.190222	0.275	0.08	3.89e-86	AZGP1 high Goblet Cells	TBC1D2
3.05e-103	0.19018	0.367	0.129	1e-98	AZGP1 high Goblet Cells	RNF5
2.14e-125	0.190005	0.33	0.096	7.04e-121	AZGP1 high Goblet Cells	TLE1
5.36e-143	0.19	0.448	0.159	1.76e-138	AZGP1 high Goblet Cells	HMGA1
1.5e-149	0.189984	0.368	0.105	4.91e-145	AZGP1 high Goblet Cells	SUMO3
3.52e-121	0.189829	0.502	0.216	1.16e-116	AZGP1 high Goblet Cells	PRR15
2.8e-197	0.189724	0.514	0.172	9.22e-193	AZGP1 high Goblet Cells	SDCBP2
1.85e-82	0.189501	0.829	0.56	6.08e-78	AZGP1 high Goblet Cells	CANX
2.49e-115	0.189417	0.35	0.115	8.18e-111	AZGP1 high Goblet Cells	DUSP6
3.3e-118	0.189327	0.131	0.007	1.09e-113	AZGP1 high Goblet Cells	CD300LF
1.75e-134	0.189245	0.357	0.107	5.76e-130	AZGP1 high Goblet Cells	SCAMP3
1.42e-128	0.189187	0.412	0.146	4.67e-124	AZGP1 high Goblet Cells	SRPK1
9.41e-130	0.188984	0.383	0.125	3.09e-125	AZGP1 high Goblet Cells	HDDC2
4.58e-124	0.188502	0.423	0.154	1.5e-119	AZGP1 high Goblet Cells	CHMP1A
7.79e-65	0.18832	0.898	0.689	2.56e-60	AZGP1 high Goblet Cells	ANXA2
1.1e-97	0.188182	0.221	0.047	3.62e-93	AZGP1 high Goblet Cells	PIK3C2B
3.48e-148	0.188182	0.845	0.5	1.14e-143	AZGP1 high Goblet Cells	PTMA
6.61e-121	0.187989	0.145	0.009	2.17e-116	AZGP1 high Goblet Cells	AC083841.1
7.29e-116	0.187923	0.412	0.151	2.4e-111	AZGP1 high Goblet Cells	STX4
1.47e-143	0.18768	0.363	0.103	4.84e-139	AZGP1 high Goblet Cells	LTA4H
4.54e-113	0.187633	0.32	0.097	1.49e-108	AZGP1 high Goblet Cells	YIPF2
3.39e-76	0.187605	0.222	0.059	1.12e-71	AZGP1 high Goblet Cells	OSBPL7
8.79e-111	0.187554	0.588	0.296	2.89e-106	AZGP1 high Goblet Cells	RTN3
3.16e-127	0.18752	0.585	0.276	1.04e-122	AZGP1 high Goblet Cells	C6orf106
4.81e-128	0.187417	0.252	0.05	1.58e-123	AZGP1 high Goblet Cells	TAX1BP3
2.8e-99	0.187341	0.176	0.025	9.2e-95	AZGP1 high Goblet Cells	PLEK2
1.49e-120	0.187304	0.43	0.164	4.9e-116	AZGP1 high Goblet Cells	TRIM38
6.72e-124	0.187241	0.52	0.226	2.21e-119	AZGP1 high Goblet Cells	EPS8
5.49e-115	0.187155	0.582	0.286	1.8e-110	AZGP1 high Goblet Cells	HADHA
1.57e-91	0.18689	0.292	0.089	5.15e-87	AZGP1 high Goblet Cells	FBXL15
2.02e-86	0.186774	0.236	0.058	6.64e-82	AZGP1 high Goblet Cells	FADD
3.67e-125	0.186585	0.381	0.13	1.21e-120	AZGP1 high Goblet Cells	FUCA2
1.12e-103	0.186564	0.396	0.15	3.69e-99	AZGP1 high Goblet Cells	RSU1
7.4e-110	0.186469	0.257	0.061	2.43e-105	AZGP1 high Goblet Cells	SLCO4C1
5.51e-93	0.186374	0.264	0.072	1.81e-88	AZGP1 high Goblet Cells	ARAF
1.61e-128	0.186219	0.692	0.361	5.31e-124	AZGP1 high Goblet Cells	BTG1
1.25e-111	0.186151	0.577	0.286	4.12e-107	AZGP1 high Goblet Cells	CCT5
5.75e-101	0.185957	0.406	0.16	1.89e-96	AZGP1 high Goblet Cells	RNF187
3.57e-156	0.185954	0.68	0.325	1.17e-151	AZGP1 high Goblet Cells	PDXDC1
6.64e-78	0.185877	0.292	0.1	2.18e-73	AZGP1 high Goblet Cells	APOBEC3C
6.18e-131	0.185709	0.373	0.119	2.03e-126	AZGP1 high Goblet Cells	USP46
7.58e-105	0.185535	0.425	0.171	2.49e-100	AZGP1 high Goblet Cells	DNAJC1
6.09e-132	0.185472	0.469	0.183	2e-127	AZGP1 high Goblet Cells	LSM3
7.2e-141	0.185386	0.566	0.249	2.37e-136	AZGP1 high Goblet Cells	DIAPH1
3.57e-79	0.185381	0.212	0.053	1.17e-74	AZGP1 high Goblet Cells	BCL3
1.66e-95	0.185291	0.42	0.172	5.46e-91	AZGP1 high Goblet Cells	AAMP
7.88e-125	0.185228	0.514	0.22	2.59e-120	AZGP1 high Goblet Cells	ATP6V1E1
2.08e-95	0.185215	0.315	0.101	6.85e-91	AZGP1 high Goblet Cells	DCTPP1
1.89e-127	0.185209	0.426	0.154	6.21e-123	AZGP1 high Goblet Cells	MGAT4B
3.81e-90	0.185148	0.256	0.068	1.25e-85	AZGP1 high Goblet Cells	CSK
4.64e-99	0.184994	0.341	0.117	1.53e-94	AZGP1 high Goblet Cells	MFF
7.03e-85	0.184985	0.215	0.049	2.31e-80	AZGP1 high Goblet Cells	ZNF787
1.73e-114	0.18488	0.501	0.219	5.68e-110	AZGP1 high Goblet Cells	LAMTOR4
2.85e-73	0.18484	0.185	0.037	9.37e-69	AZGP1 high Goblet Cells	BOK
4.77e-140	0.184648	0.605	0.282	1.57e-135	AZGP1 high Goblet Cells	SERINC3
3.86e-134	0.184555	0.388	0.127	1.27e-129	AZGP1 high Goblet Cells	C1orf21
2.58e-126	0.184501	0.492	0.204	8.47e-122	AZGP1 high Goblet Cells	PARP1
2.5e-109	0.184485	0.219	0.039	8.22e-105	AZGP1 high Goblet Cells	QDPR
1.25e-115	0.184441	0.386	0.138	4.1e-111	AZGP1 high Goblet Cells	SEC24C
1.3e-128	0.184428	0.542	0.238	4.27e-124	AZGP1 high Goblet Cells	DUS1L
1.98e-105	0.184391	0.351	0.12	6.52e-101	AZGP1 high Goblet Cells	ATIC
2.01e-122	0.184368	0.423	0.156	6.6e-118	AZGP1 high Goblet Cells	WIPF2
9.21e-112	0.184254	0.198	0.039	3.03e-107	AZGP1 high Goblet Cells	FGFBP1
7.71e-94	0.184144	0.28	0.081	2.53e-89	AZGP1 high Goblet Cells	FTSJ1
6.71e-134	0.184082	0.591	0.276	2.21e-129	AZGP1 high Goblet Cells	LITAF
8.3e-128	0.184	0.681	0.363	2.73e-123	AZGP1 high Goblet Cells	LAPTM4A
9.77e-104	0.183817	0.325	0.103	3.21e-99	AZGP1 high Goblet Cells	VARS
5.49e-117	0.183801	0.486	0.205	1.8e-112	AZGP1 high Goblet Cells	AKR1C3
1.38e-125	0.183758	0.59	0.279	4.53e-121	AZGP1 high Goblet Cells	SMARCC1
1.51e-105	0.18369	0.375	0.136	4.95e-101	AZGP1 high Goblet Cells	SGSM3
4.47e-115	0.183685	0.347	0.115	1.47e-110	AZGP1 high Goblet Cells	UTP14C
1e-118	0.183408	0.23	0.042	3.3e-114	AZGP1 high Goblet Cells	SMPD1
1.03e-72	0.183395	0.225	0.061	3.4e-68	AZGP1 high Goblet Cells	ARRB1
1.72e-96	0.183081	0.194	0.034	5.67e-92	AZGP1 high Goblet Cells	GALNT14
8.86e-106	0.182723	0.356	0.124	2.91e-101	AZGP1 high Goblet Cells	MRPL24
6.29e-110	0.182624	0.235	0.05	2.07e-105	AZGP1 high Goblet Cells	IL20RB
7.26e-150	0.182511	0.523	0.211	2.39e-145	AZGP1 high Goblet Cells	TLN1
1.3e-76	0.1825	0.329	0.126	4.27e-72	AZGP1 high Goblet Cells	NAGA
2.31e-133	0.182385	0.829	0.518	7.6e-129	AZGP1 high Goblet Cells	RPL13A
2.78e-104	0.182332	0.466	0.201	9.12e-100	AZGP1 high Goblet Cells	REXO2
6.16e-156	0.181878	0.538	0.218	2.02e-151	AZGP1 high Goblet Cells	CCDC6
1.83e-124	0.181733	0.541	0.243	6.03e-120	AZGP1 high Goblet Cells	EIF5A
2.42e-143	0.181689	0.234	0.037	7.94e-139	AZGP1 high Goblet Cells	MMP15
2.72e-94	0.181656	0.35	0.127	8.96e-90	AZGP1 high Goblet Cells	C1orf35
1.3e-108	0.181531	0.31	0.093	4.26e-104	AZGP1 high Goblet Cells	RNASEL
7.71e-118	0.181526	0.413	0.153	2.53e-113	AZGP1 high Goblet Cells	DNAJC21
1.66e-90	0.181493	0.325	0.113	5.46e-86	AZGP1 high Goblet Cells	TRIM11
1.72e-77	0.181268	0.367	0.151	5.66e-73	AZGP1 high Goblet Cells	RIC8A
3.24e-109	0.181201	0.277	0.076	1.06e-104	AZGP1 high Goblet Cells	SLC5A8
4.82e-127	0.181178	0.362	0.114	1.58e-122	AZGP1 high Goblet Cells	VASP
7.82e-115	0.18095	0.346	0.112	2.57e-110	AZGP1 high Goblet Cells	DNPEP
1.29e-170	0.180824	0.632	0.278	4.24e-166	AZGP1 high Goblet Cells	NT5C2
6.19e-97	0.180677	0.244	0.06	2.03e-92	AZGP1 high Goblet Cells	TMPRSS13
1.43e-94	0.18067	0.307	0.098	4.7e-90	AZGP1 high Goblet Cells	MAF1
5.53e-123	0.180519	0.478	0.196	1.82e-118	AZGP1 high Goblet Cells	ARFGAP3
5.85e-151	0.180514	0.706	0.352	1.92e-146	AZGP1 high Goblet Cells	RPL37
2.26e-119	0.180223	0.514	0.225	7.41e-115	AZGP1 high Goblet Cells	STARD7
4.22e-114	0.180077	0.501	0.221	1.39e-109	AZGP1 high Goblet Cells	FUCA1
3.02e-101	0.180044	0.153	0.018	9.92e-97	AZGP1 high Goblet Cells	SHROOM1
4.19e-100	0.180008	0.347	0.119	1.38e-95	AZGP1 high Goblet Cells	HPS1
1.58e-107	0.179974	0.362	0.125	5.21e-103	AZGP1 high Goblet Cells	TOLLIP
7.43e-111	0.179902	0.468	0.2	2.44e-106	AZGP1 high Goblet Cells	SAR1A
4.54e-122	0.179709	0.179	0.022	1.49e-117	AZGP1 high Goblet Cells	PAPSS2
2.26e-129	0.179636	0.211	0.032	7.43e-125	AZGP1 high Goblet Cells	CCDC167
2.13e-103	0.179481	0.317	0.101	7e-99	AZGP1 high Goblet Cells	ZFAND2B
1.4e-104	0.179473	0.334	0.108	4.6e-100	AZGP1 high Goblet Cells	MRPL36
1.83e-134	0.179341	0.486	0.195	6e-130	AZGP1 high Goblet Cells	OCIAD2
5.56e-108	0.179261	0.466	0.2	1.83e-103	AZGP1 high Goblet Cells	CHCHD1
1.08e-119	0.17916	0.477	0.195	3.54e-115	AZGP1 high Goblet Cells	POLR2F
1.21e-118	0.179143	0.407	0.15	3.97e-114	AZGP1 high Goblet Cells	GUSB
1.2e-151	0.179132	0.632	0.284	3.95e-147	AZGP1 high Goblet Cells	SOX4
2.33e-122	0.17904	0.29	0.074	7.66e-118	AZGP1 high Goblet Cells	GLCE
4.29e-118	0.178871	0.284	0.073	1.41e-113	AZGP1 high Goblet Cells	PHLDA2
2.75e-115	0.178865	0.514	0.228	9.03e-111	AZGP1 high Goblet Cells	XIAP
2.56e-106	0.178847	0.441	0.182	8.41e-102	AZGP1 high Goblet Cells	GSS
1.19e-64	0.178757	0.249	0.083	3.92e-60	AZGP1 high Goblet Cells	BDKRB2
2.04e-98	0.178459	0.346	0.121	6.71e-94	AZGP1 high Goblet Cells	CREB3
1.76e-127	0.178357	0.654	0.329	5.78e-123	AZGP1 high Goblet Cells	EPS8L2
1.36e-83	0.178336	0.334	0.124	4.47e-79	AZGP1 high Goblet Cells	UROD
6.08e-115	0.178188	0.441	0.176	2e-110	AZGP1 high Goblet Cells	USF2
9.45e-94	0.178166	0.233	0.054	3.11e-89	AZGP1 high Goblet Cells	CD276
6.13e-163	0.178149	0.683	0.332	2.02e-158	AZGP1 high Goblet Cells	RPL14
3.75e-109	0.177839	0.445	0.185	1.23e-104	AZGP1 high Goblet Cells	OXA1L
1.11e-142	0.177717	0.628	0.299	3.65e-138	AZGP1 high Goblet Cells	NDUFV1
1.74e-102	0.177683	0.395	0.151	5.73e-98	AZGP1 high Goblet Cells	DVL1
8.26e-107	0.177669	0.375	0.136	2.72e-102	AZGP1 high Goblet Cells	COPS7A
1.1e-124	0.17748	0.643	0.321	3.62e-120	AZGP1 high Goblet Cells	ROMO1
1.9e-112	0.177477	0.403	0.151	6.25e-108	AZGP1 high Goblet Cells	ANAPC13
3.83e-98	0.177301	0.36	0.13	1.26e-93	AZGP1 high Goblet Cells	TRIM27
1.87e-123	0.177282	0.21	0.033	6.16e-119	AZGP1 high Goblet Cells	DEPTOR
2.52e-112	0.177013	0.5	0.222	8.3e-108	AZGP1 high Goblet Cells	TNFRSF14
3.75e-118	0.17694	0.252	0.057	1.23e-113	AZGP1 high Goblet Cells	HMGB3
1.52e-68	0.176735	0.298	0.111	4.99e-64	AZGP1 high Goblet Cells	GUCD1
2.42e-104	0.176706	0.231	0.048	7.95e-100	AZGP1 high Goblet Cells	VKORC1
2.7e-126	0.17665	0.478	0.194	8.88e-122	AZGP1 high Goblet Cells	APEX1
5.02e-97	0.176617	0.366	0.137	1.65e-92	AZGP1 high Goblet Cells	FCGRT
5.8e-119	0.176593	0.439	0.17	1.91e-114	AZGP1 high Goblet Cells	DMAC1
8.28e-97	0.176569	0.379	0.146	2.72e-92	AZGP1 high Goblet Cells	CISD3
5.47e-109	0.176528	0.433	0.174	1.8e-104	AZGP1 high Goblet Cells	FAT1
3.64e-116	0.176515	0.382	0.135	1.2e-111	AZGP1 high Goblet Cells	SEC61G
7.63e-135	0.176494	0.664	0.336	2.51e-130	AZGP1 high Goblet Cells	DBI
4.96e-110	0.176336	0.476	0.206	1.63e-105	AZGP1 high Goblet Cells	SDHB
2.12e-81	0.176124	0.198	0.044	6.97e-77	AZGP1 high Goblet Cells	HLA-DMB
2.15e-86	0.176033	0.351	0.134	7.06e-82	AZGP1 high Goblet Cells	EMC6
4.91e-127	0.175982	0.48	0.196	1.61e-122	AZGP1 high Goblet Cells	SPSB3
7.33e-110	0.175981	0.274	0.072	2.41e-105	AZGP1 high Goblet Cells	SYK
1.34e-120	0.175629	0.136	0.009	4.41e-116	AZGP1 high Goblet Cells	BPIFA2
3e-129	0.17556	0.408	0.143	9.87e-125	AZGP1 high Goblet Cells	RWDD1
3.28e-135	0.175237	0.56	0.253	1.08e-130	AZGP1 high Goblet Cells	SYPL1
1.93e-135	0.175218	0.794	0.461	6.33e-131	AZGP1 high Goblet Cells	NACA
1.25e-86	0.175175	0.276	0.084	4.11e-82	AZGP1 high Goblet Cells	TRAPPC6A
6.93e-122	0.175084	0.352	0.112	2.28e-117	AZGP1 high Goblet Cells	GTF2F2
1.82e-128	0.175082	0.345	0.106	5.99e-124	AZGP1 high Goblet Cells	PPIC
1.97e-116	0.174895	0.469	0.196	6.47e-112	AZGP1 high Goblet Cells	CLDN1
1.42e-105	0.174741	0.318	0.1	4.68e-101	AZGP1 high Goblet Cells	SAE1
4.14e-101	0.174702	0.437	0.184	1.36e-96	AZGP1 high Goblet Cells	ELOA
1.33e-94	0.174678	0.429	0.183	4.38e-90	AZGP1 high Goblet Cells	MFN2
2.17e-118	0.174642	0.228	0.044	7.15e-114	AZGP1 high Goblet Cells	ASAP3
3.89e-117	0.174631	0.353	0.116	1.28e-112	AZGP1 high Goblet Cells	TMEM181
1.34e-133	0.17449	0.545	0.242	4.4e-129	AZGP1 high Goblet Cells	SELENOS
1.64e-137	0.174449	0.352	0.105	5.39e-133	AZGP1 high Goblet Cells	DGKA
6.14e-150	0.174313	0.37	0.111	2.02e-145	AZGP1 high Goblet Cells	IFI44L
1.92e-85	0.174283	0.386	0.16	6.3e-81	AZGP1 high Goblet Cells	SH3BP4
7.41e-78	0.174143	0.262	0.083	2.44e-73	AZGP1 high Goblet Cells	HSH2D
1.29e-101	0.174122	0.467	0.207	4.24e-97	AZGP1 high Goblet Cells	SEC11A
5.21e-113	0.173989	0.495	0.218	1.71e-108	AZGP1 high Goblet Cells	NDUFB6
1.89e-145	0.173626	0.716	0.385	6.22e-141	AZGP1 high Goblet Cells	RPL10A
1.05e-77	0.173605	0.989	0.869	3.46e-73	AZGP1 high Goblet Cells	B2M
2.71e-78	0.173412	0.347	0.138	8.89e-74	AZGP1 high Goblet Cells	MED11
9.36e-106	0.173407	0.373	0.137	3.08e-101	AZGP1 high Goblet Cells	SMARCD2
2.9e-74	0.173396	0.242	0.072	9.53e-70	AZGP1 high Goblet Cells	MVB12A
3.26e-105	0.173356	0.403	0.156	1.07e-100	AZGP1 high Goblet Cells	RAI1
2.44e-266	0.173327	0.796	0.339	8.02e-262	AZGP1 high Goblet Cells	TMSB4X
7.88e-93	0.173143	0.385	0.153	2.59e-88	AZGP1 high Goblet Cells	DFFA
1.18e-120	0.173029	0.487	0.203	3.88e-116	AZGP1 high Goblet Cells	SELENOK
1.65e-116	0.172996	0.435	0.17	5.41e-112	AZGP1 high Goblet Cells	SNRPB
6e-115	0.172914	0.459	0.188	1.97e-110	AZGP1 high Goblet Cells	REL
3.02e-124	0.172823	0.425	0.161	9.91e-120	AZGP1 high Goblet Cells	SZRD1
3.21e-100	0.172763	0.294	0.089	1.05e-95	AZGP1 high Goblet Cells	TSKU
2.65e-97	0.172714	0.288	0.086	8.7e-93	AZGP1 high Goblet Cells	MPG
6.65e-130	0.172454	0.431	0.159	2.19e-125	AZGP1 high Goblet Cells	PHKB
3.17e-102	0.172404	0.31	0.096	1.04e-97	AZGP1 high Goblet Cells	CNPPD1
3.05e-109	0.172394	0.386	0.141	1e-104	AZGP1 high Goblet Cells	SRA1
2.21e-130	0.172331	0.362	0.115	7.25e-126	AZGP1 high Goblet Cells	PKP3
8.13e-107	0.172234	0.416	0.167	2.67e-102	AZGP1 high Goblet Cells	PGRMC2
2.3e-86	0.172127	0.318	0.113	7.57e-82	AZGP1 high Goblet Cells	TNIP2
2.52e-134	0.172095	0.471	0.183	8.29e-130	AZGP1 high Goblet Cells	NDUFB8
1.27e-111	0.172087	0.642	0.34	4.16e-107	AZGP1 high Goblet Cells	FOXA1
9.77e-97	0.172086	0.269	0.075	3.21e-92	AZGP1 high Goblet Cells	TMEM184B
1.53e-123	0.172059	0.408	0.148	5.01e-119	AZGP1 high Goblet Cells	EIF4E2
1.77e-88	0.171914	0.31	0.105	5.8e-84	AZGP1 high Goblet Cells	AC020978.5
7.01e-105	0.171911	0.503	0.235	2.31e-100	AZGP1 high Goblet Cells	PFKP
4.48e-114	0.171895	0.448	0.186	1.47e-109	AZGP1 high Goblet Cells	PDHB
5.55e-134	0.171852	0.301	0.077	1.82e-129	AZGP1 high Goblet Cells	TLE2
9.64e-133	0.171593	0.536	0.233	3.17e-128	AZGP1 high Goblet Cells	GADD45GIP1
8.44e-78	0.171375	0.267	0.087	2.77e-73	AZGP1 high Goblet Cells	SBNO2
6.49e-112	0.171225	0.404	0.152	2.13e-107	AZGP1 high Goblet Cells	DERL1
1.16e-159	0.171111	0.603	0.256	3.8e-155	AZGP1 high Goblet Cells	XAF1
2.59e-112	0.171068	0.45	0.188	8.51e-108	AZGP1 high Goblet Cells	SIX3
9.17e-98	0.170686	0.439	0.19	3.01e-93	AZGP1 high Goblet Cells	EYA2
1.91e-101	0.170678	0.339	0.118	6.28e-97	AZGP1 high Goblet Cells	SLC35B1
5.01e-119	0.17034	0.703	0.39	1.65e-114	AZGP1 high Goblet Cells	RBM47
6.02e-102	0.170337	0.264	0.071	1.98e-97	AZGP1 high Goblet Cells	TRIM68
2.44e-116	0.170323	0.346	0.112	8.03e-112	AZGP1 high Goblet Cells	FAM83H
4.06e-122	0.170228	0.381	0.133	1.34e-117	AZGP1 high Goblet Cells	SAMD12
3.34e-103	0.170169	0.252	0.062	1.1e-98	AZGP1 high Goblet Cells	NAGLU
3.82e-124	0.170124	0.288	0.075	1.26e-119	AZGP1 high Goblet Cells	ARMCX3
6.61e-117	0.170122	0.613	0.311	2.17e-112	AZGP1 high Goblet Cells	MECOM
2.23e-80	0.169993	0.405	0.181	7.32e-76	AZGP1 high Goblet Cells	VPS25
2.07e-91	0.169856	0.328	0.115	6.79e-87	AZGP1 high Goblet Cells	TIMM50
3.93e-82	0.169776	0.338	0.129	1.29e-77	AZGP1 high Goblet Cells	OXLD1
3.89e-108	0.169767	0.394	0.15	1.28e-103	AZGP1 high Goblet Cells	ICK
2.55e-115	0.169759	0.312	0.093	8.39e-111	AZGP1 high Goblet Cells	PITPNM3
1.68e-121	0.169752	0.438	0.173	5.53e-117	AZGP1 high Goblet Cells	CASP3
1.17e-115	0.169541	0.406	0.153	3.84e-111	AZGP1 high Goblet Cells	TMEM179B
8.84e-99	0.169368	0.289	0.087	2.91e-94	AZGP1 high Goblet Cells	FAM234A
1.03e-134	0.169276	0.327	0.091	3.39e-130	AZGP1 high Goblet Cells	C16orf58
1.14e-92	0.169203	0.335	0.12	3.74e-88	AZGP1 high Goblet Cells	LAMTOR2
1.73e-106	0.169126	0.37	0.134	5.68e-102	AZGP1 high Goblet Cells	IER3IP1
3.46e-103	0.169114	0.375	0.138	1.14e-98	AZGP1 high Goblet Cells	GPR108
2.69e-91	0.169064	0.376	0.15	8.83e-87	AZGP1 high Goblet Cells	GALNT2
9.33e-142	0.168979	0.615	0.286	3.07e-137	AZGP1 high Goblet Cells	PTPN13
4.5e-133	0.168845	0.347	0.104	1.48e-128	AZGP1 high Goblet Cells	ACAT2
1.35e-106	0.168726	0.333	0.11	4.44e-102	AZGP1 high Goblet Cells	METTL26
2.7e-94	0.168711	0.347	0.128	8.86e-90	AZGP1 high Goblet Cells	ROGDI
4.63e-108	0.168695	0.403	0.156	1.52e-103	AZGP1 high Goblet Cells	ETFB
2.77e-96	0.168542	0.266	0.073	9.1e-92	AZGP1 high Goblet Cells	SLC17A5
2.87e-101	0.168304	0.625	0.337	9.43e-97	AZGP1 high Goblet Cells	AP3D1
3.37e-120	0.168098	0.419	0.16	1.11e-115	AZGP1 high Goblet Cells	EDEM3
3.09e-83	0.168019	0.254	0.075	1.01e-78	AZGP1 high Goblet Cells	BIK
2.68e-82	0.167898	0.271	0.087	8.81e-78	AZGP1 high Goblet Cells	TBC1D16
4.99e-108	0.167804	0.376	0.138	1.64e-103	AZGP1 high Goblet Cells	CAB39L
6.45e-107	0.167582	0.47	0.205	2.12e-102	AZGP1 high Goblet Cells	ARPC5L
4.97e-99	0.16749	0.277	0.08	1.63e-94	AZGP1 high Goblet Cells	ERAP2
5.22e-101	0.167472	0.336	0.115	1.72e-96	AZGP1 high Goblet Cells	RPS6KB2
6.61e-104	0.167458	0.578	0.299	2.17e-99	AZGP1 high Goblet Cells	SEC63
1.17e-89	0.167222	0.232	0.059	3.85e-85	AZGP1 high Goblet Cells	ATP13A4
1.18e-84	0.167193	0.369	0.149	3.89e-80	AZGP1 high Goblet Cells	ENTPD6
1.12e-124	0.167183	0.863	0.544	3.69e-120	AZGP1 high Goblet Cells	TXN
5.89e-85	0.167137	0.236	0.065	1.93e-80	AZGP1 high Goblet Cells	TMEM164
6.28e-135	0.167095	0.443	0.169	2.06e-130	AZGP1 high Goblet Cells	RNF114
4.56e-90	0.16691	0.376	0.151	1.5e-85	AZGP1 high Goblet Cells	HMOX2
4.06e-121	0.166525	0.288	0.076	1.34e-116	AZGP1 high Goblet Cells	MICAL2
1.1e-110	0.166485	0.365	0.13	3.63e-106	AZGP1 high Goblet Cells	IL1R1
2.9e-91	0.16637	0.387	0.157	9.55e-87	AZGP1 high Goblet Cells	RTCB
1.62e-114	0.166297	0.307	0.089	5.31e-110	AZGP1 high Goblet Cells	GYG1
1.51e-106	0.166263	0.279	0.078	4.97e-102	AZGP1 high Goblet Cells	ENDOD1
1.25e-112	0.16622	0.741	0.434	4.1e-108	AZGP1 high Goblet Cells	NQO1
3.13e-114	0.166175	0.428	0.171	1.03e-109	AZGP1 high Goblet Cells	SYNJ2BP
5.53e-112	0.166121	0.42	0.164	1.82e-107	AZGP1 high Goblet Cells	PSMD3
5.12e-80	0.166077	0.248	0.075	1.68e-75	AZGP1 high Goblet Cells	SLC7A1
2.26e-93	0.165916	0.175	0.028	7.41e-89	AZGP1 high Goblet Cells	ACE2
4.26e-105	0.165909	0.491	0.227	1.4e-100	AZGP1 high Goblet Cells	CERS6
3.38e-102	0.16586	0.74	0.449	1.11e-97	AZGP1 high Goblet Cells	IQGAP1
4.12e-120	0.16573	0.624	0.322	1.35e-115	AZGP1 high Goblet Cells	SCP2
1.46e-107	0.165689	0.403	0.156	4.81e-103	AZGP1 high Goblet Cells	UGGT1
2.21e-113	0.165675	0.327	0.104	7.25e-109	AZGP1 high Goblet Cells	STX5
1.87e-127	0.165571	0.419	0.158	6.15e-123	AZGP1 high Goblet Cells	ADIPOR2
4.05e-53	0.165565	0.212	0.075	1.33e-48	AZGP1 high Goblet Cells	CD200R1
5.46e-94	0.165392	0.45	0.202	1.79e-89	AZGP1 high Goblet Cells	SURF1
3.58e-122	0.16538	0.209	0.034	1.18e-117	AZGP1 high Goblet Cells	ZDHHC18
1.93e-64	0.165354	0.277	0.101	6.35e-60	AZGP1 high Goblet Cells	KIAA2013
9.61e-84	0.16531	0.284	0.093	3.16e-79	AZGP1 high Goblet Cells	PRKAG1
9.67e-118	0.165187	0.347	0.112	3.18e-113	AZGP1 high Goblet Cells	SQOR
7.43e-77	0.16518	0.267	0.089	2.44e-72	AZGP1 high Goblet Cells	INF2
5.73e-96	0.165099	0.46	0.207	1.88e-91	AZGP1 high Goblet Cells	CD47
2.18e-123	0.165084	0.536	0.243	7.16e-119	AZGP1 high Goblet Cells	IBTK
8.21e-102	0.165068	0.205	0.04	2.7e-97	AZGP1 high Goblet Cells	LOX
1.62e-130	0.165002	0.279	0.066	5.33e-126	AZGP1 high Goblet Cells	ELOVL1
3.64e-102	0.164947	0.415	0.171	1.2e-97	AZGP1 high Goblet Cells	SLC26A2
1.16e-92	0.164936	0.237	0.058	3.82e-88	AZGP1 high Goblet Cells	NACC1
5.2e-102	0.164838	0.412	0.167	1.71e-97	AZGP1 high Goblet Cells	POLR2J
1.04e-79	0.164747	0.197	0.043	3.41e-75	AZGP1 high Goblet Cells	RPUSD1
1.72e-101	0.16474	0.226	0.05	5.65e-97	AZGP1 high Goblet Cells	C3orf14
7.07e-117	0.164613	0.351	0.117	2.33e-112	AZGP1 high Goblet Cells	PTGFRN
2.83e-111	0.164416	0.189	0.028	9.32e-107	AZGP1 high Goblet Cells	RPP25
8.17e-87	0.164269	0.37	0.149	2.69e-82	AZGP1 high Goblet Cells	COASY
1.19e-166	0.164064	0.508	0.194	3.9e-162	AZGP1 high Goblet Cells	PFN1
3.02e-147	0.164026	0.501	0.198	9.94e-143	AZGP1 high Goblet Cells	AMD1
5.18e-103	0.16392	0.468	0.209	1.7e-98	AZGP1 high Goblet Cells	IL13RA1
3.42e-190	0.163918	0.735	0.35	1.12e-185	AZGP1 high Goblet Cells	RPL12
4.37e-96	0.163798	0.368	0.141	1.44e-91	AZGP1 high Goblet Cells	RPS6KA3
5.53e-110	0.163641	0.423	0.168	1.82e-105	AZGP1 high Goblet Cells	SLC35E1
5.9e-107	0.16351	0.432	0.179	1.94e-102	AZGP1 high Goblet Cells	PKP4
4.72e-106	0.163455	0.338	0.114	1.55e-101	AZGP1 high Goblet Cells	CNPY2
1.59e-110	0.163414	0.229	0.049	5.24e-106	AZGP1 high Goblet Cells	CPM
1.05e-123	0.163373	0.309	0.089	3.46e-119	AZGP1 high Goblet Cells	FCHSD2
3.91e-122	0.163366	0.318	0.092	1.29e-117	AZGP1 high Goblet Cells	CRACR2A
1.76e-78	0.163285	0.165	0.029	5.77e-74	AZGP1 high Goblet Cells	MFSD3
1.33e-106	0.163272	0.265	0.071	4.38e-102	AZGP1 high Goblet Cells	NUDT22
4.42e-108	0.162991	0.245	0.059	1.45e-103	AZGP1 high Goblet Cells	PAK1IP1
3.25e-119	0.162859	0.375	0.134	1.07e-114	AZGP1 high Goblet Cells	POF1B
2.14e-124	0.162814	0.583	0.277	7.04e-120	AZGP1 high Goblet Cells	SELENOH
2.64e-96	0.162627	0.342	0.123	8.69e-92	AZGP1 high Goblet Cells	UBAC2
1.24e-109	0.162399	0.508	0.235	4.07e-105	AZGP1 high Goblet Cells	ESRP1
7.91e-88	0.162349	0.326	0.119	2.6e-83	AZGP1 high Goblet Cells	BRCC3
3.37e-62	0.162305	0.239	0.081	1.11e-57	AZGP1 high Goblet Cells	LNPK
3.28e-129	0.162197	0.284	0.071	1.08e-124	AZGP1 high Goblet Cells	ACSL4
6.47e-124	0.162113	0.461	0.189	2.13e-119	AZGP1 high Goblet Cells	HSD17B4
3.92e-130	0.162107	0.469	0.186	1.29e-125	AZGP1 high Goblet Cells	SRD5A3
2.75e-121	0.162104	0.397	0.144	9.03e-117	AZGP1 high Goblet Cells	PDHA1
1.34e-145	0.162025	0.626	0.298	4.41e-141	AZGP1 high Goblet Cells	LMNA
4.42e-163	0.162014	0.245	0.039	1.45e-158	AZGP1 high Goblet Cells	MTHFD2
3.8e-108	0.161998	0.287	0.083	1.25e-103	AZGP1 high Goblet Cells	HACD2
8.69e-104	0.16198	0.375	0.14	2.86e-99	AZGP1 high Goblet Cells	RELA
4.63e-99	0.161963	0.402	0.163	1.52e-94	AZGP1 high Goblet Cells	ARF3
7.83e-147	0.161804	0.333	0.091	2.58e-142	AZGP1 high Goblet Cells	PDZD2
1.63e-95	0.1618	0.334	0.118	5.36e-91	AZGP1 high Goblet Cells	MRPL37
2.74e-76	0.161581	0.272	0.091	9e-72	AZGP1 high Goblet Cells	NCLN
4.97e-120	0.161563	0.487	0.211	1.63e-115	AZGP1 high Goblet Cells	RAD23A
7.25e-129	0.161421	0.453	0.178	2.38e-124	AZGP1 high Goblet Cells	NOP10
3.02e-146	0.161399	0.391	0.131	9.93e-142	AZGP1 high Goblet Cells	PLS3
2.45e-114	0.161023	0.421	0.167	8.07e-110	AZGP1 high Goblet Cells	ATRAID
2.81e-117	0.161018	0.515	0.233	9.23e-113	AZGP1 high Goblet Cells	ABCF1
1.54e-84	0.160481	0.254	0.074	5.06e-80	AZGP1 high Goblet Cells	KCTD2
5.12e-103	0.160436	0.852	0.545	1.68e-98	AZGP1 high Goblet Cells	HSPA1A
8.7e-55	0.160412	0.2	0.062	2.86e-50	AZGP1 high Goblet Cells	FBXO2
6.56e-111	0.160315	0.305	0.092	2.16e-106	AZGP1 high Goblet Cells	RARG
4.34e-91	0.160289	0.258	0.073	1.43e-86	AZGP1 high Goblet Cells	NOB1
2.45e-92	0.160218	0.349	0.132	8.07e-88	AZGP1 high Goblet Cells	SHARPIN
3.23e-118	0.160144	0.543	0.257	1.06e-113	AZGP1 high Goblet Cells	USP22
1.93e-86	0.159933	0.243	0.067	6.35e-82	AZGP1 high Goblet Cells	PRADC1
3.38e-119	0.159928	0.344	0.11	1.11e-114	AZGP1 high Goblet Cells	CREG1
7.3e-97	0.159867	0.25	0.066	2.4e-92	AZGP1 high Goblet Cells	RNF24
3.39e-72	0.159748	0.263	0.087	1.11e-67	AZGP1 high Goblet Cells	FAM213B
3.98e-115	0.159704	0.407	0.153	1.31e-110	AZGP1 high Goblet Cells	FAR1
1.29e-101	0.159574	0.374	0.14	4.23e-97	AZGP1 high Goblet Cells	COMMD4
3.11e-258	0.159378	0.706	0.279	1.02e-253	AZGP1 high Goblet Cells	TPM4
6.31e-115	0.159203	0.439	0.178	2.07e-110	AZGP1 high Goblet Cells	ITPR3
5.38e-69	0.159189	0.333	0.138	1.77e-64	AZGP1 high Goblet Cells	MRPL28
2.42e-99	0.159071	0.4	0.164	7.95e-95	AZGP1 high Goblet Cells	TIMMDC1
2.19e-99	0.158958	0.391	0.155	7.2e-95	AZGP1 high Goblet Cells	ZNF428
1.17e-134	0.158937	0.549	0.249	3.84e-130	AZGP1 high Goblet Cells	GDE1
1.81e-80	0.158893	0.292	0.101	5.97e-76	AZGP1 high Goblet Cells	TRAPPC1
4.94e-150	0.158839	0.798	0.453	1.62e-145	AZGP1 high Goblet Cells	RPL5
1.73e-69	0.158711	0.398	0.186	5.7e-65	AZGP1 high Goblet Cells	FYCO1
7.13e-106	0.158651	0.38	0.142	2.35e-101	AZGP1 high Goblet Cells	NOSIP
4.01e-94	0.15857	0.35	0.13	1.32e-89	AZGP1 high Goblet Cells	ZFYVE21
4.04e-74	0.158558	0.266	0.09	1.33e-69	AZGP1 high Goblet Cells	DPAGT1
6.7e-127	0.158466	0.354	0.113	2.2e-122	AZGP1 high Goblet Cells	NQO2
4e-117	0.158424	0.683	0.376	1.31e-112	AZGP1 high Goblet Cells	CTNND1
1.94e-102	0.158338	0.281	0.082	6.37e-98	AZGP1 high Goblet Cells	SLC39A3
1.97e-72	0.158315	0.256	0.083	6.46e-68	AZGP1 high Goblet Cells	FBXW4
3.09e-83	0.158312	0.371	0.153	1.01e-78	AZGP1 high Goblet Cells	INTS1
1.33e-101	0.15811	0.282	0.082	4.39e-97	AZGP1 high Goblet Cells	PEX11A
6.64e-136	0.158109	0.639	0.315	2.18e-131	AZGP1 high Goblet Cells	ANAPC16
1.11e-108	0.157962	0.428	0.175	3.66e-104	AZGP1 high Goblet Cells	STRAP
7.07e-97	0.157792	0.446	0.2	2.32e-92	AZGP1 high Goblet Cells	UBE2J1
4.29e-106	0.157736	0.347	0.122	1.41e-101	AZGP1 high Goblet Cells	DUSP3
1.48e-131	0.157569	0.767	0.45	4.88e-127	AZGP1 high Goblet Cells	RPL15
6.5e-110	0.157414	0.402	0.153	2.14e-105	AZGP1 high Goblet Cells	AKT1
2.86e-88	0.157338	0.249	0.072	9.41e-84	AZGP1 high Goblet Cells	GTPBP8
5.76e-119	0.157131	0.561	0.269	1.89e-114	AZGP1 high Goblet Cells	GRB2
1.18e-103	0.157001	0.431	0.183	3.87e-99	AZGP1 high Goblet Cells	DCTN2
3.94e-111	0.156968	0.381	0.14	1.3e-106	AZGP1 high Goblet Cells	BCAP29
1.37e-100	0.15694	0.309	0.102	4.52e-96	AZGP1 high Goblet Cells	PGM3
3.97e-113	0.156923	0.692	0.383	1.3e-108	AZGP1 high Goblet Cells	TTC3
7.98e-96	0.156458	0.224	0.053	2.62e-91	AZGP1 high Goblet Cells	KLHDC7A
8.22e-88	0.156289	0.254	0.074	2.7e-83	AZGP1 high Goblet Cells	TEN1
7.84e-124	0.156213	0.41	0.153	2.58e-119	AZGP1 high Goblet Cells	FAM120AOS
1.03e-101	0.156184	0.389	0.153	3.4e-97	AZGP1 high Goblet Cells	UBE2I
1.27e-85	0.156164	0.149	0.022	4.17e-81	AZGP1 high Goblet Cells	EBF4
2.51e-59	0.156047	0.208	0.063	8.25e-55	AZGP1 high Goblet Cells	C6orf47
2.2e-100	0.156033	0.425	0.179	7.24e-96	AZGP1 high Goblet Cells	AP1B1
2.28e-137	0.155961	0.259	0.055	7.48e-133	AZGP1 high Goblet Cells	MGAT4A
5.06e-96	0.155883	0.306	0.1	1.66e-91	AZGP1 high Goblet Cells	RRP36
2.48e-128	0.155783	0.427	0.162	8.16e-124	AZGP1 high Goblet Cells	TMEM33
1.36e-102	0.155721	0.299	0.094	4.46e-98	AZGP1 high Goblet Cells	C1orf123
4.59e-122	0.155557	0.443	0.181	1.51e-117	AZGP1 high Goblet Cells	RTF2
2.73e-112	0.155548	0.499	0.224	8.97e-108	AZGP1 high Goblet Cells	SCAND1
3.95e-95	0.155537	0.239	0.062	1.3e-90	AZGP1 high Goblet Cells	RHBDF1
1.57e-83	0.155434	0.293	0.101	5.17e-79	AZGP1 high Goblet Cells	SLC39A1
3.65e-108	0.155427	0.466	0.205	1.2e-103	AZGP1 high Goblet Cells	NOLC1
2.16e-89	0.155203	0.381	0.159	7.1e-85	AZGP1 high Goblet Cells	ACTR1B
5.15e-89	0.155105	0.41	0.178	1.69e-84	AZGP1 high Goblet Cells	RNF115
1.9e-105	0.155081	0.321	0.106	6.23e-101	AZGP1 high Goblet Cells	AIMP2
1.48e-110	0.155049	0.33	0.106	4.86e-106	AZGP1 high Goblet Cells	KRT24
3.65e-140	0.155007	0.492	0.203	1.2e-135	AZGP1 high Goblet Cells	POLR2E
1.37e-108	0.15499	0.498	0.23	4.49e-104	AZGP1 high Goblet Cells	ESRRA
7.95e-132	0.154984	0.689	0.369	2.61e-127	AZGP1 high Goblet Cells	RAB7A
1.4e-87	0.154959	0.263	0.078	4.6e-83	AZGP1 high Goblet Cells	LAGE3
5.37e-130	0.154916	0.467	0.187	1.77e-125	AZGP1 high Goblet Cells	FAM32A
5.19e-142	0.154897	0.808	0.473	1.71e-137	AZGP1 high Goblet Cells	RPS20
3.08e-107	0.154702	0.607	0.325	1.01e-102	AZGP1 high Goblet Cells	KPNB1
5.67e-97	0.154629	0.292	0.091	1.86e-92	AZGP1 high Goblet Cells	ACSS2
3.36e-109	0.154559	0.407	0.162	1.1e-104	AZGP1 high Goblet Cells	IMMT
3.82e-97	0.154433	0.363	0.138	1.26e-92	AZGP1 high Goblet Cells	NECTIN2
1.05e-93	0.154399	0.348	0.13	3.47e-89	AZGP1 high Goblet Cells	R3HDM4
7.74e-118	0.154389	0.351	0.118	2.55e-113	AZGP1 high Goblet Cells	DUSP16
1.17e-94	0.154271	0.455	0.208	3.84e-90	AZGP1 high Goblet Cells	SPAG7
5.39e-105	0.154171	0.265	0.073	1.77e-100	AZGP1 high Goblet Cells	CAMKK2
1.9e-79	0.154127	0.255	0.079	6.24e-75	AZGP1 high Goblet Cells	USP5
5.39e-99	0.154032	0.198	0.04	1.77e-94	AZGP1 high Goblet Cells	MAP2K6
4.69e-83	0.153956	0.299	0.105	1.54e-78	AZGP1 high Goblet Cells	KRTCAP3
9.43e-129	0.153831	0.401	0.144	3.1e-124	AZGP1 high Goblet Cells	MGAT1
4.6e-88	0.153767	0.405	0.177	1.51e-83	AZGP1 high Goblet Cells	GNPTG
3.34e-85	0.153645	0.332	0.127	1.1e-80	AZGP1 high Goblet Cells	SIL1
6.73e-107	0.153567	0.244	0.059	2.21e-102	AZGP1 high Goblet Cells	ZNRD1
1.47e-109	0.153484	0.462	0.202	4.82e-105	AZGP1 high Goblet Cells	VWA5A
4.28e-105	0.153466	0.229	0.053	1.41e-100	AZGP1 high Goblet Cells	PGAM1
1.8e-104	0.153457	0.463	0.206	5.92e-100	AZGP1 high Goblet Cells	ZNF652
7.91e-77	0.153418	0.268	0.089	2.6e-72	AZGP1 high Goblet Cells	PAFAH2
2.47e-93	0.153282	0.375	0.152	8.13e-89	AZGP1 high Goblet Cells	PSMF1
2.96e-111	0.153265	0.311	0.098	9.75e-107	AZGP1 high Goblet Cells	MYD88
1.37e-127	0.153244	0.494	0.212	4.51e-123	AZGP1 high Goblet Cells	TTC1
8.98e-129	0.153207	0.637	0.321	2.95e-124	AZGP1 high Goblet Cells	RPL36AL
1.38e-115	0.153104	0.561	0.273	4.54e-111	AZGP1 high Goblet Cells	EMC4
8.02e-80	0.153098	0.207	0.051	2.63e-75	AZGP1 high Goblet Cells	CDK4
4.49e-76	0.152703	0.221	0.061	1.48e-71	AZGP1 high Goblet Cells	HMBS
7.7e-114	0.152689	0.58	0.292	2.53e-109	AZGP1 high Goblet Cells	KIAA0319L
5.63e-66	0.152683	0.187	0.048	1.85e-61	AZGP1 high Goblet Cells	FOXQ1
7.28e-95	0.152623	0.234	0.06	2.39e-90	AZGP1 high Goblet Cells	CRELD1
4.42e-157	0.152601	0.546	0.226	1.45e-152	AZGP1 high Goblet Cells	OAT
1.2e-72	0.152573	0.248	0.079	3.95e-68	AZGP1 high Goblet Cells	RTL10
5.09e-116	0.152496	0.387	0.145	1.67e-111	AZGP1 high Goblet Cells	IDH3B
3.91e-78	0.152459	0.264	0.088	1.28e-73	AZGP1 high Goblet Cells	PIN4
7.8e-104	0.152396	0.32	0.106	2.56e-99	AZGP1 high Goblet Cells	NADK
5.92e-113	0.152289	0.391	0.149	1.95e-108	AZGP1 high Goblet Cells	SGPP2
4.86e-95	0.152136	0.49	0.234	1.6e-90	AZGP1 high Goblet Cells	FLOT1
1.92e-128	0.152101	0.793	0.464	6.33e-124	AZGP1 high Goblet Cells	KRT8
7.48e-69	0.152061	0.26	0.088	2.46e-64	AZGP1 high Goblet Cells	FAM3A
9.06e-60	0.152022	0.29	0.117	2.98e-55	AZGP1 high Goblet Cells	ABCF2
9.46e-96	0.151991	0.488	0.232	3.11e-91	AZGP1 high Goblet Cells	NDUFS3
1.5e-93	0.151943	0.414	0.177	4.92e-89	AZGP1 high Goblet Cells	ZDHHC20
1.75e-121	0.151843	0.393	0.145	5.74e-117	AZGP1 high Goblet Cells	MRPL21
2.21e-97	0.15174	0.379	0.152	7.25e-93	AZGP1 high Goblet Cells	RAB13
1.34e-90	0.151676	0.237	0.064	4.41e-86	AZGP1 high Goblet Cells	RPUSD3
1.24e-119	0.151666	0.298	0.086	4.07e-115	AZGP1 high Goblet Cells	TCEAL8
7.97e-103	0.151638	0.465	0.207	2.62e-98	AZGP1 high Goblet Cells	SGSM2
1.08e-103	0.151638	0.385	0.151	3.55e-99	AZGP1 high Goblet Cells	KEAP1
1.37e-111	0.151551	0.597	0.306	4.51e-107	AZGP1 high Goblet Cells	ADD3
2.8e-93	0.151543	0.33	0.123	9.21e-89	AZGP1 high Goblet Cells	RBBP9
4.55e-100	0.151504	0.389	0.155	1.49e-95	AZGP1 high Goblet Cells	DECR1
8.7e-104	0.151448	0.585	0.307	2.86e-99	AZGP1 high Goblet Cells	ANXA5
2.93e-90	0.151338	0.491	0.24	9.64e-86	AZGP1 high Goblet Cells	HTATSF1
8.88e-128	0.151242	0.552	0.254	2.92e-123	AZGP1 high Goblet Cells	RBX1
2.72e-93	0.151207	0.284	0.089	8.95e-89	AZGP1 high Goblet Cells	IRGQ
3.33e-124	0.151122	0.261	0.062	1.1e-119	AZGP1 high Goblet Cells	CERK
1.22e-120	0.151087	0.356	0.121	4e-116	AZGP1 high Goblet Cells	GARS
2.43e-91	0.15104	0.37	0.15	7.98e-87	AZGP1 high Goblet Cells	TIMM23
1.11e-106	0.15098	0.584	0.299	3.66e-102	AZGP1 high Goblet Cells	ERLEC1
3.42e-101	0.150911	0.344	0.123	1.12e-96	AZGP1 high Goblet Cells	PIGS
9.7e-133	0.150906	0.388	0.134	3.19e-128	AZGP1 high Goblet Cells	SMAP1
1.31e-111	0.150865	0.239	0.057	4.29e-107	AZGP1 high Goblet Cells	SLITRK6
2.31e-82	0.150702	0.303	0.109	7.59e-78	AZGP1 high Goblet Cells	SLC25A28
2.49e-100	0.150653	0.623	0.344	8.17e-96	AZGP1 high Goblet Cells	PRDX6
1.57e-78	0.150626	0.372	0.158	5.15e-74	AZGP1 high Goblet Cells	NDUFAF8
4.12e-77	0.150543	0.284	0.1	1.35e-72	AZGP1 high Goblet Cells	AIFM1
8.17e-67	0.150329	0.3	0.119	2.69e-62	AZGP1 high Goblet Cells	SDR39U1
2.07e-90	0.150176	0.266	0.081	6.8e-86	AZGP1 high Goblet Cells	FAM174B
3.49e-78	0.149992	0.375	0.164	1.15e-73	AZGP1 high Goblet Cells	VAMP3
7.41e-132	0.149791	0.131	0.006	2.44e-127	AZGP1 high Goblet Cells	MMP28
4.4e-121	0.149724	0.552	0.26	1.45e-116	AZGP1 high Goblet Cells	PSMA3
7.74e-113	0.149551	0.358	0.126	2.54e-108	AZGP1 high Goblet Cells	MOCS2
8.17e-92	0.149368	0.32	0.114	2.68e-87	AZGP1 high Goblet Cells	NADSYN1
2.22e-111	0.14929	0.383	0.144	7.31e-107	AZGP1 high Goblet Cells	RANGAP1
4.74e-103	0.149215	0.5	0.239	1.56e-98	AZGP1 high Goblet Cells	ARSD
1.92e-91	0.149211	0.248	0.069	6.33e-87	AZGP1 high Goblet Cells	NDRG3
5.66e-120	0.149194	0.407	0.157	1.86e-115	AZGP1 high Goblet Cells	TTC19
4.55e-116	0.149167	0.359	0.128	1.5e-111	AZGP1 high Goblet Cells	TMX2
1.71e-88	0.149	0.179	0.033	5.63e-84	AZGP1 high Goblet Cells	FBXL6
6.15e-99	0.148906	0.37	0.143	2.02e-94	AZGP1 high Goblet Cells	ITPA
6.98e-95	0.148794	0.409	0.174	2.3e-90	AZGP1 high Goblet Cells	PRKCSH
7.15e-125	0.148736	0.479	0.202	2.35e-120	AZGP1 high Goblet Cells	SUMF2
2.2e-103	0.148611	0.41	0.171	7.23e-99	AZGP1 high Goblet Cells	PPM1L
2.85e-67	0.14849	0.232	0.073	9.36e-63	AZGP1 high Goblet Cells	DHDDS
4.75e-116	0.148307	0.347	0.118	1.56e-111	AZGP1 high Goblet Cells	TMEM126B
9.64e-125	0.148266	0.475	0.204	3.17e-120	AZGP1 high Goblet Cells	SARS
6.47e-92	0.14819	0.337	0.125	2.13e-87	AZGP1 high Goblet Cells	TOM1L2
7.79e-90	0.148046	0.229	0.06	2.56e-85	AZGP1 high Goblet Cells	MRPL12
1.66e-79	0.148012	0.175	0.035	5.47e-75	AZGP1 high Goblet Cells	CRAT
8.49e-91	0.14797	0.277	0.087	2.79e-86	AZGP1 high Goblet Cells	MED19
6.01e-78	0.147894	0.249	0.078	1.97e-73	AZGP1 high Goblet Cells	PGAP3
1.37e-61	0.147882	0.166	0.04	4.5e-57	AZGP1 high Goblet Cells	MROH6
4.04e-116	0.147796	0.809	0.506	1.33e-111	AZGP1 high Goblet Cells	ACTB
1.55e-62	0.147643	0.239	0.083	5.1e-58	AZGP1 high Goblet Cells	MEF2D
3.12e-92	0.147604	0.332	0.123	1.02e-87	AZGP1 high Goblet Cells	CCDC137
2.8e-133	0.147413	0.421	0.155	9.2e-129	AZGP1 high Goblet Cells	EIF3J
2.2e-83	0.147145	0.359	0.147	7.23e-79	AZGP1 high Goblet Cells	SPTBN2
4.84e-91	0.147113	0.29	0.095	1.59e-86	AZGP1 high Goblet Cells	DPM2
2.57e-110	0.146951	0.229	0.05	8.45e-106	AZGP1 high Goblet Cells	COQ2
3.6e-114	0.146891	0.292	0.085	1.18e-109	AZGP1 high Goblet Cells	MCF2L
2.34e-112	0.146781	0.383	0.147	7.7e-108	AZGP1 high Goblet Cells	EBAG9
1.02e-109	0.146758	0.423	0.175	3.36e-105	AZGP1 high Goblet Cells	TOMM70
1.02e-65	0.146719	0.228	0.071	3.36e-61	AZGP1 high Goblet Cells	SLC35F6
2.49e-111	0.146612	0.455	0.194	8.2e-107	AZGP1 high Goblet Cells	PSMD14
2.25e-136	0.146435	0.304	0.078	7.41e-132	AZGP1 high Goblet Cells	GGCX
7.07e-107	0.146292	0.556	0.283	2.32e-102	AZGP1 high Goblet Cells	PPM1G
3.14e-98	0.145952	0.375	0.149	1.03e-93	AZGP1 high Goblet Cells	ERG28
9.93e-60	0.145905	0.985	0.843	3.27e-55	AZGP1 high Goblet Cells	SAT1
2.01e-102	0.14589	0.49	0.23	6.6e-98	AZGP1 high Goblet Cells	SWAP70
1.06e-78	0.14574	0.211	0.055	3.48e-74	AZGP1 high Goblet Cells	ZNF593
2.23e-111	0.145732	0.659	0.364	7.34e-107	AZGP1 high Goblet Cells	TM9SF2
1.81e-95	0.14572	0.263	0.076	5.96e-91	AZGP1 high Goblet Cells	ELMO3
3.35e-94	0.145555	0.302	0.102	1.1e-89	AZGP1 high Goblet Cells	FASTK
5.29e-126	0.145553	0.553	0.261	1.74e-121	AZGP1 high Goblet Cells	PLEKHB2
3.45e-89	0.145475	0.283	0.09	1.13e-84	AZGP1 high Goblet Cells	2021-09-08
2.64e-104	0.145412	0.476	0.217	8.68e-100	AZGP1 high Goblet Cells	NPC2
5.44e-84	0.145378	0.339	0.131	1.79e-79	AZGP1 high Goblet Cells	FLAD1
9.18e-83	0.145351	0.301	0.108	3.02e-78	AZGP1 high Goblet Cells	COG3
1.17e-88	0.145277	0.301	0.105	3.85e-84	AZGP1 high Goblet Cells	BTN3A1
7.29e-111	0.145081	0.321	0.104	2.4e-106	AZGP1 high Goblet Cells	MRPL58
1.39e-118	0.14503	0.672	0.368	4.56e-114	AZGP1 high Goblet Cells	CTSH
2.79e-97	0.145008	0.293	0.095	9.17e-93	AZGP1 high Goblet Cells	DDT
1.14e-88	0.144831	0.115	0.01	3.74e-84	AZGP1 high Goblet Cells	FLNC
3.79e-96	0.144817	0.233	0.061	1.25e-91	AZGP1 high Goblet Cells	CYP4F3
2.25e-63	0.144691	0.183	0.049	7.39e-59	AZGP1 high Goblet Cells	RAPGEF3
3.16e-82	0.144657	0.216	0.056	1.04e-77	AZGP1 high Goblet Cells	TESK1
3.5e-89	0.144607	0.31	0.11	1.15e-84	AZGP1 high Goblet Cells	NR3C2
2.42e-93	0.144448	0.309	0.106	7.95e-89	AZGP1 high Goblet Cells	RAB5C
1.07e-106	0.144433	0.281	0.081	3.53e-102	AZGP1 high Goblet Cells	SH3PXD2B
1.15e-121	0.144355	0.349	0.118	3.79e-117	AZGP1 high Goblet Cells	GPD2
4.47e-100	0.144309	0.299	0.097	1.47e-95	AZGP1 high Goblet Cells	GPATCH4
4.79e-98	0.144011	0.77	0.484	1.58e-93	AZGP1 high Goblet Cells	UBXN4
3.98e-106	0.143991	0.355	0.13	1.31e-101	AZGP1 high Goblet Cells	ATG101
3.9e-109	0.143987	0.496	0.228	1.28e-104	AZGP1 high Goblet Cells	DDIT4
6.88e-94	0.143986	0.303	0.103	2.26e-89	AZGP1 high Goblet Cells	TSPAN17
3.34e-97	0.143827	0.42	0.182	1.1e-92	AZGP1 high Goblet Cells	PSMG3
2.18e-97	0.143781	0.264	0.075	7.17e-93	AZGP1 high Goblet Cells	2021-03-02
9.61e-92	0.143632	0.265	0.082	3.16e-87	AZGP1 high Goblet Cells	AGA
1.08e-90	0.143604	0.38	0.16	3.55e-86	AZGP1 high Goblet Cells	NMRAL1
3.8e-138	0.143493	0.549	0.248	1.25e-133	AZGP1 high Goblet Cells	GNB2
4.06e-103	0.143483	0.857	0.576	1.34e-98	AZGP1 high Goblet Cells	PERP
8.38e-87	0.14347	0.266	0.083	2.75e-82	AZGP1 high Goblet Cells	PLA2G10
4.03e-110	0.143423	0.437	0.184	1.33e-105	AZGP1 high Goblet Cells	STOML2
1.08e-87	0.143346	0.23	0.062	3.54e-83	AZGP1 high Goblet Cells	ALG8
1.01e-129	0.143276	0.326	0.099	3.32e-125	AZGP1 high Goblet Cells	MAP3K5
2.04e-109	0.143275	0.349	0.125	6.71e-105	AZGP1 high Goblet Cells	DMRTA2
1.21e-89	0.143268	0.508	0.257	3.99e-85	AZGP1 high Goblet Cells	MYO1B
9.03e-120	0.143242	0.646	0.346	2.97e-115	AZGP1 high Goblet Cells	ACTR2
8.67e-91	0.143227	0.345	0.133	2.85e-86	AZGP1 high Goblet Cells	KXD1
7.33e-88	0.143213	0.269	0.086	2.41e-83	AZGP1 high Goblet Cells	SLC46A3
8.29e-112	0.14315	0.403	0.158	2.73e-107	AZGP1 high Goblet Cells	SERTAD1
1.11e-107	0.143123	0.67	0.379	3.66e-103	AZGP1 high Goblet Cells	STAT3
1.87e-111	0.142996	0.419	0.17	6.16e-107	AZGP1 high Goblet Cells	BDH1
2.35e-117	0.142839	0.172	0.025	7.74e-113	AZGP1 high Goblet Cells	DAPL1
3.77e-63	0.142814	0.224	0.073	1.24e-58	AZGP1 high Goblet Cells	ITM2C
9.49e-144	0.142722	0.513	0.213	3.12e-139	AZGP1 high Goblet Cells	HOMER2
2.35e-145	0.142661	0.57	0.258	7.72e-141	AZGP1 high Goblet Cells	NDUFV2
9.74e-66	0.142661	0.246	0.086	3.2e-61	AZGP1 high Goblet Cells	SELENOI
3.21e-102	0.142481	0.382	0.152	1.05e-97	AZGP1 high Goblet Cells	FBL
3.83e-106	0.142468	0.6	0.322	1.26e-101	AZGP1 high Goblet Cells	FAM120A
1.49e-88	0.142415	0.303	0.107	4.89e-84	AZGP1 high Goblet Cells	TGFBR2
2.49e-125	0.142329	0.386	0.138	8.19e-121	AZGP1 high Goblet Cells	HIF1A
1.6e-114	0.142305	0.32	0.102	5.26e-110	AZGP1 high Goblet Cells	PLEKHH3
4.99e-82	0.142184	0.243	0.071	1.64e-77	AZGP1 high Goblet Cells	ECSIT
2.89e-85	0.142014	0.296	0.105	9.51e-81	AZGP1 high Goblet Cells	CRB3
2.53e-129	0.142014	0.373	0.129	8.33e-125	AZGP1 high Goblet Cells	GLRX5
8.01e-109	0.141867	0.328	0.112	2.63e-104	AZGP1 high Goblet Cells	FDX1
6.38e-125	0.141691	0.381	0.135	2.1e-120	AZGP1 high Goblet Cells	ETFA
3.09e-109	0.141637	0.331	0.112	1.02e-104	AZGP1 high Goblet Cells	BZW2
7.05e-96	0.141564	0.394	0.163	2.32e-91	AZGP1 high Goblet Cells	MARK2
3.88e-105	0.141544	0.296	0.093	1.28e-100	AZGP1 high Goblet Cells	ARPC1A
2.89e-107	0.141476	0.432	0.182	9.5e-103	AZGP1 high Goblet Cells	UFD1
1.65e-127	0.141394	0.452	0.184	5.44e-123	AZGP1 high Goblet Cells	MCU
5.74e-119	0.141382	0.586	0.296	1.89e-114	AZGP1 high Goblet Cells	GNB1
4.31e-91	0.141263	0.29	0.097	1.42e-86	AZGP1 high Goblet Cells	TMEM150C
9.92e-107	0.141252	0.58	0.3	3.26e-102	AZGP1 high Goblet Cells	EMP2
3.74e-119	0.141142	0.387	0.143	1.23e-114	AZGP1 high Goblet Cells	ACOT13
5.08e-58	0.141013	0.186	0.053	1.67e-53	AZGP1 high Goblet Cells	ZMYND19
7.64e-95	0.14097	0.322	0.116	2.51e-90	AZGP1 high Goblet Cells	TRAFD1
5.75e-111	0.14091	0.221	0.048	1.89e-106	AZGP1 high Goblet Cells	SLC7A8
5.55e-114	0.1408	0.193	0.034	1.82e-109	AZGP1 high Goblet Cells	GSTA4
5.42e-65	0.140763	0.168	0.039	1.78e-60	AZGP1 high Goblet Cells	NMB
3.19e-104	0.140576	0.416	0.171	1.05e-99	AZGP1 high Goblet Cells	EHBP1L1
2.77e-112	0.140564	0.395	0.153	9.1e-108	AZGP1 high Goblet Cells	2021-09-11
1.55e-82	0.140558	0.156	0.026	5.11e-78	AZGP1 high Goblet Cells	RAB38
3.21e-109	0.140547	0.438	0.185	1.06e-104	AZGP1 high Goblet Cells	CXADR
6.08e-109	0.140513	0.331	0.114	2e-104	AZGP1 high Goblet Cells	TAF13
8.19e-79	0.140176	0.362	0.156	2.69e-74	AZGP1 high Goblet Cells	ELAC2
8.46e-112	0.140124	0.613	0.315	2.78e-107	AZGP1 high Goblet Cells	BICDL2
6.28e-90	0.140107	0.273	0.086	2.06e-85	AZGP1 high Goblet Cells	PNPLA6
5.73e-77	0.140099	0.379	0.169	1.88e-72	AZGP1 high Goblet Cells	NTN4
4.51e-136	0.139964	0.496	0.208	1.48e-131	AZGP1 high Goblet Cells	SLC3A2
6.52e-112	0.139959	0.203	0.038	2.14e-107	AZGP1 high Goblet Cells	TRIM5
4.16e-119	0.139884	0.648	0.346	1.37e-114	AZGP1 high Goblet Cells	GHITM
1.98e-125	0.139881	0.692	0.379	6.49e-121	AZGP1 high Goblet Cells	HNRNPM
1.08e-137	0.139753	0.653	0.338	3.54e-133	AZGP1 high Goblet Cells	TAGLN2
1.86e-86	0.139562	0.268	0.086	6.13e-82	AZGP1 high Goblet Cells	RCC1L
3.04e-105	0.139433	0.393	0.159	9.99e-101	AZGP1 high Goblet Cells	TMEM87B
1.16e-87	0.139413	0.392	0.168	3.81e-83	AZGP1 high Goblet Cells	MED24
1.51e-82	0.13933	0.251	0.079	4.97e-78	AZGP1 high Goblet Cells	BET1L
1.3e-104	0.139198	0.281	0.084	4.26e-100	AZGP1 high Goblet Cells	MRPL11
2.04e-108	0.139171	0.252	0.065	6.72e-104	AZGP1 high Goblet Cells	NINJ1
5.35e-105	0.139156	0.241	0.061	1.76e-100	AZGP1 high Goblet Cells	GLRX2
2.69e-92	0.139113	0.785	0.515	8.84e-88	AZGP1 high Goblet Cells	KIF5B
3.65e-75	0.139062	0.204	0.052	1.2e-70	AZGP1 high Goblet Cells	UBL7
1.81e-90	0.138929	0.355	0.144	5.95e-86	AZGP1 high Goblet Cells	ATL3
4.97e-89	0.138877	0.275	0.09	1.64e-84	AZGP1 high Goblet Cells	OPA3
1.06e-95	0.138795	0.296	0.099	3.49e-91	AZGP1 high Goblet Cells	SMIM20
1.14e-98	0.138757	0.32	0.112	3.75e-94	AZGP1 high Goblet Cells	EHMT2
3.32e-70	0.138749	0.176	0.041	1.09e-65	AZGP1 high Goblet Cells	TMEM161A
9.05e-87	0.138722	0.317	0.119	2.97e-82	AZGP1 high Goblet Cells	PRPF19
2.67e-86	0.138618	0.328	0.126	8.76e-82	AZGP1 high Goblet Cells	SAA2
4.48e-98	0.138477	0.43	0.189	1.47e-93	AZGP1 high Goblet Cells	HINT2
1.86e-100	0.138414	0.337	0.122	6.1e-96	AZGP1 high Goblet Cells	SURF6
2.71e-79	0.138408	0.249	0.079	8.91e-75	AZGP1 high Goblet Cells	TMEM199
1.99e-93	0.1384	0.206	0.046	6.55e-89	AZGP1 high Goblet Cells	YJU2
6.01e-73	0.138377	0.145	0.026	1.98e-68	AZGP1 high Goblet Cells	TBC1D30
2.8e-81	0.138335	0.259	0.083	9.19e-77	AZGP1 high Goblet Cells	CHPF2
2.61e-106	0.138106	0.418	0.173	8.59e-102	AZGP1 high Goblet Cells	PSMD11
4.92e-111	0.138082	0.298	0.094	1.62e-106	AZGP1 high Goblet Cells	TMEM260
7.26e-99	0.138011	0.187	0.035	2.39e-94	AZGP1 high Goblet Cells	TMEM178B
2.1e-114	0.137915	0.542	0.261	6.91e-110	AZGP1 high Goblet Cells	TMEM50A
1.36e-108	0.137861	0.491	0.229	4.48e-104	AZGP1 high Goblet Cells	SGPL1
4.13e-68	0.137719	0.188	0.047	1.36e-63	AZGP1 high Goblet Cells	RHOG
2.06e-117	0.137711	0.433	0.179	6.79e-113	AZGP1 high Goblet Cells	ZDHHC5
5.15e-119	0.137579	0.548	0.257	1.69e-114	AZGP1 high Goblet Cells	RPL36
2.49e-128	0.137577	0.32	0.097	8.17e-124	AZGP1 high Goblet Cells	SH3GL1
3.72e-67	0.13755	0.197	0.054	1.22e-62	AZGP1 high Goblet Cells	FA2H
2.95e-41	0.137443	0.251	0.11	9.69e-37	AZGP1 high Goblet Cells	MSRB1
2.15e-116	0.137322	0.34	0.114	7.06e-112	AZGP1 high Goblet Cells	HEXDC
2.43e-91	0.137224	0.82	0.533	7.98e-87	AZGP1 high Goblet Cells	HSPA1B
2.41e-106	0.137183	0.568	0.287	7.91e-102	AZGP1 high Goblet Cells	CYBA
1.57e-80	0.137162	0.108	0.009	5.17e-76	AZGP1 high Goblet Cells	ZNF467
5.76e-112	0.136963	0.302	0.095	1.89e-107	AZGP1 high Goblet Cells	EPSTI1
2.66e-101	0.136833	0.343	0.126	8.74e-97	AZGP1 high Goblet Cells	AIG1
1.04e-103	0.136821	0.848	0.565	3.41e-99	AZGP1 high Goblet Cells	GNAS
5.54e-95	0.136803	0.287	0.093	1.82e-90	AZGP1 high Goblet Cells	YKT6
8.92e-83	0.136739	0.137	0.02	2.93e-78	AZGP1 high Goblet Cells	ARHGAP20
1.94e-84	0.136721	0.28	0.096	6.36e-80	AZGP1 high Goblet Cells	PATZ1
1.61e-99	0.136714	0.347	0.128	5.29e-95	AZGP1 high Goblet Cells	ERP44
1.61e-129	0.136426	0.43	0.168	5.28e-125	AZGP1 high Goblet Cells	DYNC1I2
1.75e-113	0.1361	0.237	0.057	5.76e-109	AZGP1 high Goblet Cells	CDH3
5.94e-92	0.135829	0.184	0.038	1.95e-87	AZGP1 high Goblet Cells	AKIP1
2.51e-92	0.135698	0.24	0.065	8.27e-88	AZGP1 high Goblet Cells	ISOC2
1.3e-97	0.135664	0.217	0.052	4.27e-93	AZGP1 high Goblet Cells	CAMSAP3
8.34e-111	0.135647	0.428	0.179	2.74e-106	AZGP1 high Goblet Cells	SELENOP
1.52e-106	0.135633	0.373	0.143	4.99e-102	AZGP1 high Goblet Cells	TRIM25
2.21e-69	0.135629	0.289	0.111	7.26e-65	AZGP1 high Goblet Cells	SDF2
6.56e-124	0.135618	0.512	0.234	2.16e-119	AZGP1 high Goblet Cells	CCT7
6.63e-96	0.135556	0.41	0.178	2.18e-91	AZGP1 high Goblet Cells	MARS
6.88e-72	0.135414	0.24	0.077	2.26e-67	AZGP1 high Goblet Cells	TMEM115
6.55e-67	0.135308	0.268	0.099	2.15e-62	AZGP1 high Goblet Cells	PEX11B
1.36e-145	0.135241	0.708	0.382	4.46e-141	AZGP1 high Goblet Cells	ATP5MG
1.87e-89	0.13523	0.154	0.025	6.15e-85	AZGP1 high Goblet Cells	GSDMC
1.35e-110	0.135132	0.386	0.146	4.43e-106	AZGP1 high Goblet Cells	TECR
2.33e-89	0.135108	0.224	0.059	7.66e-85	AZGP1 high Goblet Cells	MLST8
1.23e-68	0.135065	0.222	0.068	4.06e-64	AZGP1 high Goblet Cells	HDDC3
7.81e-132	0.135043	0.777	0.452	2.57e-127	AZGP1 high Goblet Cells	GOLGA4
9.47e-109	0.13504	0.422	0.179	3.11e-104	AZGP1 high Goblet Cells	NDUFA12
3.41e-102	0.135014	0.37	0.145	1.12e-97	AZGP1 high Goblet Cells	TRAPPC3
2.24e-78	0.134906	0.265	0.09	7.38e-74	AZGP1 high Goblet Cells	METTL13
6.58e-81	0.134859	0.335	0.135	2.16e-76	AZGP1 high Goblet Cells	DNAJB11
1.1e-106	0.134846	0.292	0.091	3.62e-102	AZGP1 high Goblet Cells	ALG5
7.32e-99	0.134821	0.327	0.118	2.41e-94	AZGP1 high Goblet Cells	ATMIN
2.88e-61	0.134742	0.2	0.06	9.45e-57	AZGP1 high Goblet Cells	PCNX3
9.25e-82	0.134737	0.21	0.056	3.04e-77	AZGP1 high Goblet Cells	ARHGEF5
4.83e-119	0.134612	0.519	0.242	1.59e-114	AZGP1 high Goblet Cells	FAM96B
4.74e-74	0.134534	0.153	0.032	1.56e-69	AZGP1 high Goblet Cells	TFPI2
2.99e-102	0.134526	0.893	0.63	9.83e-98	AZGP1 high Goblet Cells	UBC
6.45e-102	0.134426	0.185	0.034	2.12e-97	AZGP1 high Goblet Cells	MGAT3
1.17e-97	0.134392	0.458	0.211	3.84e-93	AZGP1 high Goblet Cells	PLPP5
9.91e-69	0.134228	0.255	0.089	3.26e-64	AZGP1 high Goblet Cells	BPNT1
1.52e-32	0.134216	0.104	0.028	4.99e-28	AZGP1 high Goblet Cells	SLC34A2
7.51e-119	0.133858	0.511	0.235	2.47e-114	AZGP1 high Goblet Cells	KARS
4.3e-114	0.133837	0.441	0.188	1.41e-109	AZGP1 high Goblet Cells	EIF3M
2.97e-116	0.133776	0.439	0.184	9.77e-112	AZGP1 high Goblet Cells	ANP32A
2.68e-58	0.133751	0.237	0.086	8.81e-54	AZGP1 high Goblet Cells	SLC35B2
1.95e-48	0.133748	0.194	0.064	6.41e-44	AZGP1 high Goblet Cells	JMJD4
6e-116	0.133722	0.225	0.05	1.97e-111	AZGP1 high Goblet Cells	ATF5
1.71e-87	0.133647	0.228	0.062	5.62e-83	AZGP1 high Goblet Cells	SYTL4
2.38e-133	0.133636	0.655	0.34	7.83e-129	AZGP1 high Goblet Cells	RPS25
4.6e-87	0.133579	0.24	0.072	1.51e-82	AZGP1 high Goblet Cells	FN3KRP
5.99e-70	0.133512	0.28	0.106	1.97e-65	AZGP1 high Goblet Cells	ALG2
6.87e-83	0.133497	0.231	0.065	2.26e-78	AZGP1 high Goblet Cells	PDF
8.2e-125	0.133479	0.575	0.279	2.7e-120	AZGP1 high Goblet Cells	ATP5PF
9.8e-63	0.133444	0.229	0.079	3.22e-58	AZGP1 high Goblet Cells	MRTO4
8.2e-98	0.133376	0.425	0.189	2.69e-93	AZGP1 high Goblet Cells	ZDHHC3
9.7e-84	0.133245	0.383	0.168	3.19e-79	AZGP1 high Goblet Cells	FNBP1L
6.16e-113	0.133206	0.456	0.201	2.02e-108	AZGP1 high Goblet Cells	RAB5B
1.16e-108	0.133151	0.238	0.06	3.82e-104	AZGP1 high Goblet Cells	WDR18
2.97e-100	0.133145	0.311	0.105	9.75e-96	AZGP1 high Goblet Cells	SLC22A18
1.55e-135	0.133097	0.649	0.336	5.09e-131	AZGP1 high Goblet Cells	SRI
1.29e-108	0.133082	0.269	0.076	4.25e-104	AZGP1 high Goblet Cells	TBRG4
8.53e-88	0.133028	0.246	0.071	2.8e-83	AZGP1 high Goblet Cells	ARL2
6.57e-100	0.132981	0.337	0.123	2.16e-95	AZGP1 high Goblet Cells	APH1A
9.03e-113	0.132714	0.611	0.326	2.97e-108	AZGP1 high Goblet Cells	CCT3
3.21e-134	0.132694	0.61	0.296	1.05e-129	AZGP1 high Goblet Cells	ATP5MPL
9.84e-70	0.132681	0.236	0.08	3.23e-65	AZGP1 high Goblet Cells	PCED1A
1.02e-106	0.132596	0.231	0.056	3.36e-102	AZGP1 high Goblet Cells	SH3RF2
1.47e-74	0.132584	0.249	0.082	4.84e-70	AZGP1 high Goblet Cells	IFI35
1.29e-99	0.13257	0.314	0.109	4.25e-95	AZGP1 high Goblet Cells	CDK6
7.41e-118	0.132505	0.454	0.194	2.43e-113	AZGP1 high Goblet Cells	MRPS35
[truncated: 38,870 more rows]

## Sheet: Detailed Cell Types Immune
Detailed Immune Cell types (see Supplementary Figure 3)
p_val	avg_logFC	pct.1	pct.2	p_val_adj	cluster	gene
8.48e-110	3.29855	0.944	0.012	2.79e-105	B Cells	MS4A1
3.17e-35	2.33036	0.423	0.014	1.04e-30	B Cells	IGHM
4.84e-65	2.18365	0.648	0.011	1.59e-60	B Cells	BANK1
2.72e-46	2.05033	0.451	0.002	8.94e-42	B Cells	FCRL5
3.09e-59	1.91678	0.577	0.005	1.02e-54	B Cells	CD79A
1.3e-44	1.72874	0.479	0.01	4.29e-40	B Cells	IGKC
4.12e-28	1.5544	0.592	0.072	1.36e-23	B Cells	TCF4
1.27e-30	1.54782	0.662	0.086	4.17e-26	B Cells	MEF2C
1.3e-31	1.52797	0.465	0.022	4.27e-27	B Cells	CD22
8.34e-34	1.49658	0.366	0.004	2.74e-29	B Cells	TNFRSF13B
5.28e-17	1.40391	0.479	0.105	1.73e-12	B Cells	IRF8
5.28e-35	1.38544	0.352	0.004	1.73e-30	B Cells	CD19
8.66e-32	1.29435	0.394	0.009	2.85e-27	B Cells	CXCR5
6.33e-31	1.22318	0.324	0.003	2.08e-26	B Cells	PAX5
2.81e-16	1.19329	0.366	0.05	9.25e-12	B Cells	SMIM14
7.92e-13	1.19092	0.394	0.082	2.6e-08	B Cells	LRMP
2.43e-13	1.18769	0.592	0.225	8e-09	B Cells	PTPN1
4.44e-18	1.18666	0.423	0.055	1.46e-13	B Cells	WDFY4
3.26e-35	1.18089	0.972	0.436	1.07e-30	B Cells	CD74
8.35e-28	1.16376	0.268	0.002	2.75e-23	B Cells	FCRL1
1.22e-23	1.14365	0.662	0.126	4e-19	B Cells	HLA-DQA1
1.1e-19	1.13627	0.634	0.142	3.6e-15	B Cells	HLA-DQB1
2.59e-14	1.13618	0.423	0.077	8.52e-10	B Cells	CIITA
5.45e-12	1.13099	0.493	0.132	1.79e-07	B Cells	RIPOR2
3.19e-23	1.12653	0.789	0.226	1.05e-18	B Cells	HLA-DPA1
1.05e-20	1.12501	0.324	0.017	3.46e-16	B Cells	PKIG
3.06e-14	1.11994	0.451	0.083	1.01e-09	B Cells	LTB
8.51e-13	1.11506	0.423	0.092	2.8e-08	B Cells	HLA-DMB
3.64e-25	1.11362	0.324	0.008	1.2e-20	B Cells	CD79B
5.25e-17	1.10888	0.408	0.055	1.73e-12	B Cells	SESN3
9.14e-15	1.09262	0.225	0.009	3e-10	B Cells	CPNE5
2.17e-23	1.07264	0.296	0.01	7.12e-19	B Cells	TLR10
1.64e-14	1.06511	0.155	0.001	5.38e-10	B Cells	IGHA2
5.28e-23	1.06268	0.296	0.007	1.74e-18	B Cells	TNFRSF13C
1.46e-11	1.06098	0.451	0.121	4.81e-07	B Cells	HLA-DMA
1.99e-11	1.06036	0.563	0.192	6.53e-07	B Cells	CD52
2.22e-06	1.05778	0.296	0.077	0.0731188	B Cells	TTN
4.82e-06	1.0489	0.282	0.086	0.158317	B Cells	CHD7
6.91e-08	1.04805	0.493	0.201	0.00227086	B Cells	SMAP2
2.54e-13	1.04791	0.296	0.031	8.35e-09	B Cells	LRRK2
1.44e-27	1.04752	0.901	0.325	4.73e-23	B Cells	HLA-DRA
7.64e-16	1.04553	0.31	0.033	2.51e-11	B Cells	HVCN1
1.13e-11	1.04184	0.423	0.11	3.73e-07	B Cells	PIKFYVE
4.46e-20	1.041	0.746	0.229	1.47e-15	B Cells	HLA-DPB1
1.38e-15	1.03631	0.239	0.01	4.53e-11	B Cells	FCRL3
1.61e-08	1.03434	0.38	0.116	0.00052875	B Cells	SP140
5.97e-10	1.01837	0.338	0.072	1.96e-05	B Cells	PXK
1.54e-08	1.00893	0.31	0.076	0.00050487	B Cells	CCDC50
1.56e-11	1.00467	0.563	0.195	5.12e-07	B Cells	SP110
3.09e-09	0.996505	0.338	0.079	0.00010154	B Cells	SMC6
2.74e-14	0.995877	0.437	0.08	9.02e-10	B Cells	PLCG2
3.06e-07	0.978356	0.423	0.151	0.0100721	B Cells	CD82
1.08e-09	0.977101	0.211	0.022	3.57e-05	B Cells	PTK2
1.46e-15	0.975801	0.31	0.026	4.81e-11	B Cells	RALGPS2
1.23e-10	0.975251	0.408	0.103	4.05e-06	B Cells	POU2F2
3.62e-09	0.963666	0.732	0.427	0.00011915	B Cells	RPS27
1.55e-09	0.952837	0.465	0.156	5.1e-05	B Cells	CD37
2.39e-08	0.946447	0.225	0.03	0.00078532	B Cells	MIR29B2CHG
4.73e-10	0.944203	0.338	0.065	1.55e-05	B Cells	PARP15
5.47e-10	0.943941	0.211	0.022	1.8e-05	B Cells	USP6NL
8.39e-10	0.937108	0.648	0.31	2.76e-05	B Cells	PARP14
7.08e-15	0.930607	0.169	0.002	2.33e-10	B Cells	FCRL4
4.19e-13	0.914713	0.324	0.041	1.38e-08	B Cells	RASGRP3
2.55e-09	0.902382	0.225	0.025	8.39e-05	B Cells	SPIB
7.97e-17	0.897473	0.268	0.016	2.62e-12	B Cells	BLNK
1.01e-12	0.894253	0.38	0.068	3.33e-08	B Cells	FGD2
3.95e-09	0.893989	0.225	0.026	0.0001298	B Cells	TMEM156
4.13e-11	0.891768	0.493	0.162	1.36e-06	B Cells	NCOA3
2.6e-07	0.883425	0.254	0.059	0.00854875	B Cells	2021-03-01
2.1e-06	0.872432	0.38	0.14	0.0690711	B Cells	RASSF2
2.36e-07	0.866408	0.324	0.098	0.00776073	B Cells	SYK
7.51e-18	0.863883	0.197	0.002	2.47e-13	B Cells	FCRL2
3.65e-11	0.863656	0.676	0.279	1.2e-06	B Cells	CD83
2.71e-11	0.856251	0.211	0.014	8.92e-07	B Cells	COBLL1
9e-12	0.847871	0.211	0.013	2.96e-07	B Cells	AFF3
8.5e-15	0.843715	0.183	0.004	2.79e-10	B Cells	EBF1
1.38e-07	0.837096	0.169	0.025	0.004552	B Cells	BHLHE41
5.34e-08	0.828772	0.451	0.148	0.00175417	B Cells	UGCG
6.63e-10	0.826796	0.296	0.048	2.18e-05	B Cells	SELL
1.09e-06	0.810541	0.521	0.264	0.0359574	B Cells	GDI2
7.7e-08	0.805566	0.408	0.132	0.00253004	B Cells	GGA2
6.75e-09	0.803697	0.225	0.028	0.00022181	B Cells	PLEKHG1
7.61e-07	0.803072	0.282	0.066	0.0250101	B Cells	ADAM28
5.53e-06	0.801259	0.408	0.178	0.181765	B Cells	SAMD9L
4.66e-12	0.799538	0.155	0.003	1.53e-07	B Cells	MACROD2
3e-19	0.798977	0.282	0.012	9.87e-15	B Cells	DENND5B
6.68e-07	0.793947	0.394	0.127	0.0219667	B Cells	SWAP70
2.48e-11	0.793151	0.845	0.56	8.15e-07	B Cells	RPL11
9.64e-09	0.791599	0.225	0.033	0.00031699	B Cells	MICAL3
4.12e-11	0.789423	0.169	0.006	1.35e-06	B Cells	LINC00926
1.39e-05	0.788612	0.394	0.164	0.457501	B Cells	PPP1R16B
2.92e-09	0.788428	0.211	0.022	9.58e-05	B Cells	ADGRG5
6.91e-14	0.788025	0.282	0.03	2.27e-09	B Cells	SCIMP
5.22e-10	0.786251	0.254	0.03	1.72e-05	B Cells	HDAC9
2.54e-09	0.78613	0.465	0.145	8.34e-05	B Cells	SYNGR2
5.39e-06	0.785893	0.408	0.187	0.177276	B Cells	CTSH
1.9e-17	0.773416	0.155	0.001	6.25e-13	B Cells	IGLC2
5.03e-07	0.768386	0.507	0.207	0.0165447	B Cells	PIK3AP1
2.89e-06	0.767953	0.592	0.311	0.0948732	B Cells	2021-09-07
4.47e-10	0.765535	0.831	0.513	1.47e-05	B Cells	RPL23
2.6e-08	0.763907	0.817	0.566	0.00085401	B Cells	RPS18
3.46e-09	0.763752	0.31	0.058	0.00011371	B Cells	RASGRP2
1.23e-05	0.760719	0.451	0.192	0.40576	B Cells	RPL39
4.81e-19	0.751671	0.169	0.001	1.58e-14	B Cells	IGHG3
2.01e-15	0.749242	0.197	0.005	6.62e-11	B Cells	POU2AF1
1.83e-07	0.74827	0.268	0.061	0.00600825	B Cells	ST6GAL1
5.33e-06	0.748221	0.352	0.113	0.175296	B Cells	ADAM19
4.64e-08	0.747927	0.803	0.554	0.00152508	B Cells	RPL34
2.05e-07	0.747378	0.352	0.103	0.00675479	B Cells	GM2A
8.76e-06	0.74544	0.324	0.113	0.288094	B Cells	FCHSD2
1.19e-08	0.744985	0.761	0.474	0.00039222	B Cells	RPS23
1.32e-08	0.743477	0.718	0.396	0.0004341	B Cells	RPL28
2.36e-11	0.737294	0.873	0.683	7.75e-07	B Cells	RPS6
9.58e-07	0.735248	0.268	0.065	0.0314849	B Cells	KDM4B
5.38e-08	0.731573	0.746	0.47	0.00176997	B Cells	RPL37A
1.41e-08	0.731504	0.296	0.059	0.00046371	B Cells	BTK
1.27e-08	0.729004	0.789	0.452	0.00041659	B Cells	EZR
1.04e-05	0.724938	0.366	0.129	0.342016	B Cells	KLF2
1.65e-07	0.720924	0.254	0.052	0.00541975	B Cells	FCMR
2.85e-08	0.718265	0.268	0.048	0.0009366	B Cells	CCR6
1.18e-07	0.716966	0.493	0.183	0.0038871	B Cells	ARHGAP25
3.01e-17	0.716469	0.169	0.002	9.9e-13	B Cells	IGHA1
7.94e-06	0.708089	0.296	0.082	0.261097	B Cells	HSH2D
1.76e-05	0.706996	0.268	0.074	0.577108	B Cells	LAT2
8.29e-07	0.704645	0.563	0.268	0.0272446	B Cells	MYCBP2
2.74e-11	0.704232	0.845	0.64	9e-07	B Cells	RPS11
7.56e-18	0.693852	0.183	0.001	2.49e-13	B Cells	FCRLA
2.24e-05	0.683236	0.296	0.093	0.735278	B Cells	ORAI2
1.44e-05	0.682241	0.408	0.174	0.472159	B Cells	INPP5D
1.01e-07	0.682011	0.775	0.476	0.00333298	B Cells	RPL32
4.32e-07	0.673496	0.282	0.064	0.0142048	B Cells	PHF6
2.75e-05	0.671433	0.239	0.061	0.90382	B Cells	GRK3
5.28e-06	0.670838	0.239	0.051	0.173539	B Cells	RAB30
3.95e-07	0.669748	0.31	0.084	0.0129804	B Cells	TMEM131L
1.7e-06	0.665429	0.549	0.252	0.0560413	B Cells	CMTM6
1.66e-09	0.665162	0.239	0.03	5.45e-05	B Cells	SETBP1
3.59e-06	0.664014	0.38	0.135	0.118077	B Cells	PRKCB
1.27e-05	0.659551	0.254	0.068	0.416814	B Cells	PRKD3
5.59e-08	0.658885	0.761	0.498	0.00183903	B Cells	EEF2
1.34e-08	0.658313	0.169	0.016	0.00043927	B Cells	BCAR3
9.91e-08	0.657501	0.746	0.51	0.00325796	B Cells	RPS4X
1.51e-05	0.652775	0.437	0.185	0.49503	B Cells	RPSA
6.88e-09	0.646131	0.704	0.45	0.00022622	B Cells	RPS5
3.4e-06	0.643748	0.127	0.011	0.111724	B Cells	LTA
1.46e-19	0.643106	0.761	0.277	4.81e-15	B Cells	HLA-DRB1
3.73e-08	0.640785	0.211	0.035	0.00122564	B Cells	ZDHHC21
2.39e-08	0.638604	0.338	0.083	0.00078679	B Cells	HLA-DQA2
1.53e-05	0.637984	0.634	0.377	0.502779	B Cells	RPL10A
3.14e-07	0.634459	0.239	0.046	0.0103184	B Cells	TFEB
5.22e-06	0.632206	0.169	0.027	0.171504	B Cells	FCGR2B
1.6e-07	0.630706	0.31	0.08	0.00526918	B Cells	CYB561A3
2.13e-05	0.630516	0.521	0.308	0.70086	B Cells	MOB1A
1.56e-05	0.629819	0.324	0.106	0.513314	B Cells	NIPA2
2.14e-06	0.628826	0.324	0.103	0.0704532	B Cells	UVRAG
2.19e-06	0.626138	0.732	0.52	0.0718478	B Cells	RPS8
2.99e-07	0.625362	0.732	0.458	0.00981548	B Cells	RPL4
4.88e-07	0.623816	0.155	0.014	0.0160267	B Cells	CBFA2T3
8.54e-06	0.621022	0.282	0.077	0.280616	B Cells	STRBP
9.05e-07	0.611222	0.775	0.507	0.0297617	B Cells	RPS20
3.57e-07	0.603667	0.803	0.502	0.0117512	B Cells	RPL35A
1.03e-06	0.603625	0.141	0.013	0.0338294	B Cells	CLECL1
3.45e-10	0.603561	0.648	0.284	1.13e-05	B Cells	BIRC3
2.69e-05	0.603419	0.676	0.441	0.885017	B Cells	RPLP0
1.95e-06	0.602476	0.732	0.491	0.0640372	B Cells	RACK1
2.08e-07	0.596955	0.211	0.033	0.00684133	B Cells	BCL11A
2.28e-05	0.595057	0.676	0.535	0.750008	B Cells	RPL8
2.24e-05	0.590987	0.718	0.477	0.734915	B Cells	RPL27A
5.76e-06	0.58718	0.437	0.191	0.189179	B Cells	RPL29
2.2e-06	0.583501	0.761	0.564	0.0722284	B Cells	RPL19
6.85e-06	0.57704	0.225	0.052	0.225094	B Cells	TRAF4
1.28e-08	0.572602	0.141	0.007	0.00041918	B Cells	BLK
8.72e-13	0.571104	0.169	0.004	2.87e-08	B Cells	CLEC17A
2.4e-18	0.570031	0.169	0.002	7.88e-14	B Cells	FAM30A
8.73e-06	0.56434	0.817	0.583	0.287022	B Cells	RPL13A
5.41e-06	0.564022	0.268	0.068	0.177856	B Cells	ENTPD1
1.18e-07	0.563181	0.873	0.62	0.00388196	B Cells	RPS14
7.28e-07	0.561706	0.197	0.031	0.0239457	B Cells	SNX22
1.55e-05	0.55859	0.211	0.044	0.510659	B Cells	ZC3H12D
1.03e-08	0.557943	0.282	0.064	0.00033832	B Cells	HLA-DQB2
8.24e-06	0.556134	0.775	0.528	0.270761	B Cells	RPL3
3.09e-07	0.540079	0.239	0.044	0.0101703	B Cells	CD40
2.69e-05	0.538195	0.704	0.466	0.883297	B Cells	RPL27
5.74e-12	0.533447	0.535	0.177	1.89e-07	B Cells	HLA-DRB5
1.06e-07	0.53141	0.169	0.02	0.00348737	B Cells	VAV2
1.2e-05	0.522585	0.873	0.664	0.395816	B Cells	RPS19
1.54e-06	0.518933	0.859	0.616	0.0505497	B Cells	RPL13
1.73e-05	0.518587	0.775	0.572	0.570185	B Cells	RPL31
6.04e-08	0.511962	0.183	0.02	0.00198549	B Cells	GAPT
1.68e-07	0.504985	0.521	0.255	0.00551494	B Cells	SLC25A6
1.31e-07	0.499288	0.197	0.039	0.00431214	B Cells	TPD52
3.63e-08	0.494577	0.141	0.01	0.00119467	B Cells	CDCA7L
6.63e-08	0.485478	0.296	0.081	0.00218075	B Cells	DAPP1
1.71e-05	0.479292	0.155	0.027	0.560465	B Cells	HHEX
5e-11	0.464557	0.141	0.004	1.64e-06	B Cells	DNAH8
2.57e-05	0.462416	0.127	0.015	0.845358	B Cells	RRAS2
1.39e-05	0.4615	0.296	0.094	0.458422	B Cells	RUBCN
1.45e-05	0.461263	0.113	0.009	0.477159	B Cells	STAP1
1.13e-05	0.460375	0.493	0.227	0.370527	B Cells	LYN
1.71e-05	0.459982	0.704	0.431	0.56138	B Cells	RPL35
3.06e-07	0.458033	0.183	0.025	0.0100477	B Cells	BCAS4
5.19e-08	0.45508	0.577	0.252	0.00170631	B Cells	IKZF3
7.77e-08	0.448652	0.169	0.02	0.00255467	B Cells	PIK3C2B
1.27e-07	0.439328	0.113	0.005	0.00416903	B Cells	NT5E
1.18e-17	0.435782	0.141	0.002	3.87e-13	B Cells	IGHG1
3.63e-06	0.43565	0.113	0.007	0.119429	B Cells	CD1C
8.33e-06	0.433011	0.169	0.026	0.273857	B Cells	TSPAN33
1.57e-09	0.413713	0.211	0.031	5.16e-05	B Cells	RUBCNL
6.71e-06	0.398242	0.169	0.029	0.220429	B Cells	HIP1R
7.69e-06	0.387909	0.239	0.064	0.252714	B Cells	CCR7
2.94e-05	0.383615	0.113	0.01	0.965904	B Cells	EHD3
3.83e-09	0.368479	0.127	0.008	0.00012596	B Cells	OSBPL10
7.7e-07	0.368076	0.169	0.027	0.025313	B Cells	EAF2
4.95e-10	0.36798	0.169	0.016	1.63e-05	B Cells	RHOBTB2
1.36e-05	0.362555	0.268	0.083	0.446539	B Cells	ECE1
2.03e-05	0.355511	0.69	0.429	0.668649	B Cells	KIAA1551
8.22e-06	0.351488	0.169	0.03	0.270169	B Cells	LYL1
2.33e-06	0.34752	0.268	0.091	0.0766009	B Cells	DNAJC10
1.42e-05	0.336699	0.169	0.03	0.466497	B Cells	QRSL1
8.49e-08	0.331708	0.183	0.035	0.00279237	B Cells	NCF1
1.11e-07	0.210355	0.183	0.048	0.00365509	B Cells	LIMD1
1.3e-07	0.206216	0.169	0.037	0.00428523	B Cells	SIDT2
8.78e-06	0.200579	0.197	0.055	0.288499	B Cells	CAMK1D
7.39e-71	1.2333	0.458	0.232	2.43e-66	CD8 T Cells	SYNE2
7.49e-44	1.16764	0.313	0.138	2.46e-39	CD8 T Cells	XIST
1.16e-43	0.959853	0.372	0.192	3.82e-39	CD8 T Cells	RORA
2.36e-58	0.919266	0.369	0.251	7.74e-54	CD8 T Cells	EVL
3.18e-40	0.912659	0.385	0.206	1.04e-35	CD8 T Cells	CD2
3.99e-45	0.905333	0.439	0.34	1.31e-40	CD8 T Cells	MT-ND6
4.64e-50	0.865297	0.415	0.263	1.52e-45	CD8 T Cells	ETS1
2.18e-36	0.828322	0.327	0.201	7.17e-32	CD8 T Cells	CD96
5.42e-32	0.82048	0.396	0.32	1.78e-27	CD8 T Cells	MTRNR2L1
2.3e-74	0.816399	0.866	0.836	7.56e-70	CD8 T Cells	MT-ND5
1.26e-15	0.812263	0.101	0.071	4.13e-11	CD8 T Cells	TTN
3.03e-31	0.796931	0.206	0.111	9.97e-27	CD8 T Cells	TC2N
1.55e-38	0.79331	0.287	0.206	5.09e-34	CD8 T Cells	SYNE1
4.02e-47	0.773232	0.353	0.283	1.32e-42	CD8 T Cells	KMT2A
2.81e-66	0.752902	0.847	0.834	9.25e-62	CD8 T Cells	MT-CYB
1.5e-25	0.750855	0.307	0.188	4.91e-21	CD8 T Cells	ITGA1
1.83e-27	0.745955	0.327	0.22	6.03e-23	CD8 T Cells	IKZF3
3.77e-27	0.744482	0.233	0.14	1.24e-22	CD8 T Cells	CD3G
3.58e-38	0.735422	0.309	0.213	1.18e-33	CD8 T Cells	PARP8
1.04e-28	0.728509	0.401	0.274	3.41e-24	CD8 T Cells	IL7R
2.48e-20	0.725923	0.143	0.086	8.16e-16	CD8 T Cells	MIAT
1.42e-27	0.725793	0.234	0.153	4.68e-23	CD8 T Cells	SYTL2
4.37e-67	0.712959	0.871	0.888	1.44e-62	CD8 T Cells	MT-ND2
1.47e-28	0.709409	0.163	0.09	4.84e-24	CD8 T Cells	GIMAP7
1.7e-37	0.704793	0.274	0.205	5.58e-33	CD8 T Cells	RBL2
6.2e-65	0.699694	0.785	0.826	2.04e-60	CD8 T Cells	MT-ND1
5.05e-45	0.697947	0.564	0.602	1.66e-40	CD8 T Cells	MT-ND4L
3.57e-22	0.695066	0.28	0.189	1.17e-17	CD8 T Cells	CD8A
1.77e-25	0.692454	0.213	0.143	5.83e-21	CD8 T Cells	BCL11B
5.32e-35	0.690713	0.288	0.225	1.75e-30	CD8 T Cells	ARAP2
2.12e-60	0.690114	0.887	0.884	6.97e-56	CD8 T Cells	MT-ATP6
2.98e-29	0.685872	0.435	0.302	9.81e-25	CD8 T Cells	CD69
5.37e-29	0.680776	0.209	0.137	1.77e-24	CD8 T Cells	TRAF3IP3
1.78e-57	0.671822	0.476	0.475	5.85e-53	CD8 T Cells	MACF1
7.25e-30	0.671135	0.213	0.159	2.38e-25	CD8 T Cells	BTN3A1
1.98e-25	0.671061	0.172	0.091	6.52e-21	CD8 T Cells	IL32
1.12e-31	0.667265	0.301	0.208	3.69e-27	CD8 T Cells	CLEC2D
6.69e-36	0.664822	0.249	0.204	2.2e-31	CD8 T Cells	ACAP1
4.02e-27	0.647078	0.265	0.16	1.32e-22	CD8 T Cells	TRAC
1.74e-21	0.646892	0.149	0.104	5.72e-17	CD8 T Cells	ZBTB20
1.23e-23	0.646539	0.163	0.135	4.05e-19	CD8 T Cells	PCSK7
2.62e-37	0.646235	0.273	0.226	8.62e-33	CD8 T Cells	ANKRD44
3.15e-22	0.644961	0.159	0.096	1.03e-17	CD8 T Cells	THEMIS
5.62e-27	0.643864	0.27	0.207	1.85e-22	CD8 T Cells	PTPN22
1.02e-22	0.64203	0.259	0.221	3.34e-18	CD8 T Cells	TENT5C
7.29e-36	0.637707	0.541	0.45	2.39e-31	CD8 T Cells	STK17B
1.2e-20	0.63579	0.135	0.084	3.96e-16	CD8 T Cells	KIF21A
2.35e-23	0.629162	0.104	0.066	7.73e-19	CD8 T Cells	CHST12
8.35e-57	0.627929	0.936	0.924	2.74e-52	CD8 T Cells	MT-ND4
1.38e-25	0.62154	0.139	0.102	4.53e-21	CD8 T Cells	LRBA
1.73e-22	0.620076	0.255	0.17	5.69e-18	CD8 T Cells	SPOCK2
3.31e-38	0.619476	0.304	0.253	1.09e-33	CD8 T Cells	IKZF1
9.48e-32	0.618693	0.308	0.257	3.12e-27	CD8 T Cells	PDCD4
4.62e-30	0.618027	0.201	0.172	1.52e-25	CD8 T Cells	MGAT4A
1.7e-40	0.616231	0.541	0.298	5.59e-36	CD8 T Cells	CCL5
8.63e-19	0.614982	0.222	0.15	2.84e-14	CD8 T Cells	TRBC1
1.53e-18	0.614783	0.313	0.212	5.02e-14	CD8 T Cells	TRBC2
5.3e-28	0.610648	0.197	0.143	1.74e-23	CD8 T Cells	TMC8
1.52e-28	0.610348	0.159	0.125	4.98e-24	CD8 T Cells	MPRIP
2.38e-27	0.609602	0.167	0.107	7.82e-23	CD8 T Cells	ZAP70
1.64e-21	0.608975	0.145	0.064	5.38e-17	CD8 T Cells	GRAP2
1.29e-20	0.604599	0.197	0.157	4.24e-16	CD8 T Cells	PDE4D
3.07e-22	0.60172	0.134	0.071	1.01e-17	CD8 T Cells	GOLGA8B
4.83e-51	0.601194	0.903	0.91	1.59e-46	CD8 T Cells	MT-CO1
1.16e-22	0.598731	0.159	0.101	3.81e-18	CD8 T Cells	OXNAD1
7.93e-15	0.588792	0.272	0.183	2.61e-10	CD8 T Cells	CD3D
1.92e-34	0.585823	0.33	0.324	6.31e-30	CD8 T Cells	SMCHD1
1.51e-48	0.583811	0.591	0.584	4.97e-44	CD8 T Cells	AHNAK
2.3e-18	0.581772	0.12	0.066	7.57e-14	CD8 T Cells	MYBL1
9.17e-33	0.57992	0.47	0.416	3.02e-28	CD8 T Cells	KIAA1551
2.1e-51	0.579008	0.653	0.675	6.91e-47	CD8 T Cells	MT-ATP8
2.83e-32	0.574761	0.323	0.302	9.3e-28	CD8 T Cells	AKAP9
1.17e-20	0.574746	0.154	0.096	3.84e-16	CD8 T Cells	CD6
3.04e-36	0.570129	0.373	0.371	1e-31	CD8 T Cells	UTRN
4.96e-29	0.569488	0.312	0.259	1.63e-24	CD8 T Cells	SLFN5
1.54e-14	0.564641	0.144	0.074	5.07e-10	CD8 T Cells	KLRB1
1.38e-43	0.561787	0.554	0.538	4.53e-39	CD8 T Cells	RNF213
5.37e-31	0.558642	0.218	0.215	1.76e-26	CD8 T Cells	PTPN7
1.77e-24	0.554277	0.208	0.152	5.81e-20	CD8 T Cells	CYFIP2
1.5e-11	0.55427	0.14	0.089	4.94e-07	CD8 T Cells	ICOS
7.94e-33	0.551198	0.28	0.265	2.61e-28	CD8 T Cells	SMARCA2
1.92e-25	0.548444	0.205	0.181	6.3e-21	CD8 T Cells	ATP2B4
1.19e-27	0.54817	0.263	0.242	3.91e-23	CD8 T Cells	CNOT6L
1.33e-27	0.547308	0.232	0.209	4.37e-23	CD8 T Cells	ARHGEF1
3.81e-26	0.546653	0.455	0.376	1.25e-21	CD8 T Cells	MTRNR2L12
9.46e-20	0.544406	0.233	0.176	3.11e-15	CD8 T Cells	LCK
7.72e-20	0.543697	0.137	0.081	2.54e-15	CD8 T Cells	PLCG1
1.25e-22	0.543473	0.253	0.204	4.12e-18	CD8 T Cells	FYN
1.19e-25	0.542772	0.168	0.155	3.92e-21	CD8 T Cells	CBLB
3.4e-35	0.541123	0.252	0.245	1.12e-30	CD8 T Cells	SPTAN1
9.35e-28	0.540059	0.145	0.128	3.07e-23	CD8 T Cells	INPP4A
6.32e-23	0.539428	0.208	0.16	2.08e-18	CD8 T Cells	TBC1D10C
4.86e-33	0.538805	0.211	0.199	1.6e-28	CD8 T Cells	EMB
1.38e-23	0.536957	0.29	0.278	4.55e-19	CD8 T Cells	TSPYL2
7.2e-18	0.533545	0.117	0.081	2.37e-13	CD8 T Cells	CEP250
3.92e-23	0.533111	0.182	0.158	1.29e-18	CD8 T Cells	CASP8
1.72e-12	0.531901	0.104	0.055	5.66e-08	CD8 T Cells	ANKRD36
3.58e-37	0.531474	0.364	0.363	1.18e-32	CD8 T Cells	TAGAP
1.51e-25	0.530303	0.172	0.154	4.96e-21	CD8 T Cells	ITGAE
1.93e-29	0.529961	0.193	0.181	6.34e-25	CD8 T Cells	EPB41
8.43e-32	0.528006	0.212	0.203	2.77e-27	CD8 T Cells	HELZ
2.83e-23	0.527954	0.177	0.127	9.31e-19	CD8 T Cells	CD3E
2.98e-39	0.52603	0.277	0.297	9.8e-35	CD8 T Cells	HIPK1
4.26e-16	0.52457	0.174	0.134	1.4e-11	CD8 T Cells	PGGHG
3.73e-21	0.524481	0.206	0.189	1.23e-16	CD8 T Cells	LBH
1.6e-18	0.523934	0.19	0.132	5.25e-14	CD8 T Cells	ITK
8.74e-23	0.52073	0.196	0.158	2.87e-18	CD8 T Cells	NLRC3
3.26e-14	0.520191	0.121	0.095	1.07e-09	CD8 T Cells	ABLIM1
9.19e-17	0.517985	0.118	0.071	3.02e-12	CD8 T Cells	INPP4B
4.11e-25	0.516357	0.23	0.209	1.35e-20	CD8 T Cells	JAML
2.15e-17	0.51498	0.286	0.24	7.08e-13	CD8 T Cells	GBP5
5.7e-45	0.513977	0.591	0.685	1.87e-40	CD8 T Cells	MT-ND3
8.33e-25	0.51326	0.157	0.142	2.74e-20	CD8 T Cells	PIK3IP1
2.52e-16	0.511023	0.13	0.084	8.29e-12	CD8 T Cells	SLFN12L
1.14e-23	0.509778	0.359	0.325	3.75e-19	CD8 T Cells	STK17A
2.77e-22	0.507566	0.193	0.159	9.11e-18	CD8 T Cells	SPN
1.69e-28	0.502369	0.259	0.256	5.55e-24	CD8 T Cells	HERC1
6.85e-18	0.49942	0.168	0.14	2.25e-13	CD8 T Cells	NLRP1
4.42e-17	0.499155	0.129	0.1	1.45e-12	CD8 T Cells	ZNF91
6.86e-16	0.494439	0.154	0.114	2.26e-11	CD8 T Cells	CD226
1.69e-28	0.494135	0.2	0.195	5.56e-24	CD8 T Cells	NLRC5
1.42e-16	0.49148	0.124	0.079	4.66e-12	CD8 T Cells	GOLGA8A
5.33e-19	0.490981	0.116	0.086	1.75e-14	CD8 T Cells	ATP8B2
4.45e-47	0.484488	0.782	0.878	1.46e-42	CD8 T Cells	MT-CO3
2.11e-28	0.483744	0.257	0.246	6.95e-24	CD8 T Cells	PRRC2B
6.5e-23	0.482618	0.228	0.213	2.14e-18	CD8 T Cells	KIAA1109
1.17e-14	0.481725	0.119	0.084	3.85e-10	CD8 T Cells	PCNX2
1.72e-23	0.481635	0.17	0.156	5.66e-19	CD8 T Cells	SYTL3
1.89e-13	0.48142	0.107	0.071	6.21e-09	CD8 T Cells	GPR174
1.95e-17	0.481228	0.126	0.091	6.42e-13	CD8 T Cells	PTPN4
6.34e-16	0.481103	0.138	0.103	2.08e-11	CD8 T Cells	TNRC6C
1.51e-15	0.480914	0.27	0.237	4.97e-11	CD8 T Cells	CCND2
1.15e-32	0.479334	0.169	0.177	3.77e-28	CD8 T Cells	NCOA2
8.84e-23	0.477572	0.194	0.181	2.9e-18	CD8 T Cells	AAK1
7.75e-19	0.47708	0.159	0.14	2.55e-14	CD8 T Cells	TBCD
1.8e-17	0.476028	0.172	0.134	5.93e-13	CD8 T Cells	RASGRP1
1.2e-36	0.475207	0.252	0.28	3.95e-32	CD8 T Cells	DYNLL2
5.63e-29	0.475004	0.196	0.214	1.85e-24	CD8 T Cells	RIF1
1.96e-18	0.474359	0.116	0.089	6.44e-14	CD8 T Cells	SLF1
1.58e-47	0.473341	0.621	0.616	5.2e-43	CD8 T Cells	PTPRC
1.55e-20	0.471684	0.152	0.142	5.09e-16	CD8 T Cells	ZBTB38
1.01e-24	0.470922	0.155	0.139	3.32e-20	CD8 T Cells	PRKACB
8.9e-34	0.468723	0.324	0.343	2.92e-29	CD8 T Cells	BPTF
8.76e-30	0.465902	0.24	0.245	2.88e-25	CD8 T Cells	TNRC6B
3.26e-17	0.463612	0.114	0.096	1.07e-12	CD8 T Cells	MSI2
3.94e-33	0.460784	0.224	0.245	1.3e-28	CD8 T Cells	SYNRG
4.91e-26	0.46063	0.397	0.373	1.61e-21	CD8 T Cells	ZFP36L2
3.76e-36	0.460414	0.827	0.875	1.24e-31	CD8 T Cells	MT-CO2
1.62e-16	0.460136	0.127	0.102	5.33e-12	CD8 T Cells	SCML4
1.38e-27	0.458644	0.286	0.297	4.53e-23	CD8 T Cells	NKTR
6.01e-28	0.458539	0.181	0.168	1.98e-23	CD8 T Cells	PBXIP1
2.65e-42	0.457837	0.44	0.45	8.72e-38	CD8 T Cells	MBNL1
2.7e-24	0.457832	0.22	0.227	8.88e-20	CD8 T Cells	GCC2
1.23e-24	0.457812	0.175	0.152	4.04e-20	CD8 T Cells	PRKCH
3e-25	0.457474	0.262	0.254	9.87e-21	CD8 T Cells	LNPEP
9.84e-36	0.45674	0.21	0.248	3.23e-31	CD8 T Cells	FKBP5
1.04e-15	0.454605	0.11	0.086	3.43e-11	CD8 T Cells	ATP8A1
1.05e-20	0.453498	0.178	0.173	3.46e-16	CD8 T Cells	GNG2
1.44e-27	0.452861	0.167	0.171	4.72e-23	CD8 T Cells	PHC3
1.83e-24	0.451795	0.155	0.161	6.01e-20	CD8 T Cells	FOXO1
2.3e-23	0.449573	0.117	0.112	7.56e-19	CD8 T Cells	C21orf91
1.89e-18	0.448606	0.171	0.145	6.2e-14	CD8 T Cells	BTN3A2
5.03e-26	0.447291	0.255	0.242	1.65e-21	CD8 T Cells	ITGAL
8.17e-24	0.446245	0.131	0.133	2.68e-19	CD8 T Cells	PCNT
4.16e-19	0.443032	0.213	0.207	1.37e-14	CD8 T Cells	OGT
3.88e-15	0.441919	0.145	0.127	1.27e-10	CD8 T Cells	DGKA
7.48e-15	0.440104	0.15	0.124	2.46e-10	CD8 T Cells	CEP85L
8.63e-28	0.439937	0.201	0.21	2.84e-23	CD8 T Cells	CCSER2
1.45e-27	0.438826	0.238	0.239	4.78e-23	CD8 T Cells	SEMA4D
3.53e-25	0.436394	0.223	0.232	1.16e-20	CD8 T Cells	CHD3
2.95e-20	0.434931	0.11	0.084	9.7e-16	CD8 T Cells	SKAP1
3.92e-41	0.434732	0.279	0.322	1.29e-36	CD8 T Cells	DDX6
6.13e-13	0.434724	0.107	0.07	2.02e-08	CD8 T Cells	TRGC2
2.66e-16	0.433559	0.132	0.103	8.74e-12	CD8 T Cells	STAT4
1.18e-13	0.432863	0.132	0.105	3.87e-09	CD8 T Cells	CAMK4
7.31e-16	0.432048	0.118	0.097	2.4e-11	CD8 T Cells	VPS13A
2.23e-32	0.431802	0.233	0.252	7.34e-28	CD8 T Cells	CDC42SE2
1.01e-18	0.430247	0.138	0.12	3.32e-14	CD8 T Cells	FAM102A
1.84e-17	0.429516	0.232	0.212	6.05e-13	CD8 T Cells	CCDC88C
3.36e-18	0.429044	0.108	0.093	1.1e-13	CD8 T Cells	KLRC1
4.45e-09	0.428527	0.128	0.091	0.00014641	CD8 T Cells	KLRD1
5.41e-29	0.427665	0.241	0.258	1.78e-24	CD8 T Cells	GPRIN3
2.93e-10	0.42635	0.149	0.13	9.64e-06	CD8 T Cells	IFNG
3.91e-33	0.426252	0.285	0.313	1.28e-28	CD8 T Cells	PCM1
2.38e-25	0.424891	0.18	0.181	7.82e-21	CD8 T Cells	ARHGEF3
1.86e-13	0.424833	0.114	0.083	6.12e-09	CD8 T Cells	ITPR3
2.36e-26	0.423881	0.21	0.222	7.76e-22	CD8 T Cells	PCNX1
1.67e-19	0.423433	0.141	0.129	5.5e-15	CD8 T Cells	TTC39C
2.59e-17	0.422411	0.155	0.139	8.51e-13	CD8 T Cells	ARHGEF12
5.11e-16	0.420623	0.107	0.095	1.68e-11	CD8 T Cells	AUTS2
4.51e-32	0.418828	0.347	0.373	1.48e-27	CD8 T Cells	SARAF
1.02e-14	0.417753	0.123	0.101	3.36e-10	CD8 T Cells	HECTD4
5.17e-21	0.41735	0.127	0.143	1.7e-16	CD8 T Cells	TRRAP
4.56e-11	0.416749	0.123	0.099	1.5e-06	CD8 T Cells	SFI1
2.61e-40	0.416356	0.397	0.47	8.57e-36	CD8 T Cells	GOLGB1
1.68e-14	0.415411	0.104	0.084	5.54e-10	CD8 T Cells	MPZL3
3.43e-20	0.414932	0.243	0.234	1.13e-15	CD8 T Cells	SLC38A1
7.4e-29	0.414562	0.155	0.186	2.43e-24	CD8 T Cells	ASXL2
3e-19	0.413723	0.107	0.11	9.86e-15	CD8 T Cells	NUCB2
6.21e-23	0.413699	0.142	0.161	2.04e-18	CD8 T Cells	UHRF2
1.71e-17	0.412793	0.112	0.101	5.62e-13	CD8 T Cells	SNTB2
1.99e-30	0.412011	0.144	0.152	6.54e-26	CD8 T Cells	DEF6
1.27e-20	0.411727	0.125	0.117	4.17e-16	CD8 T Cells	CENPC
7.59e-18	0.411542	0.168	0.17	2.49e-13	CD8 T Cells	PDE7A
6.58e-15	0.411105	0.197	0.18	2.16e-10	CD8 T Cells	ATM
1.79e-23	0.409865	0.193	0.2	5.89e-19	CD8 T Cells	RABGAP1L
2.09e-06	0.408856	0.124	0.094	0.0686694	CD8 T Cells	ANKRD36C
5.61e-30	0.408075	0.227	0.25	1.85e-25	CD8 T Cells	ITGA4
2.39e-24	0.407372	0.206	0.209	7.84e-20	CD8 T Cells	CDKN1B
4.05e-26	0.406302	0.248	0.262	1.33e-21	CD8 T Cells	APOL6
3.42e-29	0.404761	0.198	0.225	1.12e-24	CD8 T Cells	2021-09-06
3.12e-19	0.403293	0.142	0.139	1.03e-14	CD8 T Cells	ATXN7
1.82e-18	0.40231	0.379	0.396	5.98e-14	CD8 T Cells	CXCR4
8.25e-26	0.401347	0.199	0.21	2.71e-21	CD8 T Cells	PRPF8
2.9e-25	0.400263	0.169	0.188	9.53e-21	CD8 T Cells	TMX4
3.49e-33	0.400112	0.331	0.364	1.15e-28	CD8 T Cells	OGA
6.73e-18	0.398798	0.175	0.168	2.21e-13	CD8 T Cells	PPP1R16B
1.42e-26	0.398269	0.196	0.23	4.68e-22	CD8 T Cells	TRIM22
4.05e-31	0.396287	0.197	0.224	1.33e-26	CD8 T Cells	CNTRL
1.68e-17	0.395798	0.148	0.128	5.54e-13	CD8 T Cells	2021-09-01
8.96e-28	0.393824	0.231	0.26	2.95e-23	CD8 T Cells	USP34
1.1e-32	0.392761	0.3	0.332	3.6e-28	CD8 T Cells	PRPF38B
1.9e-14	0.392127	0.103	0.086	6.24e-10	CD8 T Cells	GATA3
8.68e-17	0.390794	0.122	0.109	2.85e-12	CD8 T Cells	CARD11
9.04e-13	0.390594	0.12	0.104	2.97e-08	CD8 T Cells	SPTBN1
2.07e-20	0.390523	0.148	0.138	6.79e-16	CD8 T Cells	RASAL3
8.79e-26	0.390082	0.27	0.281	2.89e-21	CD8 T Cells	BIRC6
5.2e-18	0.389881	0.146	0.147	1.71e-13	CD8 T Cells	RSBN1L
1.97e-37	0.389684	0.44	0.471	6.47e-33	CD8 T Cells	EIF4A2
3.17e-23	0.389596	0.174	0.183	1.04e-18	CD8 T Cells	DCAF5
5.37e-34	0.38958	0.277	0.326	1.77e-29	CD8 T Cells	DDX24
3.14e-19	0.38746	0.115	0.113	1.03e-14	CD8 T Cells	MTR
6.99e-14	0.386418	0.128	0.126	2.3e-09	CD8 T Cells	CDK5RAP2
4.44e-12	0.38571	0.152	0.121	1.46e-07	CD8 T Cells	CD247
1.56e-13	0.385554	0.136	0.112	5.13e-09	CD8 T Cells	LAT
7.24e-29	0.385422	0.185	0.221	2.38e-24	CD8 T Cells	TBL1XR1
9.43e-25	0.38497	0.385	0.406	3.1e-20	CD8 T Cells	FYB1
7.48e-16	0.384839	0.117	0.114	2.46e-11	CD8 T Cells	RNF125
1.34e-12	0.383498	0.135	0.109	4.41e-08	CD8 T Cells	ODF2L
6.38e-30	0.383476	0.256	0.288	2.1e-25	CD8 T Cells	MYCBP2
3.48e-33	0.383397	0.235	0.267	1.14e-28	CD8 T Cells	PPP2R5C
1.15e-25	0.382877	0.186	0.206	3.78e-21	CD8 T Cells	RBM12
8.25e-18	0.382189	0.109	0.11	2.71e-13	CD8 T Cells	NPAT
1.51e-31	0.381132	0.225	0.289	4.96e-27	CD8 T Cells	SETD2
1.7e-18	0.379807	0.208	0.205	5.58e-14	CD8 T Cells	ARHGAP9
4.61e-17	0.379777	0.121	0.132	1.52e-12	CD8 T Cells	SMURF2
4.29e-25	0.37848	0.215	0.236	1.41e-20	CD8 T Cells	MLLT6
6.92e-14	0.37845	0.111	0.102	2.28e-09	CD8 T Cells	KAT2B
2.99e-17	0.378282	0.133	0.121	9.84e-13	CD8 T Cells	JADE2
1.38e-21	0.378079	0.165	0.189	4.55e-17	CD8 T Cells	TTC3
4.06e-14	0.377697	0.158	0.163	1.34e-09	CD8 T Cells	RASA2
1.04e-31	0.376146	0.237	0.282	3.43e-27	CD8 T Cells	STK10
4.36e-31	0.375152	0.25	0.288	1.43e-26	CD8 T Cells	DOCK8
2.99e-19	0.374812	0.257	0.249	9.82e-15	CD8 T Cells	AKNA
4.28e-09	0.373961	0.127	0.108	0.00014057	CD8 T Cells	MDN1
2.85e-27	0.372875	0.148	0.18	9.38e-23	CD8 T Cells	HERPUD2
8.71e-27	0.370443	0.121	0.144	2.86e-22	CD8 T Cells	MAT2B
1.02e-15	0.369813	0.099	0.101	3.35e-11	CD8 T Cells	KIAA0319L
8.5e-24	0.368123	0.205	0.219	2.8e-19	CD8 T Cells	LPIN2
7.05e-22	0.366421	0.212	0.222	2.32e-17	CD8 T Cells	SNRNP200
1.98e-17	0.361625	0.105	0.106	6.52e-13	CD8 T Cells	ZNF652
3.32e-19	0.35987	0.134	0.141	1.09e-14	CD8 T Cells	STIM2
1.74e-18	0.359681	0.168	0.166	5.72e-14	CD8 T Cells	PSD4
4.41e-12	0.35935	0.141	0.132	1.45e-07	CD8 T Cells	NBEAL2
9.73e-13	0.358419	0.149	0.144	3.2e-08	CD8 T Cells	KAT6B
4.12e-20	0.356786	0.217	0.24	1.36e-15	CD8 T Cells	CITED2
1.62e-16	0.356135	0.14	0.142	5.32e-12	CD8 T Cells	PRKDC
5.41e-30	0.356001	0.218	0.261	1.78e-25	CD8 T Cells	IDS
2.28e-25	0.355966	0.236	0.259	7.48e-21	CD8 T Cells	BAZ1B
5.44e-17	0.355954	0.151	0.16	1.79e-12	CD8 T Cells	BCL2
2.07e-07	0.35463	0.105	0.086	0.00679269	CD8 T Cells	LTB
6.51e-09	0.35455	0.112	0.087	0.00021398	CD8 T Cells	LAX1
6.81e-22	0.354288	0.12	0.135	2.24e-17	CD8 T Cells	ADD3
1.71e-23	0.354129	0.202	0.231	5.62e-19	CD8 T Cells	RSF1
1.28e-14	0.354099	0.155	0.156	4.21e-10	CD8 T Cells	LPIN1
7.24e-33	0.353886	0.307	0.361	2.38e-28	CD8 T Cells	FNBP1
4.53e-19	0.353885	0.124	0.112	1.49e-14	CD8 T Cells	RASSF1
8e-24	0.353743	0.261	0.289	2.63e-19	CD8 T Cells	ATF7IP
1.33e-16	0.350622	0.144	0.139	4.37e-12	CD8 T Cells	ATP2A3
5.3e-18	0.349045	0.19	0.198	1.74e-13	CD8 T Cells	BUB3
2.76e-19	0.348046	0.148	0.15	9.09e-15	CD8 T Cells	MGAT5
4.65e-19	0.347906	0.149	0.165	1.53e-14	CD8 T Cells	ZNF609
3.68e-18	0.347194	0.171	0.17	1.21e-13	CD8 T Cells	ZNF276
9.1e-22	0.346925	0.19	0.214	2.99e-17	CD8 T Cells	CYTIP
3.99e-11	0.346717	0.101	0.106	1.31e-06	CD8 T Cells	TAF1
6.53e-34	0.346479	0.242	0.313	2.15e-29	CD8 T Cells	HECA
2.52e-22	0.346038	0.145	0.176	8.29e-18	CD8 T Cells	TRIP11
3.58e-15	0.345942	0.122	0.124	1.18e-10	CD8 T Cells	CAPS
3.71e-12	0.345508	0.104	0.093	1.22e-07	CD8 T Cells	KIF21B
3.68e-30	0.345475	0.2	0.257	1.21e-25	CD8 T Cells	EPC1
5.53e-22	0.345434	0.123	0.138	1.82e-17	CD8 T Cells	FAM214A
3.75e-23	0.345363	0.155	0.179	1.23e-18	CD8 T Cells	TGFBR2
7.32e-30	0.344211	0.269	0.32	2.41e-25	CD8 T Cells	KMT2C
1.8e-09	0.344065	0.12	0.106	5.91e-05	CD8 T Cells	WDR60
7.14e-21	0.343881	0.203	0.229	2.35e-16	CD8 T Cells	CDK13
4e-21	0.343623	0.093	0.128	1.31e-16	CD8 T Cells	TSPAN1
5.64e-17	0.343506	0.155	0.178	1.85e-12	CD8 T Cells	LDLRAD4
3.74e-17	0.342532	0.115	0.129	1.23e-12	CD8 T Cells	CAPN7
8.43e-32	0.342277	0.464	0.507	2.77e-27	CD8 T Cells	SRSF7
2.48e-11	0.341934	0.11	0.083	8.15e-07	CD8 T Cells	SIGIRR
1.01e-18	0.34115	0.111	0.096	3.31e-14	CD8 T Cells	MAP4K1
1.27e-13	0.339164	0.13	0.135	4.18e-09	CD8 T Cells	APOBEC3G
8.58e-19	0.338698	0.103	0.11	2.82e-14	CD8 T Cells	ZBTB44
4.63e-43	0.33863	0.336	0.423	1.52e-38	CD8 T Cells	SRSF11
9.01e-17	0.338602	0.158	0.166	2.96e-12	CD8 T Cells	SPG7
2.03e-21	0.33771	0.232	0.239	6.66e-17	CD8 T Cells	TMC6
4.35e-14	0.337039	0.117	0.126	1.43e-09	CD8 T Cells	ZBTB40
1.6e-20	0.335485	0.112	0.122	5.26e-16	CD8 T Cells	TBC1D2B
2.37e-19	0.334949	0.146	0.16	7.78e-15	CD8 T Cells	SLC4A7
6.49e-18	0.334877	0.145	0.165	2.13e-13	CD8 T Cells	RHOH
1.92e-26	0.334551	0.31	0.334	6.31e-22	CD8 T Cells	DOCK10
2.85e-16	0.333665	0.113	0.119	9.38e-12	CD8 T Cells	JADE1
3.38e-28	0.333158	0.136	0.178	1.11e-23	CD8 T Cells	WDR47
1.01e-28	0.332183	0.2	0.253	3.31e-24	CD8 T Cells	TOB2
7.46e-29	0.332141	0.224	0.275	2.45e-24	CD8 T Cells	CYLD
5.98e-19	0.332119	0.108	0.119	1.97e-14	CD8 T Cells	STK38
4.71e-29	0.329982	0.281	0.355	1.55e-24	CD8 T Cells	EML4
1.66e-40	0.327872	0.534	0.611	5.47e-36	CD8 T Cells	CALM1
5.84e-26	0.327741	0.174	0.221	1.92e-21	CD8 T Cells	ZNF644
7.57e-22	0.327677	0.122	0.143	2.49e-17	CD8 T Cells	LONP2
1.59e-15	0.327546	0.113	0.124	5.24e-11	CD8 T Cells	KDM5C
4.31e-27	0.326946	0.195	0.246	1.42e-22	CD8 T Cells	NSD3
5.33e-22	0.326927	0.199	0.222	1.75e-17	CD8 T Cells	BIN2
2.23e-25	0.326266	0.197	0.245	7.34e-21	CD8 T Cells	NASP
2.17e-20	0.326256	0.16	0.189	7.13e-16	CD8 T Cells	ERN1
6.43e-27	0.326176	0.169	0.215	2.11e-22	CD8 T Cells	GLG1
6.26e-34	0.326072	0.219	0.274	2.06e-29	CD8 T Cells	NIN
1.49e-20	0.325519	0.152	0.173	4.89e-16	CD8 T Cells	MIA3
2.22e-25	0.325435	0.24	0.277	7.28e-21	CD8 T Cells	PAG1
2.02e-34	0.325071	0.235	0.311	6.63e-30	CD8 T Cells	G3BP2
1.81e-17	0.324186	0.085	0.103	5.95e-13	CD8 T Cells	DDHD1
3.6e-23	0.324163	0.155	0.186	1.18e-18	CD8 T Cells	NAP1L4
6.08e-25	0.324146	0.161	0.202	2e-20	CD8 T Cells	DENND4A
1.73e-22	0.323925	0.136	0.165	5.69e-18	CD8 T Cells	ELK4
2.1e-16	0.323801	0.105	0.099	6.9e-12	CD8 T Cells	ZNF266
5.16e-27	0.323739	0.281	0.335	1.7e-22	CD8 T Cells	SOD1
6.92e-18	0.322672	0.113	0.133	2.27e-13	CD8 T Cells	CASP8AP2
3.4e-26	0.322512	0.223	0.274	1.12e-21	CD8 T Cells	CCNL2
5.09e-18	0.32201	0.169	0.194	1.67e-13	CD8 T Cells	SMC4
2.07e-30	0.321896	0.255	0.325	6.8e-26	CD8 T Cells	CEP350
3.62e-32	0.321759	0.228	0.296	1.19e-27	CD8 T Cells	TERF2IP
8.68e-16	0.321743	0.127	0.142	2.85e-11	CD8 T Cells	SENP7
7.95e-15	0.321247	0.164	0.176	2.61e-10	CD8 T Cells	ANAPC5
8.53e-13	0.320959	0.119	0.131	2.8e-08	CD8 T Cells	PIEZO1
4.38e-16	0.320073	0.151	0.163	1.44e-11	CD8 T Cells	KIAA2026
8.87e-21	0.317551	0.156	0.18	2.92e-16	CD8 T Cells	RBM33
2.26e-43	0.316325	0.467	0.565	7.43e-39	CD8 T Cells	DDX3X
7.78e-19	0.31568	0.133	0.149	2.56e-14	CD8 T Cells	RSBN1
4.53e-17	0.315436	0.165	0.214	1.49e-12	CD8 T Cells	HIST1H4C
4.82e-19	0.315153	0.129	0.149	1.59e-14	CD8 T Cells	NFATC2
1.38e-19	0.314959	0.129	0.145	4.54e-15	CD8 T Cells	TCF20
1.39e-16	0.314639	0.43	0.428	4.56e-12	CD8 T Cells	TSC22D3
1.94e-19	0.314034	0.112	0.127	6.37e-15	CD8 T Cells	RCAN3
3.59e-32	0.313214	0.244	0.311	1.18e-27	CD8 T Cells	GOLGA4
5.68e-21	0.312769	0.134	0.16	1.87e-16	CD8 T Cells	SSH2
1.27e-21	0.312378	0.134	0.176	4.19e-17	CD8 T Cells	PPP6R3
4.56e-22	0.3118	0.285	0.332	1.5e-17	CD8 T Cells	ZC3HAV1
3.74e-12	0.311705	0.1	0.106	1.23e-07	CD8 T Cells	ZNF791
1.21e-11	0.309805	0.107	0.089	3.97e-07	CD8 T Cells	SLAMF6
3.73e-24	0.30964	0.144	0.193	1.23e-19	CD8 T Cells	SBNO1
1.7e-16	0.309628	0.1	0.117	5.58e-12	CD8 T Cells	FBXL3
4.45e-25	0.309386	0.229	0.29	1.46e-20	CD8 T Cells	ASH1L
1.09e-13	0.308776	0.157	0.179	3.57e-09	CD8 T Cells	MYSM1
3.41e-23	0.308685	0.195	0.235	1.12e-18	CD8 T Cells	KAT6A
2.06e-24	0.308544	0.156	0.207	6.78e-20	CD8 T Cells	AGO2
6.35e-15	0.308488	0.13	0.148	2.09e-10	CD8 T Cells	SORL1
3.18e-17	0.308341	0.131	0.13	1.05e-12	CD8 T Cells	ARHGAP35
3.67e-17	0.307628	0.12	0.138	1.21e-12	CD8 T Cells	CEMIP2
5.97e-28	0.306236	0.307	0.359	1.96e-23	CD8 T Cells	STK4
2.98e-22	0.305802	0.115	0.141	9.8e-18	CD8 T Cells	NDUFV1
5.52e-18	0.30391	0.103	0.127	1.82e-13	CD8 T Cells	SACM1L
8.86e-10	0.303775	0.101	0.1	2.91e-05	CD8 T Cells	NR2C2
1.96e-14	0.30268	0.11	0.122	6.44e-10	CD8 T Cells	DDX23
6.19e-21	0.302523	0.145	0.178	2.03e-16	CD8 T Cells	BBX
1.38e-24	0.302024	0.197	0.257	4.54e-20	CD8 T Cells	TMF1
6.78e-31	0.301744	0.148	0.207	2.23e-26	CD8 T Cells	SKI
5.56e-15	0.300252	0.086	0.104	1.83e-10	CD8 T Cells	DCTN5
2.56e-29	0.300214	0.272	0.334	8.42e-25	CD8 T Cells	NCOR1
1.27e-12	0.299951	0.105	0.113	4.19e-08	CD8 T Cells	PSIP1
4.4e-24	0.299658	0.16	0.194	1.45e-19	CD8 T Cells	PPM1K
7.24e-26	0.299592	0.225	0.273	2.38e-21	CD8 T Cells	PHF3
7.17e-24	0.298202	0.155	0.196	2.36e-19	CD8 T Cells	GNPTAB
1.61e-15	0.297936	0.115	0.124	5.28e-11	CD8 T Cells	OFD1
6.14e-38	0.297291	0.342	0.443	2.02e-33	CD8 T Cells	RBM25
4.01e-27	0.296643	0.235	0.286	1.32e-22	CD8 T Cells	PREX1
6.3e-23	0.296593	0.246	0.296	2.07e-18	CD8 T Cells	PNISR
5.17e-24	0.296356	0.134	0.175	1.7e-19	CD8 T Cells	TLK1
1.42e-19	0.29574	0.122	0.155	4.68e-15	CD8 T Cells	PRPF3
1.16e-33	0.295453	0.132	0.203	3.81e-29	CD8 T Cells	IL6ST
2.72e-25	0.294093	0.184	0.231	8.93e-21	CD8 T Cells	EFCAB14
4.69e-14	0.293629	0.109	0.118	1.54e-09	CD8 T Cells	SSRP1
6.35e-20	0.292999	0.123	0.141	2.09e-15	CD8 T Cells	ARHGEF6
3.16e-15	0.292646	0.129	0.143	1.04e-10	CD8 T Cells	ARHGAP15
6.76e-19	0.292637	0.124	0.15	2.22e-14	CD8 T Cells	ERAP2
1.92e-14	0.292308	0.117	0.135	6.31e-10	CD8 T Cells	CCND3
3.15e-20	0.292147	0.145	0.177	1.03e-15	CD8 T Cells	BRWD1
8.57e-42	0.291893	0.402	0.509	2.82e-37	CD8 T Cells	ANKRD12
1.26e-21	0.291525	0.161	0.204	4.14e-17	CD8 T Cells	KANSL1
1.89e-20	0.291447	0.12	0.147	6.2e-16	CD8 T Cells	XPO6
5.94e-24	0.291298	0.151	0.189	1.95e-19	CD8 T Cells	TNKS2
3.27e-15	0.290742	0.099	0.114	1.08e-10	CD8 T Cells	RALGAPB
9.79e-26	0.290536	0.18	0.233	3.22e-21	CD8 T Cells	NSD1
3.11e-18	0.289208	0.125	0.152	1.02e-13	CD8 T Cells	LEPROTL1
3.35e-13	0.288549	0.131	0.135	1.1e-08	CD8 T Cells	RICTOR
2.71e-16	0.288358	0.192	0.211	8.89e-12	CD8 T Cells	ARHGAP4
3.55e-21	0.288049	0.158	0.202	1.17e-16	CD8 T Cells	UBTF
5.22e-17	0.288038	0.096	0.104	1.72e-12	CD8 T Cells	ESYT1
2.43e-22	0.287212	0.11	0.143	7.99e-18	CD8 T Cells	SP140L
2.85e-43	0.286758	0.313	0.408	9.38e-39	CD8 T Cells	MATR3
1.37e-18	0.286414	0.155	0.193	4.51e-14	CD8 T Cells	UBR5
9.85e-18	0.285867	0.084	0.102	3.24e-13	CD8 T Cells	ZFX
5.23e-24	0.285609	0.126	0.17	1.72e-19	CD8 T Cells	LUZP1
2.8e-16	0.285328	0.127	0.142	9.2e-12	CD8 T Cells	KIF2A
2.54e-15	0.284817	0.102	0.127	8.34e-11	CD8 T Cells	ZMYND8
4.54e-22	0.284589	0.12	0.16	1.49e-17	CD8 T Cells	H2AFV
7.78e-27	0.283576	0.131	0.171	2.56e-22	CD8 T Cells	LDHB
1.81e-39	0.282108	0.395	0.496	5.94e-35	CD8 T Cells	DDX17
4.06e-29	0.281919	0.258	0.301	1.33e-24	CD8 T Cells	SUN2
1.92e-15	0.281574	0.168	0.183	6.32e-11	CD8 T Cells	SLC9A3R1
1.15e-19	0.280773	0.083	0.109	3.78e-15	CD8 T Cells	POU2F1
3.41e-15	0.280621	0.186	0.21	1.12e-10	CD8 T Cells	DDX39B
5.01e-21	0.280545	0.13	0.16	1.65e-16	CD8 T Cells	NCOA1
6.08e-16	0.280346	0.239	0.264	2e-11	CD8 T Cells	LUC7L3
1.23e-15	0.280295	0.123	0.15	4.06e-11	CD8 T Cells	BRD1
3.97e-19	0.280138	0.135	0.168	1.3e-14	CD8 T Cells	CRYBG1
7.41e-21	0.280077	0.109	0.14	2.44e-16	CD8 T Cells	CASC4
4.54e-37	0.279904	0.185	0.276	1.49e-32	CD8 T Cells	ELOVL5
2.54e-33	0.278532	0.37	0.453	8.36e-29	CD8 T Cells	CHD2
5.77e-32	0.278322	0.337	0.399	1.9e-27	CD8 T Cells	VPS13C
2.39e-12	0.278247	0.097	0.102	7.85e-08	CD8 T Cells	CREB3L2
1.85e-31	0.278059	0.207	0.28	6.07e-27	CD8 T Cells	MIER1
5.14e-17	0.277822	0.106	0.117	1.69e-12	CD8 T Cells	PARP1
1.81e-24	0.27768	0.139	0.186	5.97e-20	CD8 T Cells	SECISBP2L
6.53e-10	0.277634	0.131	0.134	2.15e-05	CD8 T Cells	TRANK1
2.41e-24	0.277629	0.138	0.188	7.92e-20	CD8 T Cells	GPBP1L1
7.15e-12	0.277568	0.119	0.139	2.35e-07	CD8 T Cells	SLC5A3
7.6e-11	0.27715	0.118	0.125	2.5e-06	CD8 T Cells	RAB27A
3.89e-18	0.277012	0.086	0.108	1.28e-13	CD8 T Cells	ZMYND11
7.29e-26	0.276859	0.289	0.339	2.4e-21	CD8 T Cells	TPR
4.76e-15	0.275959	0.091	0.112	1.56e-10	CD8 T Cells	KLC1
7.65e-18	0.275613	0.2	0.243	2.51e-13	CD8 T Cells	SAMD9
1.69e-15	0.275404	0.132	0.154	5.56e-11	CD8 T Cells	DIP2A
5.34e-16	0.274426	0.093	0.104	1.75e-11	CD8 T Cells	MRFAP1L1
1.51e-32	0.274313	0.294	0.371	4.96e-28	CD8 T Cells	SETX
7.23e-20	0.274183	0.166	0.216	2.38e-15	CD8 T Cells	ZNF217
8e-17	0.273528	0.144	0.171	2.63e-12	CD8 T Cells	CCDC88B
7.01e-21	0.272517	0.17	0.214	2.3e-16	CD8 T Cells	C9orf78
2.52e-16	0.272404	0.146	0.17	8.27e-12	CD8 T Cells	EPS15
1.8e-21	0.272378	0.181	0.23	5.93e-17	CD8 T Cells	CHD8
4.92e-23	0.272352	0.163	0.207	1.62e-18	CD8 T Cells	FOXP1
7.02e-12	0.272257	0.108	0.112	2.31e-07	CD8 T Cells	PHTF2
2.23e-20	0.271898	0.077	0.108	7.35e-16	CD8 T Cells	PRKAR2A
2.39e-18	0.270687	0.094	0.115	7.86e-14	CD8 T Cells	NFYA
3.2e-22	0.270647	0.099	0.134	1.05e-17	CD8 T Cells	DUSP16
1.62e-17	0.26917	0.129	0.155	5.34e-13	CD8 T Cells	ASXL1
2.85e-10	0.268755	0.105	0.108	9.37e-06	CD8 T Cells	MYO18A
1.16e-29	0.268689	0.18	0.243	3.83e-25	CD8 T Cells	GSTK1
1.01e-10	0.268303	0.091	0.106	3.33e-06	CD8 T Cells	MPHOSPH10
3.42e-23	0.268278	0.131	0.17	1.12e-18	CD8 T Cells	USP25
1.05e-17	0.268145	0.14	0.174	3.47e-13	CD8 T Cells	ATP11B
1.16e-21	0.267907	0.115	0.15	3.8e-17	CD8 T Cells	FAM111A
9.56e-19	0.2676	0.146	0.182	3.14e-14	CD8 T Cells	PSME4
3.58e-23	0.267587	0.155	0.203	1.18e-18	CD8 T Cells	USP47
2.51e-21	0.267342	0.076	0.107	8.24e-17	CD8 T Cells	KANSL3
7.67e-21	0.267262	0.205	0.249	2.52e-16	CD8 T Cells	ARHGAP45
9.2e-22	0.266771	0.084	0.114	3.03e-17	CD8 T Cells	MTF2
3.18e-12	0.266756	0.137	0.147	1.05e-07	CD8 T Cells	TUT4
7.64e-19	0.266584	0.097	0.131	2.51e-14	CD8 T Cells	PPM1B
3.67e-19	0.266277	0.097	0.127	1.21e-14	CD8 T Cells	CCDC6
2.43e-18	0.265432	0.131	0.174	8e-14	CD8 T Cells	GIGYF2
1.32e-17	0.264421	0.087	0.103	4.33e-13	CD8 T Cells	TSEN54
3.91e-27	0.264172	0.163	0.222	1.29e-22	CD8 T Cells	CNOT1
1.76e-26	0.263096	0.492	0.573	5.79e-22	CD8 T Cells	MCL1
2.18e-14	0.262559	0.106	0.131	7.15e-10	CD8 T Cells	ASCC3
9.04e-12	0.262516	0.108	0.119	2.97e-07	CD8 T Cells	FAM208B
1.85e-18	0.262415	0.146	0.18	6.09e-14	CD8 T Cells	MPHOSPH8
8.24e-18	0.261491	0.146	0.18	2.71e-13	CD8 T Cells	BTAF1
2.13e-15	0.261303	0.11	0.134	6.99e-11	CD8 T Cells	UBE2G2
1.48e-18	0.261279	0.131	0.16	4.85e-14	CD8 T Cells	IFI44
6.46e-10	0.260822	0.093	0.112	2.12e-05	CD8 T Cells	KRI1
2.52e-37	0.260731	0.271	0.368	8.27e-33	CD8 T Cells	KDM2A
6.74e-15	0.260728	0.143	0.171	2.21e-10	CD8 T Cells	SPG11
8.43e-19	0.260373	0.103	0.124	2.77e-14	CD8 T Cells	DYRK2
8.96e-18	0.259252	0.085	0.109	2.94e-13	CD8 T Cells	PCGF5
3.74e-07	0.259153	0.15	0.148	0.0123011	CD8 T Cells	IL2RB
7.05e-34	0.259071	0.271	0.35	2.32e-29	CD8 T Cells	TAF7
6.37e-14	0.258939	0.075	0.101	2.09e-09	CD8 T Cells	AQP3
2.8e-25	0.258928	0.147	0.211	9.22e-21	CD8 T Cells	THOC2
1.25e-19	0.258675	0.099	0.127	4.12e-15	CD8 T Cells	FOXJ3
1.65e-17	0.258653	0.114	0.157	5.41e-13	CD8 T Cells	ZNF451
3.37e-15	0.258501	0.187	0.216	1.11e-10	CD8 T Cells	NUMA1
1.98e-14	0.258434	0.085	0.107	6.49e-10	CD8 T Cells	PIGT
8.91e-20	0.258386	0.233	0.287	2.93e-15	CD8 T Cells	BDP1
2.82e-20	0.258151	0.153	0.193	9.28e-16	CD8 T Cells	SRSF4
4.23e-20	0.258097	0.082	0.109	1.39e-15	CD8 T Cells	CDR2
1.21e-14	0.257724	0.107	0.132	3.97e-10	CD8 T Cells	NR1D2
2.5e-32	0.257547	0.161	0.233	8.21e-28	CD8 T Cells	PPP1R2
1.93e-39	0.257438	0.274	0.374	6.34e-35	CD8 T Cells	CNBP
4.72e-12	0.257437	0.083	0.103	1.55e-07	CD8 T Cells	RBBP7
1.03e-09	0.257255	0.118	0.13	3.38e-05	CD8 T Cells	IL16
5.36e-12	0.257254	0.126	0.139	1.76e-07	CD8 T Cells	VPS13B
4.55e-30	0.256897	0.308	0.381	1.5e-25	CD8 T Cells	WNK1
1.4e-13	0.256846	0.095	0.11	4.59e-09	CD8 T Cells	PTCD3
1.81e-13	0.256515	0.1	0.12	5.95e-09	CD8 T Cells	PHF1
6.88e-24	0.256374	0.172	0.226	2.26e-19	CD8 T Cells	XRN1
1.24e-19	0.256234	0.155	0.196	4.08e-15	CD8 T Cells	INPP5D
1.89e-15	0.256043	0.148	0.183	6.21e-11	CD8 T Cells	JMY
8.24e-11	0.255822	0.109	0.114	2.71e-06	CD8 T Cells	KAT7
3.68e-28	0.25582	0.237	0.314	1.21e-23	CD8 T Cells	TUBA1A
1.69e-13	0.255795	0.091	0.111	5.57e-09	CD8 T Cells	SEC24C
5.86e-28	0.255343	0.228	0.294	1.93e-23	CD8 T Cells	PPP4R3A
1.95e-13	0.253469	0.154	0.178	6.39e-09	CD8 T Cells	ARID1B
1.51e-21	0.253334	0.109	0.147	4.96e-17	CD8 T Cells	POLE3
3.23e-28	0.252972	0.198	0.274	1.06e-23	CD8 T Cells	TOB1
8.14e-13	0.251567	0.099	0.113	2.67e-08	CD8 T Cells	PRKD2
2.14e-11	0.251072	0.118	0.125	7.04e-07	CD8 T Cells	AP1G2
1.33e-14	0.250668	0.099	0.127	4.37e-10	CD8 T Cells	MBTPS1
4.13e-27	0.250125	0.166	0.227	1.36e-22	CD8 T Cells	STOM
5.76e-18	0.249731	0.113	0.136	1.89e-13	CD8 T Cells	CRKL
3.87e-28	0.249584	0.137	0.202	1.27e-23	CD8 T Cells	SMAD7
3.5e-37	0.249443	0.149	0.237	1.15e-32	CD8 T Cells	FXR1
2.06e-29	0.24935	0.165	0.235	6.77e-25	CD8 T Cells	PPP4R3B
1.23e-17	0.249001	0.184	0.218	4.03e-13	CD8 T Cells	MAN1A2
3.39e-21	0.248505	0.239	0.282	1.11e-16	CD8 T Cells	ATRX
1.43e-23	0.248458	0.184	0.249	4.7e-19	CD8 T Cells	RNF19A
7.43e-18	0.248351	0.121	0.155	2.44e-13	CD8 T Cells	CPD
2.62e-19	0.248268	0.154	0.207	8.62e-15	CD8 T Cells	IRF4
9.62e-10	0.248199	0.094	0.11	3.16e-05	CD8 T Cells	VIRMA
9.13e-16	0.248045	0.166	0.191	3e-11	CD8 T Cells	KLF13
6.34e-21	0.24773	0.063	0.103	2.08e-16	CD8 T Cells	ALDH3A1
9.41e-26	0.246864	0.154	0.212	3.09e-21	CD8 T Cells	UHMK1
2.09e-16	0.246784	0.116	0.141	6.86e-12	CD8 T Cells	YLPM1
9.16e-18	0.246196	0.138	0.171	3.01e-13	CD8 T Cells	RNF168
2.16e-16	0.245492	0.107	0.132	7.1e-12	CD8 T Cells	PHF12
1.65e-12	0.245315	0.096	0.109	5.43e-08	CD8 T Cells	ARNTL
1.01e-15	0.244858	0.147	0.188	3.3e-11	CD8 T Cells	MGA
7.68e-21	0.244817	0.105	0.152	2.53e-16	CD8 T Cells	USP48
1.15e-24	0.244003	0.186	0.252	3.79e-20	CD8 T Cells	SENP6
5.5e-19	0.242915	0.131	0.171	1.81e-14	CD8 T Cells	ZMYM2
2.66e-17	0.242528	0.27	0.325	8.73e-13	CD8 T Cells	SLA
3.55e-36	0.242108	0.286	0.364	1.17e-31	CD8 T Cells	NOP53
2.95e-27	0.242095	0.237	0.311	9.71e-23	CD8 T Cells	PNN
7.75e-35	0.242058	0.241	0.344	2.55e-30	CD8 T Cells	CELF2
4.4e-16	0.241915	0.105	0.14	1.45e-11	CD8 T Cells	CTDSPL2
1.28e-12	0.241686	0.107	0.117	4.2e-08	CD8 T Cells	FGD3
3.8e-17	0.241282	0.108	0.137	1.25e-12	CD8 T Cells	NUP50
7.12e-25	0.240326	0.191	0.245	2.34e-20	CD8 T Cells	ARID1A
6.09e-17	0.240298	0.137	0.169	2e-12	CD8 T Cells	INO80D
1.51e-20	0.240184	0.125	0.162	4.98e-16	CD8 T Cells	VCPIP1
1.38e-18	0.24012	0.133	0.168	4.53e-14	CD8 T Cells	CD46
3.45e-15	0.239967	0.131	0.15	1.13e-10	CD8 T Cells	SFMBT2
2.45e-20	0.239924	0.156	0.207	8.04e-16	CD8 T Cells	CBX4
3.49e-26	0.239905	0.097	0.149	1.15e-21	CD8 T Cells	TOPORS
1.91e-21	0.239564	0.156	0.201	6.29e-17	CD8 T Cells	GPATCH8
1.75e-14	0.239472	0.1	0.129	5.75e-10	CD8 T Cells	SF3B3
1.28e-13	0.239256	0.095	0.107	4.19e-09	CD8 T Cells	SBF1
6.77e-15	0.238455	0.083	0.11	2.23e-10	CD8 T Cells	RPS6KB1
1.71e-10	0.238422	0.103	0.114	5.61e-06	CD8 T Cells	CDC16
4.26e-17	0.237779	0.154	0.191	1.4e-12	CD8 T Cells	ARFGEF1
8.86e-25	0.236364	0.076	0.109	2.91e-20	CD8 T Cells	MPC2
2e-31	0.236184	0.336	0.44	6.57e-27	CD8 T Cells	IVNS1ABP
1.01e-18	0.236147	0.153	0.198	3.3e-14	CD8 T Cells	ADD1
1.43e-21	0.235945	0.122	0.163	4.7e-17	CD8 T Cells	ESYT2
7.7e-14	0.235783	0.106	0.126	2.53e-09	CD8 T Cells	EIF2AK1
2.52e-19	0.235701	0.095	0.131	8.27e-15	CD8 T Cells	CLDND1
2.95e-23	0.235253	0.062	0.101	9.68e-19	CD8 T Cells	PIK3C2A
3.91e-19	0.234738	0.138	0.175	1.28e-14	CD8 T Cells	FAM208A
1.81e-15	0.234675	0.102	0.112	5.96e-11	CD8 T Cells	DENND1C
1.68e-14	0.233817	0.119	0.15	5.52e-10	CD8 T Cells	NARF
7.33e-14	0.233569	0.142	0.169	2.41e-09	CD8 T Cells	VPS13D
1.6e-19	0.2329	0.102	0.143	5.25e-15	CD8 T Cells	DYNC1LI2
4.74e-13	0.232627	0.189	0.209	1.56e-08	CD8 T Cells	CD52
5.14e-15	0.23259	0.127	0.163	1.69e-10	CD8 T Cells	GON4L
5.81e-12	0.232311	0.096	0.116	1.91e-07	CD8 T Cells	TAF3
4.23e-14	0.232279	0.16	0.184	1.39e-09	CD8 T Cells	SMARCC2
4.39e-12	0.232203	0.119	0.142	1.44e-07	CD8 T Cells	TIA1
4.27e-11	0.232169	0.091	0.103	1.4e-06	CD8 T Cells	HAUS3
2.27e-34	0.232024	0.278	0.38	7.46e-30	CD8 T Cells	GLS
1.58e-29	0.231583	0.252	0.334	5.19e-25	CD8 T Cells	KDM5A
1.15e-13	0.23122	0.092	0.104	3.78e-09	CD8 T Cells	CLASP1
1.07e-10	0.23082	0.096	0.109	3.52e-06	CD8 T Cells	ITPKB
6.44e-19	0.230221	0.134	0.175	2.12e-14	CD8 T Cells	PTK2B
1.28e-24	0.229945	0.265	0.339	4.21e-20	CD8 T Cells	ANKRD11
2.38e-21	0.229302	0.119	0.17	7.82e-17	CD8 T Cells	WDR33
1.03e-21	0.22901	0.194	0.251	3.37e-17	CD8 T Cells	EIF5B
1.58e-17	0.228299	0.122	0.157	5.19e-13	CD8 T Cells	TNRC6A
3.49e-30	0.228289	0.345	0.429	1.15e-25	CD8 T Cells	DYNC1H1
6.54e-14	0.228103	0.098	0.118	2.15e-09	CD8 T Cells	UGGT1
3.05e-24	0.228064	0.112	0.172	1e-19	CD8 T Cells	THUMPD1
2.26e-22	0.227198	0.11	0.165	7.44e-18	CD8 T Cells	C12orf57
4.22e-16	0.227032	0.147	0.175	1.39e-11	CD8 T Cells	SFSWAP
1.59e-24	0.226733	0.111	0.158	5.22e-20	CD8 T Cells	OSBP
2.15e-26	0.226636	0.095	0.145	7.07e-22	CD8 T Cells	IP6K2
5.18e-18	0.225886	0.076	0.101	1.7e-13	CD8 T Cells	RNF103
2.24e-09	0.225648	0.161	0.176	7.36e-05	CD8 T Cells	ZZEF1
1.37e-11	0.225402	0.122	0.139	4.5e-07	CD8 T Cells	CERK
9.72e-27	0.225295	0.133	0.198	3.2e-22	CD8 T Cells	SBDS
2.42e-16	0.225217	0.177	0.208	7.96e-12	CD8 T Cells	IQGAP2
2.25e-16	0.224937	0.152	0.186	7.39e-12	CD8 T Cells	RBM26
7.5e-16	0.22491	0.128	0.153	2.46e-11	CD8 T Cells	SNRK
2.69e-16	0.22466	0.091	0.118	8.83e-12	CD8 T Cells	LSG1
2.41e-21	0.224651	0.23	0.291	7.91e-17	CD8 T Cells	HUWE1
2.96e-09	0.224303	0.092	0.106	9.73e-05	CD8 T Cells	AGO3
3.24e-22	0.223806	0.125	0.18	1.07e-17	CD8 T Cells	ZNF148
1.65e-34	0.223291	0.431	0.545	5.42e-30	CD8 T Cells	HNRNPH1
1.97e-20	0.22301	0.126	0.177	6.49e-16	CD8 T Cells	TTC17
1.74e-18	0.22301	0.149	0.201	5.71e-14	CD8 T Cells	ANKRD28
9.47e-29	0.222967	0.118	0.176	3.11e-24	CD8 T Cells	CAND1
1.24e-28	0.222808	0.161	0.235	4.06e-24	CD8 T Cells	IK
5.56e-19	0.222757	0.179	0.224	1.83e-14	CD8 T Cells	HECTD1
2.45e-10	0.222515	0.108	0.122	8.06e-06	CD8 T Cells	HDAC1
1.41e-23	0.22242	0.119	0.166	4.64e-19	CD8 T Cells	CHTOP
8.24e-15	0.222209	0.11	0.137	2.71e-10	CD8 T Cells	KDM5B
5.06e-11	0.221974	0.088	0.102	1.66e-06	CD8 T Cells	ENTPD4
5.98e-16	0.221586	0.081	0.111	1.96e-11	CD8 T Cells	IREB2
1.32e-31	0.221391	0.174	0.258	4.32e-27	CD8 T Cells	SUPT5H
3e-26	0.221267	0.082	0.128	9.86e-22	CD8 T Cells	RBBP5
1.11e-39	0.221042	0.329	0.463	3.66e-35	CD8 T Cells	SLC38A2
4.18e-17	0.220889	0.106	0.137	1.37e-12	CD8 T Cells	RMND5A
2.21e-12	0.220757	0.139	0.161	7.25e-08	CD8 T Cells	PIK3CD
2.85e-26	0.220349	0.216	0.281	9.37e-22	CD8 T Cells	PIP4K2A
1.41e-16	0.220006	0.129	0.173	4.65e-12	CD8 T Cells	TSPAN14
2.75e-10	0.219871	0.128	0.148	9.04e-06	CD8 T Cells	CDK5RAP3
1.39e-10	0.219395	0.097	0.107	4.58e-06	CD8 T Cells	CEP57
6.25e-08	0.219226	0.146	0.166	0.00205289	CD8 T Cells	TUBA4A
5.74e-30	0.219206	0.119	0.19	1.89e-25	CD8 T Cells	NUP98
2.01e-15	0.218789	0.085	0.104	6.62e-11	CD8 T Cells	DUT
2.19e-22	0.218547	0.098	0.139	7.21e-18	CD8 T Cells	PPHLN1
1.66e-18	0.218423	0.081	0.115	5.44e-14	CD8 T Cells	UBA2
2.52e-20	0.217993	0.119	0.163	8.3e-16	CD8 T Cells	ICAM3
8.53e-10	0.217832	0.13	0.135	2.8e-05	CD8 T Cells	STAT5B
5.22e-12	0.217762	0.09	0.109	1.72e-07	CD8 T Cells	AKT3
4.33e-17	0.217244	0.122	0.155	1.42e-12	CD8 T Cells	ZNF131
2.96e-14	0.217076	0.118	0.147	9.75e-10	CD8 T Cells	DMTF1
3.41e-24	0.216475	0.149	0.214	1.12e-19	CD8 T Cells	CGGBP1
3.46e-15	0.216457	0.118	0.148	1.14e-10	CD8 T Cells	RARRES3
1.93e-15	0.216125	0.116	0.148	6.33e-11	CD8 T Cells	NFATC2IP
2.71e-17	0.216083	0.092	0.13	8.9e-13	CD8 T Cells	PPP2R5E
1.56e-23	0.216062	0.126	0.186	5.12e-19	CD8 T Cells	RTF1
3.27e-10	0.216061	0.126	0.147	1.08e-05	CD8 T Cells	KMT2D
3.38e-13	0.21601	0.126	0.158	1.11e-08	CD8 T Cells	CHD6
5.87e-17	0.215829	0.104	0.136	1.93e-12	CD8 T Cells	EPRS
5.1e-08	0.215776	0.096	0.101	0.00167696	CD8 T Cells	NUP210
3.15e-22	0.215558	0.167	0.222	1.04e-17	CD8 T Cells	PUM2
1.98e-12	0.2155	0.079	0.101	6.51e-08	CD8 T Cells	VPS39
1.95e-17	0.215108	0.12	0.162	6.42e-13	CD8 T Cells	MECP2
1.84e-11	0.215052	0.091	0.101	6.04e-07	CD8 T Cells	ORMDL3
5.42e-37	0.213889	0.281	0.398	1.78e-32	CD8 T Cells	ARID4B
3.39e-26	0.213739	0.177	0.238	1.11e-21	CD8 T Cells	CSNK1G2
2.16e-15	0.213682	0.118	0.157	7.09e-11	CD8 T Cells	USP33
4.22e-10	0.213394	0.138	0.16	1.39e-05	CD8 T Cells	QRICH1
2.62e-16	0.213081	0.13	0.168	8.61e-12	CD8 T Cells	GOLGA3
1.77e-24	0.212811	0.069	0.122	5.82e-20	CD8 T Cells	C1orf52
1.56e-14	0.21233	0.12	0.153	5.12e-10	CD8 T Cells	ZNF655
1.98e-10	0.212188	0.103	0.112	6.5e-06	CD8 T Cells	MADD
9.92e-25	0.212106	0.159	0.218	3.26e-20	CD8 T Cells	WDR82
1.7e-28	0.212059	0.241	0.329	5.59e-24	CD8 T Cells	NOP58
2.35e-19	0.211824	0.102	0.135	7.72e-15	CD8 T Cells	FLI1
2.34e-17	0.211117	0.097	0.137	7.69e-13	CD8 T Cells	ST3GAL5
4.82e-18	0.211037	0.121	0.168	1.58e-13	CD8 T Cells	UBR2
4.04e-26	0.209847	0.25	0.33	1.33e-21	CD8 T Cells	SLTM
6.04e-48	0.209649	0.401	0.519	1.98e-43	CD8 T Cells	MYH9
3.15e-21	0.208927	0.117	0.167	1.03e-16	CD8 T Cells	TSPYL1
3.09e-23	0.208908	0.132	0.191	1.01e-18	CD8 T Cells	MAPRE2
8.06e-15	0.208566	0.102	0.135	2.65e-10	CD8 T Cells	LTN1
5.4e-18	0.207638	0.084	0.127	1.77e-13	CD8 T Cells	RBM18
2.71e-26	0.207605	0.189	0.27	8.89e-22	CD8 T Cells	ZC3H13
1.78e-11	0.207394	0.109	0.133	5.84e-07	CD8 T Cells	USP24
3.21e-12	0.207264	0.085	0.106	1.06e-07	CD8 T Cells	OSBPL3
3.03e-13	0.207201	0.075	0.103	9.95e-09	CD8 T Cells	SDAD1
8.22e-20	0.207171	0.103	0.148	2.7e-15	CD8 T Cells	KIAA0232
6.71e-36	0.207043	0.288	0.401	2.21e-31	CD8 T Cells	PCBP2
4.88e-38	0.206923	0.237	0.352	1.6e-33	CD8 T Cells	SMARCA5
1.34e-23	0.206751	0.102	0.152	4.41e-19	CD8 T Cells	RNF38
5.43e-14	0.20632	0.072	0.101	1.78e-09	CD8 T Cells	CKAP5
1.95e-40	0.206085	0.215	0.331	6.42e-36	CD8 T Cells	SERINC1
1.49e-22	0.206077	0.117	0.175	4.9e-18	CD8 T Cells	SIN3A
8.55e-22	0.205928	0.134	0.189	2.81e-17	CD8 T Cells	DR1
5.52e-19	0.205532	0.097	0.136	1.82e-14	CD8 T Cells	EIF4EBP2
4.78e-22	0.205278	0.107	0.161	1.57e-17	CD8 T Cells	ANAPC16
2.68e-14	0.204758	0.1	0.13	8.81e-10	CD8 T Cells	IRAK4
9.17e-17	0.204435	0.152	0.198	3.01e-12	CD8 T Cells	SREK1
8.24e-16	0.203953	0.069	0.101	2.71e-11	CD8 T Cells	SUPT7L
3.97e-26	0.203699	0.278	0.376	1.31e-21	CD8 T Cells	BTG2
1.23e-40	0.20357	0.144	0.245	4.05e-36	CD8 T Cells	AHR
1.32e-15	0.203342	0.112	0.163	4.33e-11	CD8 T Cells	LARP7
2.86e-20	0.203003	0.069	0.112	9.4e-16	CD8 T Cells	TMEM50B
4.95e-16	0.202749	0.114	0.154	1.63e-11	CD8 T Cells	LARS
2e-21	0.202717	0.168	0.219	6.57e-17	CD8 T Cells	SRRT
4.74e-21	0.202654	0.083	0.125	1.56e-16	CD8 T Cells	IFFO2
3.01e-14	0.202426	0.109	0.14	9.88e-10	CD8 T Cells	BCOR
2.62e-17	0.202307	0.129	0.179	8.61e-13	CD8 T Cells	GAK
1.16e-31	0.201731	0.13	0.219	3.82e-27	CD8 T Cells	CCDC47
9.87e-08	0.201685	0.086	0.105	0.00324485	CD8 T Cells	AC020916.1
9.11e-29	0.201308	0.147	0.227	3e-24	CD8 T Cells	LCOR
1.38e-24	0.201057	0.293	0.371	4.53e-20	CD8 T Cells	ARHGAP30
4.38e-12	0.201031	0.085	0.11	1.44e-07	CD8 T Cells	KDM4C
3.03e-33	0.200856	0.177	0.275	9.97e-29	CD8 T Cells	RBMX
1.5e-17	0.200028	0.076	0.107	4.93e-13	CD8 T Cells	MEX3C
9.63e-21	0.199819	0.111	0.152	3.16e-16	CD8 T Cells	RNF4
3.24e-11	0.198782	0.082	0.105	1.06e-06	CD8 T Cells	ZNF318
7.57e-17	0.19855	0.094	0.132	2.49e-12	CD8 T Cells	CRBN
1.08e-21	0.198441	0.123	0.175	3.55e-17	CD8 T Cells	CCNT1
1.49e-21	0.198324	0.095	0.143	4.88e-17	CD8 T Cells	ELOA
1.99e-23	0.198055	0.117	0.174	6.54e-19	CD8 T Cells	SF3A1
1.09e-22	0.198032	0.19	0.261	3.58e-18	CD8 T Cells	BAZ2A
4.88e-19	0.197959	0.075	0.121	1.6e-14	CD8 T Cells	PANK3
4.95e-20	0.197688	0.116	0.165	1.63e-15	CD8 T Cells	GATAD2B
2.24e-16	0.19758	0.096	0.134	7.36e-12	CD8 T Cells	NSUN2
2.58e-15	0.197455	0.087	0.122	8.49e-11	CD8 T Cells	FBXW2
2.47e-25	0.197413	0.118	0.18	8.13e-21	CD8 T Cells	RBMS1
1.12e-12	0.196967	0.182	0.209	3.69e-08	CD8 T Cells	SNRNP70
2.27e-18	0.196758	0.098	0.133	7.45e-14	CD8 T Cells	USP14
5.55e-25	0.196583	0.226	0.306	1.82e-20	CD8 T Cells	NR3C1
6.57e-45	0.196019	0.306	0.44	2.16e-40	CD8 T Cells	RPL5
2.68e-20	0.196013	0.115	0.166	8.8e-16	CD8 T Cells	ICE1
3.79e-16	0.195114	0.095	0.136	1.25e-11	CD8 T Cells	IMMT
1.01e-18	0.194945	0.075	0.113	3.31e-14	CD8 T Cells	RPA2
3.24e-15	0.1948	0.094	0.125	1.07e-10	CD8 T Cells	CCDC91
9.36e-18	0.194613	0.107	0.155	3.08e-13	CD8 T Cells	DIS3
1.99e-12	0.194205	0.105	0.13	6.54e-08	CD8 T Cells	CCDC130
2.12e-17	0.193178	0.094	0.136	6.97e-13	CD8 T Cells	C19orf66
5.81e-24	0.193021	0.274	0.352	1.91e-19	CD8 T Cells	ARGLU1
1.26e-16	0.19229	0.139	0.178	4.14e-12	CD8 T Cells	POLG
9.87e-28	0.192099	0.187	0.258	3.24e-23	CD8 T Cells	FUBP1
3.9e-16	0.192078	0.094	0.13	1.28e-11	CD8 T Cells	LATS1
9.37e-40	0.191796	0.4	0.521	3.08e-35	CD8 T Cells	SF3B1
1.3e-22	0.191421	0.105	0.147	4.27e-18	CD8 T Cells	DERL1
1.32e-23	0.191177	0.127	0.184	4.34e-19	CD8 T Cells	MSL2
1.67e-18	0.191148	0.171	0.225	5.5e-14	CD8 T Cells	RPS6KA3
1.86e-20	0.190809	0.083	0.135	6.1e-16	CD8 T Cells	TGS1
8.97e-20	0.190594	0.109	0.155	2.95e-15	CD8 T Cells	USP1
1.45e-26	0.190533	0.154	0.236	4.76e-22	CD8 T Cells	POLR2A
1.24e-16	0.190378	0.074	0.108	4.07e-12	CD8 T Cells	CFAP20
9.41e-19	0.190134	0.096	0.127	3.09e-14	CD8 T Cells	NEK7
3.13e-27	0.190025	0.126	0.202	1.03e-22	CD8 T Cells	ARIH2
2.64e-13	0.189688	0.086	0.103	8.69e-09	CD8 T Cells	SMAP1
4.54e-23	0.189665	0.197	0.271	1.49e-18	CD8 T Cells	NUCKS1
3.08e-11	0.189656	0.101	0.132	1.01e-06	CD8 T Cells	ADAM19
1.44e-15	0.189107	0.1	0.137	4.73e-11	CD8 T Cells	SMAD2
2.95e-15	0.188551	0.102	0.135	9.69e-11	CD8 T Cells	GSDMD
3.71e-21	0.1883	0.081	0.132	1.22e-16	CD8 T Cells	NOP14
1.82e-33	0.188175	0.374	0.492	5.98e-29	CD8 T Cells	KMT2E
3.27e-17	0.187868	0.091	0.131	1.07e-12	CD8 T Cells	FAM168B
1.59e-38	0.187831	0.475	0.608	5.24e-34	CD8 T Cells	PRRC2C
2.01e-15	0.187762	0.125	0.161	6.61e-11	CD8 T Cells	SMC1A
5.37e-19	0.187685	0.173	0.223	1.77e-14	CD8 T Cells	FAM129A
1.11e-21	0.187439	0.112	0.168	3.64e-17	CD8 T Cells	CASP3
2.45e-19	0.187186	0.078	0.115	8.06e-15	CD8 T Cells	KLHL15
9.82e-18	0.186814	0.149	0.196	3.23e-13	CD8 T Cells	ZRANB2
2.66e-21	0.186562	0.105	0.152	8.74e-17	CD8 T Cells	CDK17
1.4e-33	0.186417	0.364	0.483	4.62e-29	CD8 T Cells	CLK1
1.17e-18	0.186339	0.176	0.237	3.85e-14	CD8 T Cells	ZNF292
3.8e-11	0.186333	0.086	0.106	1.25e-06	CD8 T Cells	RNF166
4.8e-22	0.186124	0.1	0.159	1.58e-17	CD8 T Cells	PPTC7
3.44e-43	0.186049	0.178	0.324	1.13e-38	CD8 T Cells	CREM
1.02e-21	0.185903	0.119	0.177	3.36e-17	CD8 T Cells	USO1
6.82e-18	0.184745	0.092	0.126	2.24e-13	CD8 T Cells	EHMT1
1.13e-24	0.184699	0.144	0.204	3.71e-20	CD8 T Cells	KDM3A
5.27e-25	0.183399	0.169	0.244	1.73e-20	CD8 T Cells	FAM13B
3.73e-15	0.18339	0.081	0.111	1.23e-10	CD8 T Cells	MAVS
2.29e-17	0.183099	0.117	0.163	7.52e-13	CD8 T Cells	ATXN7L3B
7.46e-40	0.18292	0.228	0.348	2.45e-35	CD8 T Cells	SF1
1.38e-16	0.182822	0.151	0.198	4.54e-12	CD8 T Cells	FRYL
1.73e-22	0.182721	0.12	0.181	5.7e-18	CD8 T Cells	CCDC186
4.82e-15	0.182618	0.102	0.134	1.58e-10	CD8 T Cells	CDC27
4.97e-24	0.182273	0.19	0.266	1.63e-19	CD8 T Cells	RAB11FIP1
1.13e-17	0.182143	0.094	0.142	3.7e-13	CD8 T Cells	STX16
1.56e-17	0.181603	0.099	0.134	5.14e-13	CD8 T Cells	FEM1B
2.06e-24	0.181456	0.261	0.337	6.77e-20	CD8 T Cells	CORO1A
2.26e-42	0.181182	0.431	0.57	7.42e-38	CD8 T Cells	RPS4X
7.51e-20	0.180881	0.117	0.171	2.47e-15	CD8 T Cells	TAF15
6.19e-07	0.180839	0.098	0.111	0.0203366	CD8 T Cells	HERC2
8.35e-30	0.180533	0.137	0.224	2.74e-25	CD8 T Cells	HNRNPA0
8.93e-23	0.180448	0.088	0.143	2.93e-18	CD8 T Cells	USP38
1.48e-19	0.180169	0.099	0.145	4.86e-15	CD8 T Cells	GBF1
7.2e-33	0.180147	0.355	0.48	2.37e-28	CD8 T Cells	ELF1
2.17e-20	0.179832	0.09	0.139	7.13e-16	CD8 T Cells	FBXO33
2.43e-15	0.179646	0.087	0.113	7.98e-11	CD8 T Cells	HMOX2
2.72e-16	0.179539	0.112	0.159	8.93e-12	CD8 T Cells	ARHGAP5
3.06e-11	0.1795	0.083	0.111	1.01e-06	CD8 T Cells	ELL
1.56e-29	0.179393	0.098	0.165	5.13e-25	CD8 T Cells	ZMYM5
1.22e-17	0.17936	0.123	0.169	4.01e-13	CD8 T Cells	CCR5
3.5e-37	0.179253	0.202	0.315	1.15e-32	CD8 T Cells	SET
4.99e-15	0.179229	0.572	0.604	1.64e-10	CD8 T Cells	TNFAIP3
1.34e-12	0.178962	0.127	0.157	4.41e-08	CD8 T Cells	DENND2D
1.96e-18	0.178689	0.093	0.127	6.43e-14	CD8 T Cells	PPP2R5A
3.62e-27	0.178459	0.153	0.232	1.19e-22	CD8 T Cells	GGNBP2
3.93e-21	0.17817	0.147	0.206	1.29e-16	CD8 T Cells	LSM14A
1.16e-30	0.178	0.65	0.752	3.8e-26	CD8 T Cells	DDX5
1.52e-16	0.177859	0.077	0.118	4.98e-12	CD8 T Cells	NDUFS1
1.7e-20	0.177858	0.147	0.205	5.6e-16	CD8 T Cells	TRIM33
1.25e-35	0.17773	0.284	0.399	4.1e-31	CD8 T Cells	PPP1R12A
1.24e-21	0.177727	0.079	0.133	4.08e-17	CD8 T Cells	FBXO7
4.05e-19	0.177451	0.143	0.206	1.33e-14	CD8 T Cells	2021-03-06
1.42e-13	0.177333	0.119	0.15	4.67e-09	CD8 T Cells	SMC3
6.94e-16	0.177145	0.077	0.121	2.28e-11	CD8 T Cells	BAG5
8.21e-20	0.177042	0.141	0.193	2.7e-15	CD8 T Cells	MYO5A
1.23e-27	0.176881	0.213	0.307	4.05e-23	CD8 T Cells	RANBP2
3.54e-19	0.176423	0.148	0.208	1.16e-14	CD8 T Cells	NEDD9
1.02e-10	0.176406	0.097	0.111	3.37e-06	CD8 T Cells	IARS
3.44e-19	0.176068	0.101	0.149	1.13e-14	CD8 T Cells	IKBKB
1.02e-28	0.175467	0.283	0.376	3.34e-24	CD8 T Cells	WIPF1
1.6e-13	0.174794	0.086	0.119	5.27e-09	CD8 T Cells	RC3H2
8.18e-17	0.17477	0.096	0.14	2.69e-12	CD8 T Cells	GTF2I
2.29e-13	0.174667	0.097	0.131	7.54e-09	CD8 T Cells	PCNA
2.46e-12	0.174315	0.079	0.107	8.1e-08	CD8 T Cells	ARID2
1.87e-13	0.17421	0.099	0.137	6.16e-09	CD8 T Cells	FMR1
2.17e-15	0.174021	0.109	0.151	7.14e-11	CD8 T Cells	UBE4A
5.27e-12	0.17382	0.076	0.106	1.73e-07	CD8 T Cells	LYSMD3
2.35e-11	0.173496	0.082	0.102	7.74e-07	CD8 T Cells	CRLF3
4.81e-13	0.1729	0.087	0.106	1.58e-08	CD8 T Cells	STIM1
4.1e-13	0.172897	0.109	0.145	1.35e-08	CD8 T Cells	SIRT7
7e-16	0.172826	0.133	0.175	2.3e-11	CD8 T Cells	RCSD1
9.29e-20	0.172319	0.074	0.118	3.06e-15	CD8 T Cells	YEATS2
1.54e-07	0.17203	0.093	0.103	0.00505603	CD8 T Cells	ZNF518A
1.04e-11	0.172006	0.094	0.127	3.41e-07	CD8 T Cells	AKAP8L
8.85e-14	0.171927	0.093	0.125	2.91e-09	CD8 T Cells	DUS1L
7.14e-17	0.171917	0.08	0.119	2.35e-12	CD8 T Cells	SYS1
2.41e-23	0.171699	0.076	0.132	7.93e-19	CD8 T Cells	SLC30A1
6.99e-11	0.17167	0.1	0.124	2.3e-06	CD8 T Cells	SEL1L3
3.52e-15	0.17158	0.122	0.168	1.16e-10	CD8 T Cells	ESCO1
7.11e-11	0.171453	0.101	0.13	2.34e-06	CD8 T Cells	KMT5B
2.63e-20	0.170959	0.128	0.18	8.65e-16	CD8 T Cells	DDX18
8.95e-20	0.170779	0.08	0.123	2.94e-15	CD8 T Cells	LMAN1
5.2e-30	0.17039	0.285	0.389	1.71e-25	CD8 T Cells	CHD4
2.22e-28	0.169758	0.168	0.257	7.28e-24	CD8 T Cells	SRSF10
2.07e-11	0.16885	0.093	0.12	6.81e-07	CD8 T Cells	SS18
7.69e-16	0.168687	0.112	0.154	2.53e-11	CD8 T Cells	SUPT20H
3.59e-29	0.168623	0.377	0.488	1.18e-24	CD8 T Cells	SP100
3.44e-25	0.168558	0.189	0.261	1.13e-20	CD8 T Cells	APBB1IP
1.03e-17	0.168535	0.065	0.102	3.39e-13	CD8 T Cells	NT5C3A
2.9e-12	0.16837	0.109	0.147	9.55e-08	CD8 T Cells	ERICH1
1.16e-14	0.168015	0.078	0.115	3.81e-10	CD8 T Cells	PDCD7
6.32e-17	0.16793	0.069	0.114	2.08e-12	CD8 T Cells	DYNLT1
5.63e-14	0.167863	0.091	0.121	1.85e-09	CD8 T Cells	WDR55
8.39e-15	0.167859	0.093	0.122	2.76e-10	CD8 T Cells	AQR
2.7e-21	0.167662	0.104	0.163	8.88e-17	CD8 T Cells	RAF1
1.75e-12	0.16759	0.097	0.13	5.76e-08	CD8 T Cells	MCM3AP
1.1e-14	0.167551	0.074	0.106	3.62e-10	CD8 T Cells	TRAK2
2.14e-21	0.167509	0.146	0.211	7.02e-17	CD8 T Cells	MAPK1
6.59e-20	0.167384	0.121	0.179	2.17e-15	CD8 T Cells	PITHD1
5.67e-26	0.167117	0.257	0.359	1.86e-21	CD8 T Cells	NOP56
2.35e-22	0.167057	0.244	0.335	7.71e-18	CD8 T Cells	PIK3R1
1.66e-16	0.167037	0.076	0.117	5.44e-12	CD8 T Cells	ANKFY1
6.85e-10	0.166684	0.078	0.101	2.25e-05	CD8 T Cells	C18orf25
4.97e-10	0.165814	0.086	0.108	1.63e-05	CD8 T Cells	TTC14
7.39e-18	0.165494	0.135	0.189	2.43e-13	CD8 T Cells	FBXW7
2.39e-23	0.165405	0.145	0.212	7.85e-19	CD8 T Cells	PPP1CC
3.32e-11	0.16536	0.119	0.151	1.09e-06	CD8 T Cells	PAXBP1
5.27e-23	0.16533	0.16	0.24	1.73e-18	CD8 T Cells	DHX36
2.6e-33	0.165297	0.135	0.227	8.53e-29	CD8 T Cells	CCT2
4.67e-12	0.164765	0.1	0.132	1.54e-07	CD8 T Cells	EP400
2.76e-09	0.164733	0.084	0.104	9.08e-05	CD8 T Cells	UBR1
3.85e-16	0.164576	0.088	0.132	1.26e-11	CD8 T Cells	CNOT4
3.62e-27	0.164536	0.079	0.148	1.19e-22	CD8 T Cells	CD2AP
4.28e-29	0.164518	0.117	0.2	1.41e-24	CD8 T Cells	MAN1A1
1.05e-21	0.164372	0.089	0.14	3.46e-17	CD8 T Cells	MAGT1
2.22e-34	0.164255	0.123	0.214	7.31e-30	CD8 T Cells	SERINC3
3.58e-12	0.164001	0.127	0.165	1.18e-07	CD8 T Cells	POLR2B
2.16e-20	0.163995	0.093	0.148	7.1e-16	CD8 T Cells	AFF1
9.53e-38	0.163975	0.181	0.291	3.13e-33	CD8 T Cells	DNM2
1.82e-17	0.163729	0.146	0.209	5.98e-13	CD8 T Cells	DNMT1
2.01e-18	0.163569	0.073	0.115	6.6e-14	CD8 T Cells	CMTR1
5.94e-17	0.163352	0.101	0.147	1.95e-12	CD8 T Cells	KIAA0100
1.18e-11	0.163206	0.078	0.11	3.87e-07	CD8 T Cells	HEATR1
5.39e-17	0.162132	0.095	0.139	1.77e-12	CD8 T Cells	CCDC117
3.48e-14	0.162022	0.076	0.114	1.14e-09	CD8 T Cells	CMC2
4.86e-10	0.161918	0.092	0.119	1.6e-05	CD8 T Cells	CWF19L2
2.5e-15	0.161707	0.142	0.187	8.23e-11	CD8 T Cells	SOS1
1.04e-23	0.161525	0.095	0.161	3.43e-19	CD8 T Cells	WIPF2
2.01e-41	0.161472	0.258	0.393	6.59e-37	CD8 T Cells	C16orf72
9.84e-14	0.161409	0.098	0.134	3.23e-09	CD8 T Cells	APC
1.51e-26	0.161362	0.083	0.145	4.97e-22	CD8 T Cells	PDZD8
8.4e-13	0.161358	0.117	0.151	2.76e-08	CD8 T Cells	CSNK1G3
3.58e-20	0.160941	0.101	0.159	1.18e-15	CD8 T Cells	GAPVD1
2.11e-18	0.160899	0.08	0.129	6.93e-14	CD8 T Cells	CPSF2
1.45e-20	0.16081	0.117	0.178	4.75e-16	CD8 T Cells	RIPK1
2.66e-13	0.160704	0.088	0.121	8.74e-09	CD8 T Cells	ARHGEF7
2.14e-10	0.160153	0.092	0.114	7.02e-06	CD8 T Cells	PHRF1
5e-11	0.159927	0.16	0.199	1.64e-06	CD8 T Cells	SAMD9L
1.17e-25	0.15936	0.11	0.172	3.85e-21	CD8 T Cells	WBP11
2.27e-18	0.159052	0.131	0.187	7.46e-14	CD8 T Cells	ATXN1
9.26e-20	0.158409	0.115	0.176	3.04e-15	CD8 T Cells	SLAIN2
1.18e-14	0.158042	0.104	0.148	3.87e-10	CD8 T Cells	PARP4
2.04e-20	0.157963	0.257	0.33	6.71e-16	CD8 T Cells	DIAPH1
2.17e-28	0.157751	0.191	0.272	7.13e-24	CD8 T Cells	EIF4B
2.79e-17	0.157279	0.12	0.166	9.18e-13	CD8 T Cells	ANP32E
5.3e-07	0.156897	0.09	0.103	0.017434	CD8 T Cells	GCN1
2.63e-13	0.156379	0.079	0.119	8.64e-09	CD8 T Cells	PI4KA
2e-16	0.155988	0.12	0.166	6.59e-12	CD8 T Cells	SFT2D2
5.42e-21	0.155478	0.096	0.162	1.78e-16	CD8 T Cells	YARS
2.91e-21	0.155191	0.144	0.214	9.56e-17	CD8 T Cells	USP9X
1.06e-10	0.154964	0.111	0.136	3.47e-06	CD8 T Cells	ZKSCAN1
2.79e-18	0.154823	0.184	0.252	9.16e-14	CD8 T Cells	CLIP1
6.18e-26	0.15477	0.229	0.325	2.03e-21	CD8 T Cells	FNBP4
7.12e-14	0.154652	0.086	0.117	2.34e-09	CD8 T Cells	MAN2A2
4.08e-14	0.154557	0.126	0.165	1.34e-09	CD8 T Cells	CBL
8.73e-22	0.154414	0.106	0.176	2.87e-17	CD8 T Cells	UBE2H
1.42e-15	0.154263	0.088	0.129	4.66e-11	CD8 T Cells	UBA6
1.54e-26	0.154188	0.271	0.371	5.06e-22	CD8 T Cells	ADAR
7.83e-13	0.153959	0.074	0.101	2.57e-08	CD8 T Cells	TRIM4
5.93e-15	0.153886	0.155	0.204	1.95e-10	CD8 T Cells	MSL1
2.45e-18	0.153744	0.079	0.12	8.06e-14	CD8 T Cells	TMEM248
2.33e-11	0.152906	0.096	0.135	7.67e-07	CD8 T Cells	CCNH
2.4e-19	0.1527	0.164	0.227	7.89e-15	CD8 T Cells	ZBTB1
5.76e-15	0.152699	0.087	0.12	1.89e-10	CD8 T Cells	UBE3C
5.18e-11	0.152678	0.099	0.132	1.7e-06	CD8 T Cells	SIK3
1.22e-33	0.15256	0.216	0.328	4e-29	CD8 T Cells	RAD21
8.57e-17	0.152226	0.136	0.194	2.82e-12	CD8 T Cells	TCERG1
1.81e-13	0.152187	0.101	0.137	5.95e-09	CD8 T Cells	APOBEC3C
4.86e-13	0.151599	0.105	0.145	1.6e-08	CD8 T Cells	LBR
6.67e-14	0.151572	0.08	0.111	2.19e-09	CD8 T Cells	RNF169
2.44e-10	0.151156	0.078	0.101	8e-06	CD8 T Cells	ZBTB4
2.94e-27	0.150972	0.165	0.263	9.67e-23	CD8 T Cells	GNAI3
2.54e-30	0.15081	0.192	0.298	8.36e-26	CD8 T Cells	SLK
6.19e-16	0.150764	0.168	0.227	2.03e-11	CD8 T Cells	SP110
1.69e-15	0.150404	0.068	0.111	5.55e-11	CD8 T Cells	SNX27
1.04e-14	0.15028	0.082	0.125	3.4e-10	CD8 T Cells	KHDC4
6.16e-21	0.149936	0.125	0.188	2.02e-16	CD8 T Cells	LGALS8
1.28e-12	0.149905	0.072	0.104	4.22e-08	CD8 T Cells	SNIP1
3.42e-18	0.14985	0.085	0.135	1.12e-13	CD8 T Cells	UFD1
3.02e-10	0.149806	0.082	0.112	9.93e-06	CD8 T Cells	KLHL28
2.94e-08	0.149686	0.12	0.145	0.00096742	CD8 T Cells	DIDO1
3.16e-23	0.149677	0.192	0.271	1.04e-18	CD8 T Cells	2021-09-09
3.45e-24	0.149606	0.179	0.265	1.14e-19	CD8 T Cells	SNHG12
6.91e-18	0.149347	0.137	0.196	2.27e-13	CD8 T Cells	CTCF
3.04e-19	0.148889	0.078	0.13	9.99e-15	CD8 T Cells	PRELID3B
2.03e-21	0.14877	0.118	0.183	6.66e-17	CD8 T Cells	SUCO
1.13e-33	0.14849	0.231	0.345	3.7e-29	CD8 T Cells	UBXN4
4.29e-26	0.148477	0.113	0.186	1.41e-21	CD8 T Cells	ILF2
2.38e-22	0.148407	0.056	0.112	7.83e-18	CD8 T Cells	CNOT9
7.54e-19	0.1483	0.062	0.108	2.48e-14	CD8 T Cells	OAT
1.26e-10	0.148258	0.076	0.107	4.16e-06	CD8 T Cells	NDUFA10
1.57e-09	0.148078	0.08	0.101	5.17e-05	CD8 T Cells	PPP3CB
4.95e-17	0.148028	0.083	0.128	1.63e-12	CD8 T Cells	RNF139
2.39e-18	0.147937	0.154	0.218	7.85e-14	CD8 T Cells	CCAR1
1.16e-10	0.147635	0.106	0.129	3.82e-06	CD8 T Cells	ITGB7
5.08e-19	0.147547	0.082	0.129	1.67e-14	CD8 T Cells	EDEM3
2.64e-37	0.147394	0.174	0.294	8.69e-33	CD8 T Cells	PRNP
6.59e-11	0.147251	0.076	0.104	2.17e-06	CD8 T Cells	TOPBP1
6.48e-15	0.146825	0.073	0.108	2.13e-10	CD8 T Cells	CDC40
3.98e-19	0.146482	0.186	0.265	1.31e-14	CD8 T Cells	ZNF638
5.32e-15	0.146437	0.076	0.114	1.75e-10	CD8 T Cells	CCNDBP1
2.25e-25	0.146409	0.159	0.235	7.39e-21	CD8 T Cells	SUPT6H
4.45e-14	0.146301	0.071	0.109	1.46e-09	CD8 T Cells	CNOT7
1.18e-22	0.146176	0.108	0.18	3.88e-18	CD8 T Cells	GTF3A
1.23e-15	0.146047	0.059	0.101	4.03e-11	CD8 T Cells	CDYL
4.66e-39	0.146046	0.447	0.589	1.53e-34	CD8 T Cells	RPL3
3.04e-14	0.146009	0.07	0.104	1e-09	CD8 T Cells	CNST
6.94e-20	0.145786	0.15	0.216	2.28e-15	CD8 T Cells	RB1CC1
1.65e-22	0.145648	0.169	0.244	5.42e-18	CD8 T Cells	CAB39
6.6e-09	0.145561	0.092	0.117	0.00021705	CD8 T Cells	SLMAP
1.08e-13	0.14551	0.065	0.105	3.55e-09	CD8 T Cells	R3HDM2
4.98e-15	0.144845	0.069	0.109	1.64e-10	CD8 T Cells	SUMF2
4.96e-24	0.144401	0.125	0.198	1.63e-19	CD8 T Cells	SUZ12
2.73e-16	0.144122	0.105	0.15	8.97e-12	CD8 T Cells	ATG12
3.69e-12	0.143986	0.075	0.103	1.21e-07	CD8 T Cells	NCK1
1.1e-23	0.143383	0.136	0.214	3.62e-19	CD8 T Cells	HNRNPR
6.97e-21	0.143378	0.105	0.168	2.29e-16	CD8 T Cells	PSPC1
1.3e-12	0.143356	0.097	0.133	4.27e-08	CD8 T Cells	RFC1
1.34e-18	0.143157	0.163	0.234	4.42e-14	CD8 T Cells	USP8
4.11e-12	0.143028	0.986	0.993	1.35e-07	CD8 T Cells	MALAT1
1.03e-21	0.142994	0.114	0.178	3.38e-17	CD8 T Cells	LMO4
3.64e-30	0.14293	0.346	0.462	1.2e-25	CD8 T Cells	SRSF2
1.1e-11	0.142811	0.087	0.117	3.62e-07	CD8 T Cells	GPI
4.96e-18	0.142605	0.083	0.135	1.63e-13	CD8 T Cells	GYG1
1.23e-14	0.142407	0.09	0.13	4.05e-10	CD8 T Cells	KDM6A
3.89e-13	0.142335	0.111	0.148	1.28e-08	CD8 T Cells	PURA
2.27e-13	0.142132	0.123	0.164	7.45e-09	CD8 T Cells	ANXA6
1.15e-32	0.141675	0.123	0.219	3.76e-28	CD8 T Cells	AKIRIN1
8.73e-12	0.141672	0.085	0.122	2.87e-07	CD8 T Cells	HTATSF1
3.38e-25	0.14133	0.125	0.198	1.11e-20	CD8 T Cells	ZNF24
7.42e-15	0.140799	0.072	0.11	2.44e-10	CD8 T Cells	RPL7L1
1.78e-29	0.140552	0.191	0.288	5.86e-25	CD8 T Cells	HP1BP3
5.45e-18	0.140529	0.111	0.174	1.79e-13	CD8 T Cells	DCP2
8.29e-13	0.140514	0.076	0.112	2.73e-08	CD8 T Cells	MIA2
1.01e-26	0.140191	0.163	0.243	3.33e-22	CD8 T Cells	TOP2B
8.6e-22	0.140175	0.095	0.158	2.83e-17	CD8 T Cells	ATF2
7.63e-18	0.139699	0.12	0.171	2.51e-13	CD8 T Cells	SP1
2.91e-14	0.139438	0.118	0.158	9.55e-10	CD8 T Cells	RNF216
6.6e-15	0.139213	0.079	0.124	2.17e-10	CD8 T Cells	AVL9
4.44e-26	0.139005	0.14	0.227	1.46e-21	CD8 T Cells	RIOK3
1.53e-09	0.138955	0.091	0.116	5.03e-05	CD8 T Cells	ORMDL1
1.42e-09	0.138685	0.093	0.121	4.67e-05	CD8 T Cells	TMED4
1.77e-14	0.138092	0.124	0.175	5.81e-10	CD8 T Cells	MDM4
1e-27	0.137916	0.112	0.196	3.3e-23	CD8 T Cells	NRBP1
4.27e-15	0.13788	0.107	0.152	1.41e-10	CD8 T Cells	PILRB
4.95e-15	0.13788	0.088	0.132	1.63e-10	CD8 T Cells	IRF3
5.44e-16	0.137685	0.098	0.141	1.79e-11	CD8 T Cells	CIAO1
2.12e-33	0.137294	0.281	0.393	6.97e-29	CD8 T Cells	SMG1
3.76e-14	0.137288	0.074	0.109	1.24e-09	CD8 T Cells	CWC22
4.21e-16	0.137166	0.085	0.124	1.39e-11	CD8 T Cells	MSH6
1.99e-10	0.137073	0.077	0.104	6.54e-06	CD8 T Cells	GSR
1.22e-13	0.136514	0.074	0.12	4e-09	CD8 T Cells	DNAJC21
1.63e-17	0.136368	0.082	0.128	5.35e-13	CD8 T Cells	NCOA6
1.96e-13	0.136255	0.086	0.122	6.45e-09	CD8 T Cells	CDK9
6.32e-16	0.135955	0.062	0.105	2.08e-11	CD8 T Cells	ATG5
1.44e-16	0.135887	0.078	0.122	4.74e-12	CD8 T Cells	COPS6
5.63e-15	0.135705	0.084	0.134	1.85e-10	CD8 T Cells	LRPPRC
4.29e-09	0.135678	0.083	0.112	0.00014104	CD8 T Cells	RNF220
1.99e-22	0.135427	0.242	0.316	6.53e-18	CD8 T Cells	RBM5
2.73e-13	0.135424	0.102	0.142	8.99e-09	CD8 T Cells	IWS1
1.36e-16	0.13533	0.141	0.201	4.48e-12	CD8 T Cells	PHF20
1.69e-10	0.135187	0.084	0.119	5.57e-06	CD8 T Cells	CCPG1
2.15e-20	0.135153	0.072	0.13	7.06e-16	CD8 T Cells	BRD7
1.78e-21	0.134983	0.105	0.17	5.86e-17	CD8 T Cells	RANBP9
6.18e-11	0.134874	0.076	0.111	2.03e-06	CD8 T Cells	SOS2
1.77e-18	0.134625	0.22	0.301	5.82e-14	CD8 T Cells	ADGRE5
3.16e-17	0.134149	0.095	0.143	1.04e-12	CD8 T Cells	TENT2
1.85e-15	0.134125	0.121	0.173	6.09e-11	CD8 T Cells	GRK2
2e-12	0.134105	0.09	0.132	6.59e-08	CD8 T Cells	ZCCHC8
1.66e-17	0.133831	0.061	0.105	5.45e-13	CD8 T Cells	ERRFI1
7.75e-37	0.13382	0.257	0.391	2.55e-32	CD8 T Cells	NAP1L1
2.2e-15	0.133804	0.075	0.116	7.23e-11	CD8 T Cells	DNAJC1
1.2e-16	0.133594	0.071	0.119	3.94e-12	CD8 T Cells	SPOP
1.41e-22	0.133433	0.091	0.159	4.63e-18	CD8 T Cells	KBTBD2
2.86e-15	0.133294	0.074	0.127	9.4e-11	CD8 T Cells	PHACTR4
4.82e-10	0.133162	0.11	0.142	1.58e-05	CD8 T Cells	AP1G1
1.21e-21	0.133132	0.098	0.159	3.97e-17	CD8 T Cells	FOXN2
1.36e-19	0.132787	0.141	0.21	4.47e-15	CD8 T Cells	FGFR1OP2
1.24e-11	0.132692	0.075	0.106	4.08e-07	CD8 T Cells	AMZ2
3.42e-19	0.132596	0.419	0.488	1.12e-14	CD8 T Cells	EZR
4.51e-19	0.132519	0.085	0.139	1.48e-14	CD8 T Cells	NFX1
1.43e-11	0.13251	0.085	0.123	4.7e-07	CD8 T Cells	PPM1A
3.42e-18	0.132492	0.092	0.147	1.12e-13	CD8 T Cells	SLBP
3.09e-10	0.132452	0.081	0.106	1.01e-05	CD8 T Cells	BTBD1
1e-12	0.132412	0.147	0.181	3.29e-08	CD8 T Cells	SPATA13
3.21e-10	0.132285	0.124	0.161	1.06e-05	CD8 T Cells	TMPO
1.08e-18	0.131887	0.113	0.168	3.55e-14	CD8 T Cells	DHX15
2.8e-19	0.131658	0.098	0.161	9.22e-15	CD8 T Cells	TNPO1
1.13e-06	0.131499	0.14	0.168	0.0371372	CD8 T Cells	TNF
1.33e-29	0.13115	0.164	0.266	4.36e-25	CD8 T Cells	GSPT1
9.23e-12	0.131018	0.075	0.111	3.03e-07	CD8 T Cells	ZMYM4
5.07e-33	0.130802	0.374	0.505	1.67e-28	CD8 T Cells	AKAP13
2.97e-17	0.130601	0.074	0.114	9.78e-13	CD8 T Cells	ZNF146
2.97e-18	0.130201	0.068	0.119	9.76e-14	CD8 T Cells	TXNL4A
4.05e-27	0.130108	0.095	0.169	1.33e-22	CD8 T Cells	RNF11
9.96e-20	0.129933	0.162	0.23	3.27e-15	CD8 T Cells	SETD5
1.92e-20	0.129857	0.109	0.173	6.3e-16	CD8 T Cells	OCIAD1
4.67e-09	0.129819	0.082	0.105	0.00015335	CD8 T Cells	APOL3
3.18e-18	0.129753	0.143	0.209	1.04e-13	CD8 T Cells	OPTN
1.66e-09	0.129601	0.085	0.115	5.45e-05	CD8 T Cells	OPA1
2.26e-13	0.129219	0.063	0.102	7.42e-09	CD8 T Cells	ZNF335
8.06e-21	0.129191	0.112	0.175	2.65e-16	CD8 T Cells	ZNF800
8.83e-10	0.129086	0.093	0.112	2.9e-05	CD8 T Cells	XPC
5.74e-14	0.129033	0.118	0.158	1.89e-09	CD8 T Cells	TRIM56
1.27e-29	0.128986	0.084	0.16	4.19e-25	CD8 T Cells	RTRAF
1.02e-37	0.12842	0.145	0.255	3.35e-33	CD8 T Cells	RNF10
3.83e-18	0.128224	0.145	0.202	1.26e-13	CD8 T Cells	AES
6.05e-25	0.128154	0.441	0.551	1.99e-20	CD8 T Cells	NCL
1.34e-13	0.128024	0.072	0.107	4.41e-09	CD8 T Cells	MAN2A1
3.66e-13	0.127267	0.094	0.134	1.2e-08	CD8 T Cells	MXD4
6.17e-26	0.127235	0.172	0.266	2.03e-21	CD8 T Cells	IDI1
1.06e-22	0.126875	0.078	0.14	3.49e-18	CD8 T Cells	SEC24B
4.48e-31	0.126628	0.228	0.339	1.47e-26	CD8 T Cells	HLA-F
1.73e-36	0.126529	0.399	0.575	5.69e-32	CD8 T Cells	ANXA1
4.25e-10	0.126293	0.068	0.101	1.4e-05	CD8 T Cells	UBE2S
1.74e-24	0.125897	0.195	0.281	5.71e-20	CD8 T Cells	CREBBP
4.87e-23	0.125443	0.543	0.649	1.6e-18	CD8 T Cells	UBB
3.83e-16	0.125362	0.083	0.129	1.26e-11	CD8 T Cells	OTUD4
5.77e-20	0.125321	0.173	0.247	1.9e-15	CD8 T Cells	REST
3.72e-14	0.125274	0.069	0.108	1.22e-09	CD8 T Cells	PLEKHA3
4.47e-10	0.125223	0.072	0.106	1.47e-05	CD8 T Cells	EXOC8
3.63e-21	0.125173	0.09	0.159	1.19e-16	CD8 T Cells	NOL8
6.3e-08	0.125146	0.083	0.103	0.00206928	CD8 T Cells	FNTA
4.61e-13	0.125137	0.067	0.101	1.51e-08	CD8 T Cells	CPNE3
1.37e-06	0.124529	0.107	0.132	0.0449339	CD8 T Cells	PSMA3-AS1
5.63e-25	0.124257	0.147	0.242	1.85e-20	CD8 T Cells	CLEC2B
6.22e-29	0.124144	0.085	0.163	2.04e-24	CD8 T Cells	UQCRC2
1.42e-27	0.124132	0.172	0.268	4.66e-23	CD8 T Cells	HDLBP
3.22e-39	0.123948	0.178	0.303	1.06e-34	CD8 T Cells	PTBP1
9.62e-14	0.123805	0.123	0.166	3.16e-09	CD8 T Cells	SUGP2
2.54e-14	0.123467	0.139	0.191	8.36e-10	CD8 T Cells	USP16
9.08e-13	0.123293	0.065	0.104	2.98e-08	CD8 T Cells	TINF2
1.46e-15	0.123234	0.066	0.107	4.8e-11	CD8 T Cells	FDFT1
3.79e-11	0.122766	0.081	0.116	1.24e-06	CD8 T Cells	PCGF3
9.5e-27	0.12267	0.2	0.3	3.12e-22	CD8 T Cells	H2AFZ
7.58e-09	0.122633	0.136	0.17	0.00024912	CD8 T Cells	PLCB2
8.49e-14	0.12249	0.118	0.159	2.79e-09	CD8 T Cells	LUC7L
4.78e-11	0.122471	0.079	0.11	1.57e-06	CD8 T Cells	BMS1
1.6e-33	0.122276	0.185	0.3	5.26e-29	CD8 T Cells	ARIH1
2.05e-22	0.122183	0.147	0.222	6.72e-18	CD8 T Cells	PDS5A
3.62e-17	0.122125	0.09	0.143	1.19e-12	CD8 T Cells	HERC4
3.95e-09	0.122073	0.086	0.119	0.00012993	CD8 T Cells	PHACTR2
1.29e-31	0.122041	0.213	0.324	4.25e-27	CD8 T Cells	ZNF207
1.13e-22	0.121914	0.197	0.303	3.71e-18	CD8 T Cells	XAF1
1.44e-15	0.121733	0.072	0.113	4.73e-11	CD8 T Cells	DCAF1
1.75e-24	0.121512	0.178	0.264	5.75e-20	CD8 T Cells	CAPN2
1.81e-16	0.12103	0.134	0.201	5.96e-12	CD8 T Cells	EIF2AK2
3.1e-12	0.120569	0.074	0.108	1.02e-07	CD8 T Cells	PRDM4
1.02e-22	0.120001	0.105	0.18	3.35e-18	CD8 T Cells	CLK3
4.81e-19	0.119849	0.08	0.136	1.58e-14	CD8 T Cells	NUP214
1.29e-30	0.119688	0.332	0.461	4.25e-26	CD8 T Cells	JAK1
1.14e-09	0.119417	0.083	0.113	3.76e-05	CD8 T Cells	C12orf65
6.69e-20	0.119224	0.21	0.289	2.2e-15	CD8 T Cells	N4BP2L2
1.96e-21	0.11921	0.086	0.145	6.43e-17	CD8 T Cells	CMPK1
1.42e-15	0.119101	0.102	0.145	4.67e-11	CD8 T Cells	UBP1
2.5e-14	0.118946	0.092	0.14	8.2e-10	CD8 T Cells	PPIL4
6.57e-16	0.11884	0.118	0.17	2.16e-11	CD8 T Cells	CPNE1
1.03e-24	0.118786	0.088	0.159	3.38e-20	CD8 T Cells	PSMA5
1.13e-34	0.11877	0.256	0.396	3.73e-30	CD8 T Cells	TAF1D
3.42e-28	0.118583	0.284	0.398	1.13e-23	CD8 T Cells	LCP2
1.22e-16	0.117523	0.079	0.127	4e-12	CD8 T Cells	RAB6A
2.68e-22	0.11749	0.063	0.118	8.8e-18	CD8 T Cells	MDH1
2.69e-22	0.117315	0.103	0.176	8.85e-18	CD8 T Cells	PIM2
7.22e-13	0.117204	0.098	0.134	2.37e-08	CD8 T Cells	HTT
3.65e-18	0.117049	0.195	0.273	1.2e-13	CD8 T Cells	RUNX3
5.01e-16	0.11685	0.093	0.149	1.65e-11	CD8 T Cells	CHFR
2.09e-20	0.116763	0.112	0.183	6.87e-16	CD8 T Cells	ZBTB21
6.03e-14	0.116367	0.126	0.177	1.98e-09	CD8 T Cells	EID1
1.32e-33	0.116314	0.377	0.517	4.35e-29	CD8 T Cells	RSRP1
2.48e-16	0.116121	0.067	0.122	8.16e-12	CD8 T Cells	PANK2
7.53e-26	0.116096	0.189	0.295	2.48e-21	CD8 T Cells	MED13
1.07e-14	0.115942	0.122	0.174	3.5e-10	CD8 T Cells	UBE2D2
1.34e-10	0.115827	0.076	0.111	4.41e-06	CD8 T Cells	NISCH
1.62e-11	0.115647	0.082	0.116	5.32e-07	CD8 T Cells	TNPO3
1.01e-21	0.115621	0.153	0.23	3.32e-17	CD8 T Cells	CREBRF
1.48e-09	0.11512	0.091	0.125	4.85e-05	CD8 T Cells	ERAP1
2.53e-05	0.114905	0.679	0.707	0.830127	CD8 T Cells	HSP90AB1
1.41e-10	0.114851	0.075	0.106	4.63e-06	CD8 T Cells	TOMM70
6.2e-16	0.114758	0.107	0.16	2.04e-11	CD8 T Cells	AP2B1
6.52e-08	0.114635	0.082	0.104	0.00214312	CD8 T Cells	UBA7
1.27e-15	0.114473	0.093	0.147	4.19e-11	CD8 T Cells	PRKRIP1
8.65e-11	0.114384	0.072	0.101	2.84e-06	CD8 T Cells	BRWD3
3.78e-21	0.114072	0.097	0.173	1.24e-16	CD8 T Cells	CALCOCO2
1.74e-37	0.113957	0.207	0.344	5.72e-33	CD8 T Cells	PPP1CB
5.13e-32	0.113912	0.177	0.284	1.69e-27	CD8 T Cells	NONO
3.65e-15	0.113868	0.084	0.136	1.2e-10	CD8 T Cells	KPNA1
7.18e-15	0.113572	0.079	0.114	2.36e-10	CD8 T Cells	MON1B
9.31e-12	0.113311	0.11	0.156	3.06e-07	CD8 T Cells	LRP10
2.35e-24	0.113285	0.08	0.146	7.73e-20	CD8 T Cells	PPP3R1
3.32e-17	0.113261	0.062	0.106	1.09e-12	CD8 T Cells	ACP1
6.26e-18	0.112909	0.112	0.175	2.06e-13	CD8 T Cells	UGP2
1.56e-23	0.112869	0.155	0.242	5.12e-19	CD8 T Cells	HMGB2
3.91e-13	0.112562	0.076	0.111	1.29e-08	CD8 T Cells	GLO1
2.17e-08	0.112502	0.092	0.124	0.00071421	CD8 T Cells	IL27RA
5.34e-24	0.112095	0.114	0.2	1.76e-19	CD8 T Cells	RABEP1
1.91e-20	0.112093	0.11	0.177	6.27e-16	CD8 T Cells	DTX3L
1.42e-11	0.111673	0.099	0.144	4.68e-07	CD8 T Cells	ITPR1
6.59e-17	0.111405	0.072	0.122	2.17e-12	CD8 T Cells	PIK3C3
4.86e-20	0.111405	0.104	0.161	1.6e-15	CD8 T Cells	KIAA1191
6.55e-13	0.110912	0.072	0.114	2.15e-08	CD8 T Cells	LPP
1.89e-35	0.110716	0.226	0.353	6.21e-31	CD8 T Cells	TAX1BP1
1.84e-18	0.110085	0.158	0.237	6.05e-14	CD8 T Cells	RNF149
1.11e-16	0.109971	0.126	0.191	3.65e-12	CD8 T Cells	CARD8
5.82e-16	0.109938	0.087	0.133	1.91e-11	CD8 T Cells	BECN1
5.89e-14	0.109921	0.08	0.125	1.94e-09	CD8 T Cells	VEZT
4.03e-15	0.109723	0.058	0.101	1.33e-10	CD8 T Cells	SINHCAF
9.86e-19	0.109686	0.096	0.168	3.24e-14	CD8 T Cells	REV3L
2.46e-12	0.109514	0.074	0.108	8.09e-08	CD8 T Cells	RNF34
8.16e-17	0.109153	0.139	0.2	2.68e-12	CD8 T Cells	ADCY7
1.53e-13	0.108996	0.085	0.13	5.02e-09	CD8 T Cells	TCOF1
6.56e-27	0.108958	0.158	0.261	2.16e-22	CD8 T Cells	SPTY2D1
2.67e-12	0.108227	0.072	0.116	8.78e-08	CD8 T Cells	REV1
3.2e-26	0.108167	0.139	0.217	1.05e-21	CD8 T Cells	USP7
8.03e-21	0.107848	0.057	0.107	2.64e-16	CD8 T Cells	PCMT1
2.46e-20	0.107597	0.283	0.388	8.08e-16	CD8 T Cells	SAMSN1
1.11e-19	0.107483	0.125	0.187	3.64e-15	CD8 T Cells	SASH3
7.85e-14	0.107386	0.061	0.107	2.58e-09	CD8 T Cells	SNX14
2.49e-20	0.107289	0.101	0.171	8.19e-16	CD8 T Cells	STAT5A
5.53e-09	0.107266	0.088	0.119	0.00018163	CD8 T Cells	PDS5B
3.09e-18	0.107197	0.054	0.102	1.02e-13	CD8 T Cells	MFN2
5.54e-11	0.106811	0.084	0.12	1.82e-06	CD8 T Cells	DDX58
5.17e-15	0.106622	0.067	0.115	1.7e-10	CD8 T Cells	PSME3
1.02e-15	0.10654	0.086	0.139	3.35e-11	CD8 T Cells	STAG1
8.1e-07	0.106487	0.092	0.119	0.0266392	CD8 T Cells	DGKD
1.1e-37	0.106244	0.182	0.312	3.63e-33	CD8 T Cells	SKP1
1.73e-17	0.105937	0.058	0.104	5.68e-13	CD8 T Cells	AC013394.1
8.3e-14	0.105937	0.091	0.136	2.73e-09	CD8 T Cells	AKAP8
8.86e-30	0.105915	0.083	0.163	2.91e-25	CD8 T Cells	SERTAD2
5.49e-12	0.105788	0.099	0.147	1.81e-07	CD8 T Cells	GPR65
3.44e-19	0.10522	0.161	0.247	1.13e-14	CD8 T Cells	DDIT4
4.25e-22	0.104856	0.122	0.197	1.4e-17	CD8 T Cells	FAM120A
1.56e-26	0.104599	0.116	0.204	5.14e-22	CD8 T Cells	DNAJB4
1.82e-10	0.104564	0.101	0.135	5.99e-06	CD8 T Cells	AATF
4.09e-23	0.1045	0.182	0.278	1.35e-18	CD8 T Cells	BRD4
8.86e-24	0.104341	0.153	0.239	2.91e-19	CD8 T Cells	SAR1A
3.23e-23	0.104224	0.172	0.27	1.06e-18	CD8 T Cells	CACYBP
1.47e-16	0.103778	0.098	0.157	4.82e-12	CD8 T Cells	SART3
4.99e-20	0.103759	0.085	0.15	1.64e-15	CD8 T Cells	ALKBH5
4.29e-18	0.103753	0.101	0.165	1.41e-13	CD8 T Cells	WHAMM
6.15e-21	0.103484	0.096	0.161	2.02e-16	CD8 T Cells	NDEL1
3.42e-17	0.103158	0.08	0.134	1.13e-12	CD8 T Cells	KPNA6
7.89e-19	0.102986	0.08	0.142	2.59e-14	CD8 T Cells	UFC1
1.46e-18	0.102528	0.096	0.156	4.81e-14	CD8 T Cells	WDR43
2.95e-25	0.102502	0.214	0.32	9.7e-21	CD8 T Cells	TMEM123
2.3e-17	0.102187	0.054	0.101	7.57e-13	CD8 T Cells	NDUFS3
2.78e-26	0.101882	0.148	0.247	9.13e-22	CD8 T Cells	WAPL
1.7e-23	0.101832	0.117	0.199	5.57e-19	CD8 T Cells	SP3
2e-18	0.10152	0.093	0.156	6.58e-14	CD8 T Cells	EIF3B
5.34e-14	0.101487	0.079	0.124	1.75e-09	CD8 T Cells	DAXX
2.27e-11	0.101456	0.091	0.134	7.45e-07	CD8 T Cells	RNPS1
1.01e-11	0.1013	0.109	0.155	3.32e-07	CD8 T Cells	CHURC1
9.54e-22	0.101118	0.059	0.121	3.14e-17	CD8 T Cells	CLPX
6.25e-14	0.100844	0.072	0.115	2.06e-09	CD8 T Cells	NCOA7
2.98e-18	0.100529	0.073	0.124	9.81e-14	CD8 T Cells	ZPR1
2.17e-16	0.100262	0.097	0.152	7.13e-12	CD8 T Cells	CUL4A
3.07e-13	0.100232	0.091	0.139	1.01e-08	CD8 T Cells	STMN1
1.64e-14	0.100081	0.585	0.65	5.38e-10	CD8 T Cells	BTG1
1.19e-69	2.64997	0.556	0.041	3.91e-65	Dendritic Cells	CCR7
1.19e-109	2.35289	0.915	0.204	3.93e-105	Dendritic Cells	HLA-DPB1
2.25e-100	2.31581	0.817	0.102	7.39e-96	Dendritic Cells	HLA-DQA1
1.4e-110	2.24118	0.972	0.304	4.6e-106	Dendritic Cells	HLA-DRA
1.45e-104	2.22243	0.915	0.202	4.77e-100	Dendritic Cells	HLA-DPA1
5.13e-103	2.18135	0.923	0.253	1.69e-98	Dendritic Cells	HLA-DRB1
1.62e-84	2.17858	0.775	0.12	5.33e-80	Dendritic Cells	HLA-DQB1
2.06e-61	2.11555	0.556	0.064	6.77e-57	Dendritic Cells	HLA-DQA2
4.39e-115	2.11464	0.972	0.421	1.44e-110	Dendritic Cells	CD74
9.25e-75	2.03084	0.775	0.153	3.04e-70	Dendritic Cells	HLA-DRB5
1.11e-54	1.82916	0.676	0.147	3.66e-50	Dendritic Cells	GPR183
5.19e-69	1.82035	0.873	0.256	1.71e-64	Dendritic Cells	CD83
1.71e-58	1.76886	0.521	0.044	5.61e-54	Dendritic Cells	HLA-DQB2
5.36e-46	1.72768	0.366	0.017	1.76e-41	Dendritic Cells	LAMP3
5.6e-61	1.65008	0.676	0.089	1.84e-56	Dendritic Cells	CD86
5.8e-29	1.63957	0.218	0.006	1.91e-24	Dendritic Cells	CCL22
1.02e-53	1.60783	0.437	0.023	3.37e-49	Dendritic Cells	GPR157
5.25e-48	1.54294	0.486	0.064	1.73e-43	Dendritic Cells	DAPP1
1.89e-27	1.53699	0.57	0.278	6.2e-23	Dendritic Cells	BIRC3
2.48e-41	1.52848	0.746	0.234	8.16e-37	Dendritic Cells	NR4A3
5.23e-48	1.49181	0.514	0.058	1.72e-43	Dendritic Cells	CSF2RA
1.91e-41	1.45732	0.57	0.105	6.27e-37	Dendritic Cells	PPA1
5.2e-36	1.43669	0.563	0.13	1.71e-31	Dendritic Cells	KLF4
6.49e-47	1.4198	0.599	0.11	2.13e-42	Dendritic Cells	RALA
1.71e-42	1.36266	0.725	0.234	5.61e-38	Dendritic Cells	CDKN1A
6.82e-35	1.35699	0.549	0.167	2.24e-30	Dendritic Cells	ETV3
8.84e-39	1.35104	0.634	0.135	2.91e-34	Dendritic Cells	BASP1
2.7e-31	1.34208	0.521	0.113	8.88e-27	Dendritic Cells	VEGFA
4.38e-14	1.31188	0.183	0.02	1.44e-09	Dendritic Cells	INHBA
2.59e-28	1.31166	0.711	0.265	8.51e-24	Dendritic Cells	RGS1
6.11e-31	1.30854	0.62	0.17	2.01e-26	Dendritic Cells	CST3
3.86e-39	1.27872	0.458	0.058	1.27e-34	Dendritic Cells	FAM49A
5.09e-37	1.27073	0.908	0.594	1.67e-32	Dendritic Cells	TMSB4X
5.18e-12	1.24241	0.268	0.068	1.7e-07	Dendritic Cells	THBS1
4.64e-28	1.22751	0.556	0.145	1.53e-23	Dendritic Cells	ZBTB10
9.22e-37	1.22585	0.817	0.341	3.03e-32	Dendritic Cells	REL
5.9e-21	1.19614	0.268	0.039	1.94e-16	Dendritic Cells	FSCN1
5.14e-11	1.18096	0.19	0.062	1.69e-06	Dendritic Cells	TBC1D4
4.21e-26	1.16406	0.627	0.227	1.38e-21	Dendritic Cells	SLAMF7
1.31e-28	1.15142	0.676	0.212	4.32e-24	Dendritic Cells	C15orf48
6.02e-29	1.14779	0.704	0.25	1.98e-24	Dendritic Cells	SGK1
4.42e-32	1.132	0.754	0.284	1.45e-27	Dendritic Cells	LITAF
8.34e-30	1.13005	0.725	0.283	2.74e-25	Dendritic Cells	SERPINB9
1.04e-33	1.1086	0.282	0.013	3.43e-29	Dendritic Cells	TTYH2
3.88e-28	1.10335	0.373	0.051	1.28e-23	Dendritic Cells	CST7
1.08e-28	1.08921	0.507	0.108	3.54e-24	Dendritic Cells	HLA-DMA
3.87e-20	1.07338	0.5	0.144	1.27e-15	Dendritic Cells	TNFAIP2
8.29e-21	1.06376	0.585	0.238	2.72e-16	Dendritic Cells	NFKB1
2.51e-20	1.05985	0.373	0.074	8.24e-16	Dendritic Cells	G0S2
2.31e-21	1.05984	0.563	0.216	7.6e-17	Dendritic Cells	PTPN1
3.34e-21	1.05268	0.254	0.024	1.1e-16	Dendritic Cells	SLC7A11
7.14e-24	1.05141	0.711	0.296	2.35e-19	Dendritic Cells	NAMPT
1.77e-16	1.05111	0.345	0.079	5.83e-12	Dendritic Cells	GEM
4.69e-14	1.04214	0.437	0.193	1.54e-09	Dendritic Cells	TXN
1.23e-40	1.02653	0.338	0.014	4.03e-36	Dendritic Cells	CLIC2
1.87e-23	1.02045	0.415	0.083	6.13e-19	Dendritic Cells	HLA-DMB
1.84e-24	1.01339	0.669	0.272	6.05e-20	Dendritic Cells	NFE2L2
4.93e-21	1.00518	0.465	0.136	1.62e-16	Dendritic Cells	SYNGR2
7.86e-19	1.00105	0.43	0.116	2.58e-14	Dendritic Cells	MALT1
7.13e-23	0.998503	0.683	0.299	2.34e-18	Dendritic Cells	BHLHE40
1.06e-27	0.99669	0.197	0.004	3.47e-23	Dendritic Cells	CALCRL
1.25e-19	0.982782	0.225	0.02	4.11e-15	Dendritic Cells	IDO1
3.6e-21	0.980559	0.282	0.036	1.18e-16	Dendritic Cells	CD40
1.06e-22	0.976958	0.542	0.161	3.48e-18	Dendritic Cells	PLSCR1
1.33e-21	0.970621	0.528	0.176	4.36e-17	Dendritic Cells	PEA15
5.7e-17	0.963822	0.437	0.143	1.87e-12	Dendritic Cells	ABL2
1.01e-21	0.96377	0.592	0.241	3.32e-17	Dendritic Cells	CMTM6
1.47e-19	0.94573	0.528	0.178	4.85e-15	Dendritic Cells	SERPINB1
2.57e-20	0.945075	0.19	0.01	8.43e-16	Dendritic Cells	HLA-DQB1-AS1
4.12e-13	0.940256	0.296	0.078	1.35e-08	Dendritic Cells	AREG
4.02e-17	0.936561	0.408	0.111	1.32e-12	Dendritic Cells	OGFRL1
3.43e-17	0.931323	0.458	0.146	1.13e-12	Dendritic Cells	ETS2
5.76e-24	0.931099	0.387	0.069	1.89e-19	Dendritic Cells	CIITA
5.89e-23	0.928308	0.57	0.171	1.94e-18	Dendritic Cells	CTSH
5.41e-22	0.925473	0.585	0.216	1.78e-17	Dendritic Cells	TNFAIP8
5.88e-17	0.920281	0.479	0.151	1.93e-12	Dendritic Cells	FNIP2
1.25e-29	0.919342	0.627	0.174	4.11e-25	Dendritic Cells	CTSZ
2.58e-17	0.915825	0.465	0.151	8.49e-13	Dendritic Cells	MAFF
3.85e-23	0.909471	0.62	0.205	1.26e-18	Dendritic Cells	CXCL8
9.81e-15	0.906566	0.408	0.132	3.22e-10	Dendritic Cells	SATB1
3.52e-23	0.903674	0.268	0.031	1.16e-18	Dendritic Cells	PXDC1
7.01e-15	0.903366	0.331	0.087	2.31e-10	Dendritic Cells	USP12
1.66e-33	0.903104	0.768	0.26	5.45e-29	Dendritic Cells	PLEK
3.31e-21	0.901389	0.768	0.415	1.09e-16	Dendritic Cells	ZFP36
3.48e-28	0.894597	0.261	0.015	1.14e-23	Dendritic Cells	CD80
2.62e-11	0.889491	0.606	0.356	8.61e-07	Dendritic Cells	ATF3
5.52e-21	0.886075	0.373	0.07	1.81e-16	Dendritic Cells	IL13RA1
1.09e-16	0.882944	0.225	0.029	3.57e-12	Dendritic Cells	GPAT3
2.5e-23	0.868329	0.415	0.082	8.22e-19	Dendritic Cells	SLC8A1
6.61e-13	0.867921	0.254	0.051	2.17e-08	Dendritic Cells	MIR155HG
1.98e-19	0.866904	0.775	0.478	6.51e-15	Dendritic Cells	RPS29
1.91e-13	0.864542	0.486	0.185	6.27e-09	Dendritic Cells	MARCKS
3.58e-15	0.863268	0.472	0.168	1.18e-10	Dendritic Cells	TET2
3.87e-26	0.862323	0.303	0.035	1.27e-21	Dendritic Cells	MRC1
3.51e-17	0.86207	0.303	0.055	1.15e-12	Dendritic Cells	DST
1.6e-24	0.859227	0.303	0.038	5.25e-20	Dendritic Cells	GRASP
2.34e-20	0.854064	0.711	0.332	7.68e-16	Dendritic Cells	RPL26
3.23e-26	0.853854	0.204	0.006	1.06e-21	Dendritic Cells	PKIB
1.77e-28	0.840583	0.415	0.075	5.82e-24	Dendritic Cells	ALDH2
4.49e-16	0.83221	0.282	0.052	1.48e-11	Dendritic Cells	FPR3
1.02e-12	0.829891	0.345	0.101	3.37e-08	Dendritic Cells	HIVEP1
7.19e-11	0.829245	0.324	0.103	2.36e-06	Dendritic Cells	IRF8
3.65e-16	0.828596	0.373	0.093	1.2e-11	Dendritic Cells	GSN
7.64e-20	0.827585	0.641	0.258	2.51e-15	Dendritic Cells	ARL4C
1.58e-17	0.822618	0.627	0.269	5.18e-13	Dendritic Cells	RAPGEF1
1.99e-23	0.821724	0.627	0.213	6.53e-19	Dendritic Cells	MXD1
1.32e-22	0.820538	0.317	0.044	4.34e-18	Dendritic Cells	SULF2
4.52e-18	0.814863	0.486	0.153	1.49e-13	Dendritic Cells	ATG3
2.75e-11	0.813548	0.275	0.075	9.03e-07	Dendritic Cells	OTUD1
1.88e-17	0.812532	0.394	0.105	6.17e-13	Dendritic Cells	BID
5.97e-14	0.812443	0.415	0.15	1.96e-09	Dendritic Cells	ARL5B
1.47e-17	0.811962	0.5	0.164	4.83e-13	Dendritic Cells	ICAM1
1.05e-17	0.811204	0.648	0.28	3.46e-13	Dendritic Cells	NPM1
2.77e-15	0.810038	0.641	0.311	9.12e-11	Dendritic Cells	RPL41
1.83e-12	0.807445	0.437	0.198	6.01e-08	Dendritic Cells	GNA13
2.6e-18	0.805258	0.155	0.007	8.53e-14	Dendritic Cells	EBI3
2.71e-12	0.80323	0.303	0.077	8.9e-08	Dendritic Cells	RASSF4
4.71e-11	0.801059	0.338	0.117	1.55e-06	Dendritic Cells	GLA
4.21e-19	0.798309	0.782	0.437	1.38e-14	Dendritic Cells	CALR
3.24e-19	0.797946	0.345	0.069	1.07e-14	Dendritic Cells	STX11
1.84e-11	0.796257	0.507	0.228	6.06e-07	Dendritic Cells	INSIG1
4.56e-13	0.794932	0.345	0.11	1.5e-08	Dendritic Cells	RFTN1
1.12e-20	0.793361	0.479	0.135	3.67e-16	Dendritic Cells	KYNU
3.06e-17	0.792553	0.451	0.133	1e-12	Dendritic Cells	PHACTR1
9.07e-19	0.784142	0.373	0.086	2.98e-14	Dendritic Cells	EPB41L3
8.79e-14	0.775286	0.493	0.2	2.89e-09	Dendritic Cells	CHMP1B
6.78e-17	0.773614	0.479	0.161	2.23e-12	Dendritic Cells	HSPB1
3.16e-13	0.768223	0.394	0.126	1.04e-08	Dendritic Cells	REV3L
3.51e-10	0.765272	0.577	0.308	1.15e-05	Dendritic Cells	IL7R
6.36e-13	0.762728	0.408	0.141	2.09e-08	Dendritic Cells	UGCG
3.49e-13	0.762346	0.106	0.003	1.15e-08	Dendritic Cells	LAD1
8.14e-11	0.759637	0.204	0.038	2.68e-06	Dendritic Cells	TRIP10
1.61e-24	0.756627	0.331	0.045	5.3e-20	Dendritic Cells	SPINT2
3.6e-14	0.753136	0.528	0.212	1.18e-09	Dendritic Cells	MGAT1
9.87e-17	0.749799	0.387	0.098	3.25e-12	Dendritic Cells	GPR137B
2.93e-12	0.746815	0.627	0.351	9.64e-08	Dendritic Cells	RPL10
1.41e-12	0.745928	0.577	0.295	4.64e-08	Dendritic Cells	PTGER4
4.21e-11	0.743261	0.275	0.071	1.38e-06	Dendritic Cells	C1orf162
2.57e-27	0.741128	0.577	0.163	8.43e-23	Dendritic Cells	IFITM3
6.75e-08	0.740288	0.387	0.186	0.00221752	Dendritic Cells	GADD45A
1.07e-22	0.739918	0.923	0.587	3.53e-18	Dendritic Cells	SAT1
2.26e-25	0.734797	0.775	0.33	7.42e-21	Dendritic Cells	TYMP
7.57e-14	0.732104	0.373	0.111	2.49e-09	Dendritic Cells	NFKBIE
5.71e-13	0.726879	0.437	0.155	1.88e-08	Dendritic Cells	SOCS3
1.98e-10	0.719251	0.359	0.132	6.52e-06	Dendritic Cells	TES
2.42e-16	0.717558	0.197	0.019	7.96e-12	Dendritic Cells	PADI2
4.01e-06	0.716821	0.169	0.052	0.131842	Dendritic Cells	HBEGF
3.44e-13	0.71265	0.289	0.066	1.13e-08	Dendritic Cells	IL4I1
1.72e-10	0.711948	0.669	0.422	5.66e-06	Dendritic Cells	RPS27
1.94e-11	0.70422	0.345	0.107	6.38e-07	Dendritic Cells	ADAM19
8.71e-14	0.70373	0.218	0.034	2.86e-09	Dendritic Cells	HLA-DOA
3.54e-21	0.699136	0.831	0.45	1.16e-16	Dendritic Cells	RPS24
6.21e-09	0.69848	0.394	0.17	0.00020402	Dendritic Cells	DUSP5
8.65e-08	0.697807	0.345	0.144	0.00284359	Dendritic Cells	BCL2L11
1.97e-09	0.697499	0.366	0.14	6.49e-05	Dendritic Cells	NFKB2
3.57e-15	0.697088	0.486	0.189	1.17e-10	Dendritic Cells	PIM3
7.52e-14	0.695664	0.521	0.221	2.47e-09	Dendritic Cells	RAB11FIP1
1.48e-11	0.695294	0.437	0.169	4.85e-07	Dendritic Cells	MTHFD2
1.07e-26	0.69332	0.69	0.246	3.52e-22	Dendritic Cells	LYZ
3.46e-21	0.693183	0.93	0.653	1.14e-16	Dendritic Cells	TMSB10
1.31e-16	0.69164	0.5	0.181	4.31e-12	Dendritic Cells	RPL39
1.4e-10	0.691273	0.12	0.01	4.61e-06	Dendritic Cells	ENPP2
1.73e-09	0.690084	0.444	0.194	5.68e-05	Dendritic Cells	LMNA
9.04e-11	0.689932	0.239	0.054	2.97e-06	Dendritic Cells	VASH1
2.94e-11	0.687724	0.394	0.143	9.65e-07	Dendritic Cells	NUP62
2.58e-15	0.687333	0.423	0.129	8.46e-11	Dendritic Cells	CXCL16
9.53e-19	0.680575	0.472	0.151	3.13e-14	Dendritic Cells	NINJ1
5.73e-11	0.679655	0.183	0.034	1.88e-06	Dendritic Cells	CD274
1.28e-13	0.67902	0.317	0.08	4.2e-09	Dendritic Cells	ATF5
5.96e-14	0.677808	0.282	0.062	1.96e-09	Dendritic Cells	ENTPD1
7.43e-18	0.674829	0.289	0.049	2.44e-13	Dendritic Cells	MCOLN2
1.06e-15	0.674415	0.106	0.001	3.49e-11	Dendritic Cells	CRLF2
1.28e-11	0.667722	0.521	0.235	4.2e-07	Dendritic Cells	SAMHD1
2.83e-11	0.667486	0.514	0.247	9.32e-07	Dendritic Cells	KLF10
1.35e-14	0.666753	0.225	0.034	4.45e-10	Dendritic Cells	OPN3
7.61e-09	0.665672	0.444	0.21	0.00025018	Dendritic Cells	DUSP10
3.2e-17	0.661647	0.859	0.508	1.05e-12	Dendritic Cells	GADD45B
4.78e-11	0.657748	0.535	0.256	1.57e-06	Dendritic Cells	GDI2
2.02e-12	0.655314	0.732	0.463	6.64e-08	Dendritic Cells	EEF1A1
1.68e-06	0.655177	0.176	0.048	0.0553066	Dendritic Cells	EREG
5.49e-19	0.654524	0.824	0.463	1.81e-14	Dendritic Cells	RPS23
1.44e-10	0.649825	0.514	0.259	4.72e-06	Dendritic Cells	PICALM
6.2e-16	0.647892	0.197	0.021	2.04e-11	Dendritic Cells	SPIB
1.11e-14	0.645115	0.43	0.146	3.63e-10	Dendritic Cells	GABARAPL2
8.08e-10	0.644067	0.507	0.273	2.66e-05	Dendritic Cells	COTL1
2.19e-21	0.64375	0.951	0.688	7.19e-17	Dendritic Cells	PABPC1
9.72e-13	0.639345	0.38	0.124	3.2e-08	Dendritic Cells	SH2B3
4.26e-11	0.637801	0.415	0.169	1.4e-06	Dendritic Cells	EDEM1
5.72e-09	0.636979	0.408	0.172	0.00018792	Dendritic Cells	SYAP1
2.27e-15	0.636418	0.627	0.308	7.47e-11	Dendritic Cells	PDIA3
3.05e-17	0.634541	0.528	0.191	1e-12	Dendritic Cells	BCL2A1
3.73e-17	0.631743	0.162	0.009	1.23e-12	Dendritic Cells	LGALS2
1.07e-13	0.630937	0.704	0.384	3.52e-09	Dendritic Cells	ZFAND5
2.24e-12	0.627946	0.289	0.073	7.38e-08	Dendritic Cells	IRAK2
3.86e-13	0.625248	0.458	0.178	1.27e-08	Dendritic Cells	LAP3
3.3e-09	0.619208	0.289	0.09	0.00010831	Dendritic Cells	ARL4A
1.6e-06	0.618566	0.183	0.057	0.0525047	Dendritic Cells	SEMA7A
6.75e-10	0.615835	0.387	0.149	2.22e-05	Dendritic Cells	RPL17
1.89e-10	0.615339	0.345	0.119	6.2e-06	Dendritic Cells	AC020656.1
5.31e-13	0.615194	0.662	0.364	1.75e-08	Dendritic Cells	ATP5F1E
1.99e-11	0.613101	0.282	0.081	6.54e-07	Dendritic Cells	PAK1
2.25e-08	0.610072	0.254	0.077	0.0007391	Dendritic Cells	SDC4
2.13e-09	0.610031	0.324	0.115	7.02e-05	Dendritic Cells	ADGRE2
4.19e-16	0.609972	0.803	0.446	1.38e-11	Dendritic Cells	RPL38
8.64e-14	0.609661	0.387	0.12	2.84e-09	Dendritic Cells	ACTN1
2.84e-10	0.607202	0.275	0.077	9.32e-06	Dendritic Cells	ARHGAP31
4.05e-09	0.606972	0.232	0.062	0.00013297	Dendritic Cells	GZF1
2.4e-08	0.60442	0.31	0.115	0.00078953	Dendritic Cells	RPS3A
3.38e-09	0.604097	0.352	0.138	0.00011115	Dendritic Cells	PTPN2
7.29e-15	0.603226	0.796	0.465	2.4e-10	Dendritic Cells	RPL27A
3.76e-10	0.602576	0.458	0.196	1.24e-05	Dendritic Cells	LSP1
5.94e-08	0.601964	0.268	0.088	0.00195298	Dendritic Cells	CPVL
7.32e-15	0.601061	0.761	0.425	2.41e-10	Dendritic Cells	RPS13
9.52e-12	0.600794	0.169	0.023	3.13e-07	Dendritic Cells	AXL
1.24e-15	0.599685	0.563	0.226	4.08e-11	Dendritic Cells	IER3
3.25e-10	0.5966	0.303	0.096	1.07e-05	Dendritic Cells	CBX6
7.17e-13	0.589307	0.718	0.405	2.36e-08	Dendritic Cells	RPL15
7.16e-09	0.586668	0.458	0.212	0.00023529	Dendritic Cells	ZNF267
7.97e-09	0.584883	0.5	0.253	0.00026195	Dendritic Cells	NABP1
1.05e-09	0.583813	0.261	0.072	3.44e-05	Dendritic Cells	BCL3
5.65e-14	0.583656	0.451	0.168	1.86e-09	Dendritic Cells	RPS17
2.72e-06	0.58336	0.176	0.049	0.0892698	Dendritic Cells	SDS
7.97e-11	0.580947	0.218	0.045	2.62e-06	Dendritic Cells	TBC1D8
1.7e-09	0.579794	0.268	0.076	5.59e-05	Dendritic Cells	RELB
5.9e-10	0.579177	0.401	0.161	1.94e-05	Dendritic Cells	RPS28
9.59e-08	0.578996	0.803	0.618	0.00315274	Dendritic Cells	FOS
2.2e-11	0.578752	0.662	0.367	7.23e-07	Dendritic Cells	RPS27A
1.78e-09	0.577649	0.261	0.072	5.85e-05	Dendritic Cells	CCDC50
8.75e-11	0.577405	0.303	0.092	2.88e-06	Dendritic Cells	RIPK2
6.88e-12	0.576814	0.197	0.031	2.26e-07	Dendritic Cells	AC011603.2
2.44e-09	0.575389	0.514	0.254	8.03e-05	Dendritic Cells	CREM
3.77e-07	0.573271	0.324	0.135	0.0123917	Dendritic Cells	TRAF1
2.76e-11	0.572278	0.204	0.037	9.08e-07	Dendritic Cells	NECTIN2
6.15e-08	0.571944	0.317	0.124	0.00202129	Dendritic Cells	GRINA
1.3e-09	0.569183	0.458	0.214	4.27e-05	Dendritic Cells	RPL18A
1.2e-10	0.568164	0.507	0.238	3.95e-06	Dendritic Cells	CTNNB1
1.72e-14	0.567729	0.669	0.359	5.67e-10	Dendritic Cells	RPS15
2.28e-10	0.565801	0.437	0.186	7.51e-06	Dendritic Cells	KDM6B
2.09e-17	0.565766	0.937	0.66	6.88e-13	Dendritic Cells	ACTB
4.97e-08	0.563925	0.563	0.323	0.00163337	Dendritic Cells	RPL24
3.92e-12	0.563429	0.261	0.06	1.29e-07	Dendritic Cells	CSF2RB
1.03e-10	0.562098	0.486	0.211	3.37e-06	Dendritic Cells	RPL6
5.78e-16	0.562044	0.88	0.563	1.9e-11	Dendritic Cells	NFKBIA
9.98e-08	0.56099	0.331	0.13	0.0032818	Dendritic Cells	ARHGAP5
8.02e-14	0.559446	0.183	0.021	2.63e-09	Dendritic Cells	TSPAN33
2.09e-12	0.557294	0.479	0.195	6.87e-08	Dendritic Cells	MICAL1
1.63e-09	0.556736	0.408	0.172	5.37e-05	Dendritic Cells	JOSD1
4.53e-10	0.555778	0.69	0.409	1.49e-05	Dendritic Cells	CFLAR
1.08e-09	0.555609	0.204	0.05	3.54e-05	Dendritic Cells	RAB9A
1.15e-06	0.55506	0.331	0.142	0.037919	Dendritic Cells	ZFYVE16
1.07e-07	0.554157	0.289	0.103	0.00352665	Dendritic Cells	RASSF3
2.65e-11	0.553125	0.5	0.221	8.7e-07	Dendritic Cells	LIMS1
4.64e-09	0.549894	0.613	0.363	0.00015268	Dendritic Cells	RPS15A
3.21e-12	0.548596	0.718	0.424	1.05e-07	Dendritic Cells	SQSTM1
1.28e-10	0.548104	0.465	0.2	4.19e-06	Dendritic Cells	RAP1B
1.46e-13	0.547928	0.894	0.631	4.79e-09	Dendritic Cells	RPS11
2.4e-10	0.547424	0.415	0.18	7.88e-06	Dendritic Cells	RPL22
1.67e-08	0.545407	0.232	0.067	0.00054798	Dendritic Cells	LMNB1
6.39e-08	0.544333	0.246	0.077	0.0020999	Dendritic Cells	ACOT9
5.02e-07	0.542457	0.303	0.119	0.0165056	Dendritic Cells	FCGR2A
1.87e-12	0.539249	0.775	0.46	6.14e-08	Dendritic Cells	RPS2
2.33e-05	0.539124	0.239	0.094	0.767174	Dendritic Cells	ZMIZ2
2.37e-09	0.537508	0.359	0.138	7.8e-05	Dendritic Cells	YBX3
7.48e-15	0.536979	0.803	0.466	2.46e-10	Dendritic Cells	RPL32
5.4e-09	0.53495	0.634	0.374	0.00017765	Dendritic Cells	HNRNPC
1.73e-13	0.534948	0.486	0.204	5.69e-09	Dendritic Cells	DBI
2.83e-12	0.534498	0.711	0.399	9.3e-08	Dendritic Cells	RPL37
7.75e-08	0.533688	0.303	0.116	0.00254693	Dendritic Cells	IL1RN
1.98e-06	0.53337	0.268	0.101	0.0651321	Dendritic Cells	GM2A
8.82e-08	0.531758	0.232	0.071	0.0028977	Dendritic Cells	RNF144B
5.85e-09	0.530888	0.31	0.12	0.00019224	Dendritic Cells	DNAJB11
2.29e-08	0.529968	0.444	0.211	0.00075218	Dendritic Cells	SLC25A5
3.27e-12	0.529352	0.43	0.163	1.08e-07	Dendritic Cells	ALCAM
1.04e-12	0.52719	0.845	0.575	3.4e-08	Dendritic Cells	RPL13A
2.09e-08	0.525324	0.246	0.075	0.00068581	Dendritic Cells	SINHCAF
3.13e-06	0.525308	0.366	0.176	0.102733	Dendritic Cells	TXNRD1
4.4e-08	0.523009	0.296	0.11	0.00144472	Dendritic Cells	THAP9-AS1
6.5e-06	0.521378	0.5	0.305	0.213786	Dendritic Cells	GPBP1
8.81e-06	0.520395	0.12	0.029	0.289648	Dendritic Cells	FAM110A
4.5e-08	0.51875	0.458	0.227	0.00147965	Dendritic Cells	TANK
3.46e-08	0.516624	0.423	0.193	0.00113849	Dendritic Cells	PMAIP1
6.13e-13	0.516438	0.817	0.508	2.01e-08	Dendritic Cells	PTMA
4.05e-11	0.515672	0.535	0.257	1.33e-06	Dendritic Cells	ARL6IP1
1.22e-07	0.515665	0.507	0.272	0.00401307	Dendritic Cells	RASSF5
1.45e-10	0.512537	0.359	0.133	4.76e-06	Dendritic Cells	ETV6
6.89e-11	0.511383	0.556	0.287	2.27e-06	Dendritic Cells	RPL36
1.96e-05	0.511144	0.528	0.331	0.644287	Dendritic Cells	HERPUD1
1.52e-07	0.510715	0.317	0.125	0.00499898	Dendritic Cells	WARS
4.15e-09	0.510283	0.789	0.561	0.00013627	Dendritic Cells	RPS18
6.19e-20	0.5102	0.19	0.013	2.03e-15	Dendritic Cells	CYP2S1
4.09e-12	0.509604	0.62	0.324	1.34e-07	Dendritic Cells	NAP1L1
5.16e-11	0.508336	0.176	0.027	1.7e-06	Dendritic Cells	SPRED2
6.27e-11	0.506036	0.789	0.506	2.06e-06	Dendritic Cells	RPL23
4.96e-08	0.505453	0.352	0.147	0.00163059	Dendritic Cells	SIPA1L1
3.06e-07	0.502363	0.831	0.641	0.0100488	Dendritic Cells	HSPA5
7.61e-07	0.502144	0.289	0.114	0.025019	Dendritic Cells	RBX1
1.35e-08	0.498537	0.366	0.155	0.00044277	Dendritic Cells	LAMP2
5.34e-08	0.497085	0.19	0.051	0.00175579	Dendritic Cells	IL1R1
1.57e-07	0.496845	0.183	0.052	0.00516492	Dendritic Cells	CTTNBP2NL
6.25e-10	0.496552	0.401	0.168	2.05e-05	Dendritic Cells	MEF2A
5.12e-06	0.495901	0.373	0.182	0.168339	Dendritic Cells	RPSA
1e-10	0.494768	0.577	0.299	3.3e-06	Dendritic Cells	HIF1A
1.32e-08	0.494369	0.303	0.109	0.00043524	Dendritic Cells	CSF1R
5.34e-08	0.492347	0.204	0.055	0.00175374	Dendritic Cells	ABHD12
3.59e-09	0.491629	0.345	0.136	0.00011798	Dendritic Cells	LAPTM4A
5.58e-09	0.491592	0.479	0.23	0.00018327	Dendritic Cells	RUNX3
1.99e-08	0.49054	0.338	0.132	0.00065279	Dendritic Cells	RCC2
1.23e-06	0.489931	0.324	0.142	0.0404394	Dendritic Cells	HIVEP2
2.43e-10	0.488968	0.338	0.119	7.99e-06	Dendritic Cells	ATP6V1A
3.63e-07	0.488854	0.246	0.082	0.0119366	Dendritic Cells	GPR132
1.5e-08	0.485755	0.486	0.237	0.00049394	Dendritic Cells	IFITM2
2.05e-07	0.485358	0.162	0.04	0.00673181	Dendritic Cells	TCTN3
1.72e-05	0.484111	0.12	0.027	0.565022	Dendritic Cells	FILIP1L
2.22e-13	0.48396	0.81	0.509	7.29e-09	Dendritic Cells	RPS8
2.33e-05	0.480353	0.106	0.025	0.764407	Dendritic Cells	RAB7B
1.79e-11	0.480024	0.176	0.032	5.87e-07	Dendritic Cells	CXorf21
1.71e-08	0.479682	0.725	0.476	0.00056132	Dendritic Cells	FAU
1.04e-07	0.479587	0.62	0.392	0.0034146	Dendritic Cells	RASGEF1B
5.17e-10	0.479558	0.12	0.011	1.7e-05	Dendritic Cells	ST18
4.61e-07	0.478344	0.225	0.072	0.0151657	Dendritic Cells	RPS10
1.13e-05	0.477415	0.254	0.106	0.372498	Dendritic Cells	CUL1
1.75e-10	0.475918	0.831	0.615	5.74e-06	Dendritic Cells	RPS14
5.21e-08	0.475838	0.197	0.051	0.00171131	Dendritic Cells	BMF
1.9e-10	0.474618	0.324	0.111	6.24e-06	Dendritic Cells	SEC14L1
2.67e-07	0.473927	0.275	0.1	0.00878731	Dendritic Cells	SMDT1
1.93e-08	0.473408	0.239	0.069	0.00063513	Dendritic Cells	MFSD12
4.57e-09	0.473077	0.549	0.289	0.00015032	Dendritic Cells	CDC42
6.83e-15	0.472789	0.866	0.543	2.24e-10	Dendritic Cells	RPL34
1.67e-07	0.472491	0.197	0.051	0.00549633	Dendritic Cells	CERS6
4.63e-13	0.470471	0.901	0.675	1.52e-08	Dendritic Cells	RPS6
3.54e-08	0.469381	0.387	0.173	0.00116488	Dendritic Cells	ARL8B
1.36e-09	0.46936	0.352	0.135	4.47e-05	Dendritic Cells	RASSF2
1.91e-08	0.468665	0.289	0.105	0.00062627	Dendritic Cells	PELI1
8.73e-06	0.468458	0.155	0.046	0.287094	Dendritic Cells	RNASE6
5.12e-08	0.465797	0.345	0.149	0.00168313	Dendritic Cells	ATP1B3
2.32e-07	0.465566	0.169	0.045	0.00762599	Dendritic Cells	C1orf21
2.57e-07	0.464927	0.31	0.124	0.00845584	Dendritic Cells	SNHG15
2.11e-07	0.464459	0.338	0.145	0.00694563	Dendritic Cells	ST13
1.63e-12	0.463308	0.12	0.008	5.36e-08	Dendritic Cells	ZBTB46
1.11e-07	0.462475	0.437	0.224	0.00364959	Dendritic Cells	FAM49B
1.27e-06	0.460644	0.599	0.374	0.0417264	Dendritic Cells	RPL14
5.15e-07	0.460601	0.676	0.444	0.0169389	Dendritic Cells	PNRC1
2.69e-05	0.459415	0.423	0.236	0.884641	Dendritic Cells	CAPZB
7.55e-07	0.458837	0.408	0.205	0.0248178	Dendritic Cells	TSC22D2
2.09e-07	0.456469	0.317	0.126	0.0068556	Dendritic Cells	VPS35
1.18e-08	0.456049	0.662	0.401	0.00038693	Dendritic Cells	PFN1
1.41e-05	0.454796	0.415	0.222	0.464259	Dendritic Cells	NCOA4
1.4e-10	0.453281	0.261	0.081	4.61e-06	Dendritic Cells	DRAM1
4.21e-14	0.453129	0.155	0.013	1.38e-09	Dendritic Cells	SLC41A2
2.88e-09	0.450761	0.401	0.176	9.46e-05	Dendritic Cells	TPP1
1.2e-08	0.450716	0.486	0.244	0.0003938	Dendritic Cells	RPL23A
1.05e-07	0.450667	0.282	0.101	0.00345316	Dendritic Cells	SDE2
2.19e-06	0.450045	0.254	0.096	0.071992	Dendritic Cells	FAM129B
8.26e-06	0.448961	0.444	0.242	0.271627	Dendritic Cells	SELENOK
2.22e-06	0.448313	0.373	0.178	0.0731164	Dendritic Cells	CNN2
2.19e-07	0.447464	0.106	0.013	0.00721405	Dendritic Cells	CBFA2T3
6.13e-06	0.446764	0.197	0.064	0.201387	Dendritic Cells	TOR3A
8.65e-09	0.446186	0.155	0.029	0.00028419	Dendritic Cells	PLGRKT
9.52e-08	0.445605	0.486	0.25	0.00312797	Dendritic Cells	SLC25A6
4.48e-08	0.445374	0.282	0.098	0.00147369	Dendritic Cells	PACSIN2
7.37e-12	0.4447	0.62	0.315	2.42e-07	Dendritic Cells	YBX1
1.17e-09	0.443387	0.887	0.657	3.85e-05	Dendritic Cells	RPS19
1.97e-11	0.443332	0.197	0.04	6.49e-07	Dendritic Cells	KMO
3.34e-06	0.442293	0.232	0.088	0.109874	Dendritic Cells	APAF1
4.28e-08	0.442115	0.134	0.023	0.00140597	Dendritic Cells	MOB3B
1.11e-08	0.44132	0.324	0.124	0.00036357	Dendritic Cells	SWAP70
2.59e-07	0.440944	0.232	0.075	0.00851825	Dendritic Cells	SLC25A25
9.69e-07	0.439892	0.204	0.065	0.0318639	Dendritic Cells	ATOX1
2.1e-07	0.439854	0.331	0.137	0.00691488	Dendritic Cells	RGS10
7.38e-07	0.439434	0.183	0.052	0.0242595	Dendritic Cells	SNN
6.23e-07	0.436675	0.254	0.101	0.0204913	Dendritic Cells	NDUFV2
1.67e-11	0.435153	0.127	0.012	5.49e-07	Dendritic Cells	MB21D2
7.49e-09	0.434074	0.486	0.236	0.00024627	Dendritic Cells	SUB1
8.44e-10	0.43355	0.669	0.392	2.78e-05	Dendritic Cells	HSPD1
1.29e-05	0.43142	0.324	0.153	0.425497	Dendritic Cells	DUSP4
2.22e-06	0.431091	0.296	0.128	0.0730658	Dendritic Cells	MANF
7.56e-06	0.431057	0.19	0.065	0.248521	Dendritic Cells	ADAM28
4.15e-10	0.431012	0.831	0.567	1.36e-05	Dendritic Cells	RPS16
1.5e-09	0.430662	0.155	0.029	4.95e-05	Dendritic Cells	CD109
1.13e-08	0.430486	0.282	0.101	0.00037234	Dendritic Cells	AL138963.3
1.4e-09	0.429978	0.289	0.098	4.6e-05	Dendritic Cells	GK
1.75e-05	0.429237	0.183	0.062	0.575426	Dendritic Cells	ACAT2
3.73e-29	0.429006	0.958	0.631	1.23e-24	Dendritic Cells	FTH1
7.09e-07	0.428039	0.113	0.019	0.023316	Dendritic Cells	TNFRSF4
2.56e-10	0.427673	0.887	0.633	8.4e-06	Dendritic Cells	HSPA1A
1.09e-06	0.427196	0.577	0.349	0.0359847	Dendritic Cells	RPS25
3.98e-06	0.426565	0.408	0.21	0.13075	Dendritic Cells	CHMP4B
1.61e-09	0.424966	0.12	0.013	5.3e-05	Dendritic Cells	NRARP
1.04e-09	0.424461	0.218	0.055	3.43e-05	Dendritic Cells	2021-03-01
2.15e-12	0.422699	0.373	0.144	7.05e-08	Dendritic Cells	RPL9
3.04e-08	0.422241	0.373	0.163	0.00099814	Dendritic Cells	RNF145
7.3e-07	0.421168	0.345	0.155	0.0239986	Dendritic Cells	POMP
9.62e-10	0.42066	0.528	0.282	3.16e-05	Dendritic Cells	BAZ1A
1.54e-05	0.420238	0.507	0.303	0.504845	Dendritic Cells	SLC3A2
2.14e-07	0.418995	0.317	0.132	0.00702656	Dendritic Cells	RBM47
1.85e-07	0.418718	0.613	0.371	0.0060732	Dendritic Cells	RPL10A
2.59e-09	0.417519	0.331	0.123	8.53e-05	Dendritic Cells	LACTB
8.46e-06	0.416823	0.134	0.032	0.278046	Dendritic Cells	MEFV
4.6e-11	0.416335	0.873	0.642	1.51e-06	Dendritic Cells	EIF1
1.65e-07	0.414854	0.162	0.037	0.00543547	Dendritic Cells	CHML
2.86e-05	0.414275	0.296	0.134	0.940531	Dendritic Cells	PURB
2.57e-10	0.413755	0.549	0.283	8.43e-06	Dendritic Cells	HNRNPA1
2.95e-19	0.412139	0.711	0.343	9.69e-15	Dendritic Cells	ANXA5
1.79e-09	0.411183	0.458	0.217	5.89e-05	Dendritic Cells	DSE
8.16e-08	0.410186	0.268	0.096	0.0026835	Dendritic Cells	RMRP
6.32e-08	0.409988	0.106	0.013	0.00207642	Dendritic Cells	NUAK2
1.86e-07	0.408994	0.282	0.105	0.0061292	Dendritic Cells	HPS5
2.07e-12	0.408867	0.451	0.188	6.8e-08	Dendritic Cells	GRN
3.68e-06	0.40878	0.282	0.116	0.121109	Dendritic Cells	OSER1
1.56e-11	0.408362	0.761	0.461	5.12e-07	Dendritic Cells	RPL37A
1.18e-16	0.407487	0.739	0.377	3.88e-12	Dendritic Cells	SOD2
8.38e-09	0.405729	0.761	0.496	0.00027561	Dendritic Cells	RPL35A
6.77e-11	0.405492	0.254	0.072	2.22e-06	Dendritic Cells	CLIC4
9.44e-06	0.405408	0.408	0.224	0.310184	Dendritic Cells	PPP2CA
2.22e-10	0.403481	0.352	0.135	7.31e-06	Dendritic Cells	RAB31
4.62e-08	0.403379	0.134	0.023	0.00151758	Dendritic Cells	SCARF1
1.79e-06	0.403347	0.106	0.016	0.058685	Dendritic Cells	SERPINF1
9.18e-07	0.403261	0.423	0.236	0.0301731	Dendritic Cells	CDC42SE1
7.28e-09	0.402064	0.134	0.021	0.00023916	Dendritic Cells	SCML1
2.54e-09	0.402007	0.634	0.375	8.36e-05	Dendritic Cells	RPL5
8.09e-07	0.401511	0.204	0.062	0.026593	Dendritic Cells	DLGAP4
1.31e-05	0.400956	0.415	0.225	0.430651	Dendritic Cells	NFKBIZ
2.34e-07	0.400223	0.148	0.03	0.00769025	Dendritic Cells	ICAM4
7.64e-11	0.399547	0.423	0.179	2.51e-06	Dendritic Cells	TMA7
2.1e-06	0.398568	0.43	0.225	0.0689398	Dendritic Cells	TAB2
1.31e-08	0.398503	0.514	0.274	0.0004296	Dendritic Cells	BTF3
5.76e-07	0.397957	0.204	0.064	0.0189206	Dendritic Cells	GNA15
2.09e-08	0.396202	0.789	0.555	0.00068664	Dendritic Cells	RPL11
4.66e-07	0.39608	0.31	0.131	0.0153128	Dendritic Cells	ATP5MD
4.2e-06	0.395807	0.141	0.044	0.13796	Dendritic Cells	TBC1D9
1.72e-07	0.394931	0.458	0.233	0.00565919	Dendritic Cells	DDIT3
2.38e-06	0.394852	0.204	0.068	0.0782025	Dendritic Cells	BCL2L13
1.94e-09	0.394516	0.768	0.507	6.37e-05	Dendritic Cells	HSP90B1
7.02e-06	0.394052	0.599	0.38	0.230627	Dendritic Cells	CAP1
5.92e-13	0.393698	0.246	0.067	1.95e-08	Dendritic Cells	LRRC75A
7.62e-09	0.39318	0.261	0.089	0.0002504	Dendritic Cells	STK38L
1.76e-05	0.392503	0.155	0.042	0.577905	Dendritic Cells	SLC25A33
5.88e-09	0.391331	0.296	0.108	0.00019337	Dendritic Cells	FCHSD2
3.24e-07	0.390853	0.662	0.416	0.0106427	Dendritic Cells	JUNB
3.34e-06	0.389647	0.106	0.019	0.10987	Dendritic Cells	ANKRD50
2.19e-05	0.389481	0.204	0.073	0.718849	Dendritic Cells	CD4
3.18e-07	0.388943	0.345	0.154	0.0104585	Dendritic Cells	PPIF
6.86e-08	0.388679	0.176	0.042	0.00225404	Dendritic Cells	VDR
5.19e-08	0.388021	0.676	0.421	0.00170668	Dendritic Cells	ACTR2
2.84e-07	0.387844	0.415	0.208	0.00932307	Dendritic Cells	YWHAG
1.86e-05	0.387366	0.444	0.253	0.610681	Dendritic Cells	VASP
2.41e-11	0.38651	0.549	0.289	7.93e-07	Dendritic Cells	SPAG9
1.27e-07	0.385989	0.218	0.085	0.00416719	Dendritic Cells	CKLF
8.41e-12	0.385986	0.415	0.181	2.77e-07	Dendritic Cells	HMGN1
1.8e-08	0.383963	0.296	0.111	0.00059232	Dendritic Cells	LST1
9.77e-07	0.383923	0.19	0.055	0.0321246	Dendritic Cells	GNB4
2.4e-11	0.383874	0.648	0.359	7.9e-07	Dendritic Cells	PKM
6.26e-12	0.383627	0.472	0.206	2.06e-07	Dendritic Cells	CCDC88A
6.29e-06	0.381565	0.324	0.152	0.206644	Dendritic Cells	TARS
6.1e-08	0.381512	0.345	0.153	0.00200468	Dendritic Cells	COX8A
1.37e-07	0.380409	0.106	0.014	0.00450234	Dendritic Cells	PTGIR
5.17e-09	0.379792	0.556	0.304	0.0001698	Dendritic Cells	RPL7A
9.69e-08	0.379247	0.134	0.025	0.00318372	Dendritic Cells	FCGR2B
1.49e-06	0.378666	0.239	0.086	0.0489289	Dendritic Cells	LRRFIP2
7.56e-09	0.378189	0.627	0.361	0.00024854	Dendritic Cells	ZFAS1
9.35e-08	0.378089	0.176	0.046	0.00307228	Dendritic Cells	UBE2F
4.37e-10	0.37745	0.408	0.186	1.44e-05	Dendritic Cells	RPL29
3.14e-06	0.377442	0.19	0.068	0.103204	Dendritic Cells	HSD17B12
6.66e-09	0.377235	0.218	0.064	0.00021885	Dendritic Cells	HES4
6.01e-06	0.376974	0.12	0.026	0.197605	Dendritic Cells	TMCC3
6.29e-10	0.376876	0.359	0.161	2.07e-05	Dendritic Cells	MRPL18
1.49e-05	0.376368	0.19	0.062	0.489632	Dendritic Cells	SGTA
1.09e-07	0.376079	0.634	0.391	0.00357168	Dendritic Cells	CANX
6.73e-09	0.37579	0.296	0.114	0.0002212	Dendritic Cells	PLXDC2
1.6e-05	0.375465	0.415	0.225	0.526296	Dendritic Cells	MORF4L1
4.81e-06	0.375365	0.211	0.077	0.158038	Dendritic Cells	EIF1B
1.43e-08	0.375152	0.373	0.17	0.00047159	Dendritic Cells	YTHDF3
2.86e-07	0.374227	0.514	0.283	0.00940379	Dendritic Cells	SKIL
6.3e-07	0.374086	0.113	0.021	0.0206991	Dendritic Cells	IL1R2
1.64e-08	0.373742	0.81	0.556	0.00053988	Dendritic Cells	RPL19
4.92e-13	0.373647	0.401	0.155	1.62e-08	Dendritic Cells	EMILIN2
4.72e-08	0.373218	0.394	0.181	0.00155085	Dendritic Cells	RILPL2
3.17e-06	0.37303	0.401	0.209	0.104204	Dendritic Cells	PLEKHB2
2.56e-06	0.372622	0.239	0.091	0.0842528	Dendritic Cells	CD58
4.51e-10	0.372545	0.704	0.437	1.48e-05	Dendritic Cells	SERF2
1.49e-05	0.372353	0.394	0.208	0.490567	Dendritic Cells	NFAT5
1.27e-12	0.371723	0.577	0.287	4.18e-08	Dendritic Cells	LGALS1
1.79e-11	0.370075	0.352	0.132	5.9e-07	Dendritic Cells	ADAM8
1.97e-09	0.369873	0.606	0.357	6.46e-05	Dendritic Cells	TNFRSF1B
6.86e-06	0.369416	0.465	0.258	0.225463	Dendritic Cells	HNRNPF
8.75e-09	0.367871	0.359	0.151	0.00028751	Dendritic Cells	CORO1C
1.58e-09	0.366452	0.176	0.038	5.19e-05	Dendritic Cells	ZNF710
5.11e-13	0.366183	0.246	0.062	1.68e-08	Dendritic Cells	IFI30
1.99e-08	0.365385	0.204	0.058	0.00065402	Dendritic Cells	CRIP1
1.46e-11	0.363429	0.211	0.05	4.8e-07	Dendritic Cells	IER3-AS1
2.59e-06	0.363427	0.324	0.147	0.0852091	Dendritic Cells	GLIPR2
3.87e-08	0.362756	0.183	0.048	0.00127323	Dendritic Cells	LATS2
9.22e-13	0.36171	0.218	0.052	3.03e-08	Dendritic Cells	AP003352.1
3.19e-09	0.360006	0.824	0.563	0.00010489	Dendritic Cells	RPL31
1.23e-07	0.359932	0.254	0.096	0.00405229	Dendritic Cells	RAB29
1.24e-08	0.358202	0.289	0.113	0.00040638	Dendritic Cells	SPI1
2.55e-08	0.35764	0.303	0.126	0.00083925	Dendritic Cells	ATF6
6.19e-06	0.356271	0.127	0.028	0.203385	Dendritic Cells	PAPSS2
8.9e-09	0.355899	0.225	0.07	0.00029266	Dendritic Cells	CTNND1
2.95e-07	0.352693	0.169	0.043	0.00969543	Dendritic Cells	CFP
2.28e-10	0.352542	0.239	0.067	7.49e-06	Dendritic Cells	SLC31A2
1.06e-05	0.352253	0.303	0.143	0.349088	Dendritic Cells	DENND1B
2.93e-07	0.350374	0.789	0.556	0.00962501	Dendritic Cells	RPLP2
4.4e-07	0.350011	0.176	0.049	0.0144629	Dendritic Cells	RP2
1.06e-08	0.349463	0.261	0.093	0.00034999	Dendritic Cells	MIR22HG
9.93e-08	0.349222	0.282	0.108	0.00326441	Dendritic Cells	FYTTD1
5.82e-06	0.349069	0.303	0.137	0.191388	Dendritic Cells	GNB2
4.63e-12	0.349004	0.725	0.422	1.52e-07	Dendritic Cells	RPL35
1.36e-07	0.348933	0.549	0.33	0.00447636	Dendritic Cells	PTP4A2
9.23e-09	0.348162	0.437	0.216	0.00030333	Dendritic Cells	RPS7
9.66e-06	0.348047	0.38	0.196	0.317667	Dendritic Cells	BACH1
2.49e-05	0.346872	0.528	0.323	0.819782	Dendritic Cells	ARPC5
2.15e-07	0.346031	0.113	0.017	0.00707346	Dendritic Cells	PALD1
4.02e-06	0.345539	0.739	0.527	0.132246	Dendritic Cells	RPL8
2.53e-05	0.34479	0.254	0.11	0.830054	Dendritic Cells	CLEC7A
4.86e-06	0.344593	0.183	0.062	0.159602	Dendritic Cells	MAP4K3
4.07e-06	0.342478	0.521	0.331	0.133908	Dendritic Cells	GLS
9.34e-09	0.342361	0.387	0.175	0.00030702	Dendritic Cells	ATP6V1F
4.89e-07	0.341831	0.246	0.099	0.0160753	Dendritic Cells	RB1
2.89e-08	0.341806	0.394	0.18	0.00094952	Dendritic Cells	ZMIZ1
4.01e-06	0.341785	0.296	0.142	0.13187	Dendritic Cells	RRAGC
3.83e-07	0.341724	0.31	0.134	0.0125758	Dendritic Cells	ZSWIM6
1.97e-17	0.341685	0.704	0.355	6.48e-13	Dendritic Cells	NR4A1
6.04e-06	0.341671	0.141	0.045	0.198621	Dendritic Cells	TOMM34
1.71e-05	0.340624	0.324	0.163	0.56225	Dendritic Cells	ACSL4
1.5e-05	0.339781	0.254	0.107	0.493699	Dendritic Cells	PLIN3
1.82e-07	0.337824	0.106	0.014	0.00599762	Dendritic Cells	C1orf54
1.25e-06	0.336756	0.113	0.018	0.0412	Dendritic Cells	AP1S3
3.31e-06	0.336155	0.746	0.528	0.108802	Dendritic Cells	CCNL1
1.05e-05	0.335825	0.521	0.32	0.345934	Dendritic Cells	CSNK1A1
6.5e-08	0.334946	0.563	0.321	0.00213726	Dendritic Cells	HSPE1
6.49e-06	0.334703	0.218	0.082	0.213258	Dendritic Cells	H3F3A
3.15e-08	0.333804	0.894	0.684	0.00103655	Dendritic Cells	H3F3B
1.52e-06	0.333399	0.458	0.249	0.0500884	Dendritic Cells	ARPC3
6.56e-06	0.333161	0.113	0.025	0.215786	Dendritic Cells	GAS6
7.95e-15	0.33251	0.38	0.137	2.61e-10	Dendritic Cells	GABARAP
1.24e-06	0.331039	0.155	0.041	0.0409037	Dendritic Cells	TAF4B
4.59e-09	0.330922	0.472	0.239	0.00015101	Dendritic Cells	CD55
9.92e-07	0.330864	0.225	0.08	0.0326171	Dendritic Cells	TRIB1
9.67e-06	0.33083	0.148	0.04	0.31779	Dendritic Cells	CRYBG3
5.33e-06	0.328833	0.563	0.357	0.175152	Dendritic Cells	COX4I1
4.85e-12	0.328339	0.535	0.27	1.59e-07	Dendritic Cells	EFHD2
1.09e-06	0.328273	0.296	0.129	0.0358709	Dendritic Cells	RHOG
1.37e-05	0.327969	0.31	0.154	0.448744	Dendritic Cells	NUP98
9.52e-07	0.327374	0.303	0.129	0.0312987	Dendritic Cells	SEC61B
4.48e-06	0.327017	0.275	0.14	0.147208	Dendritic Cells	ST8SIA4
6.19e-07	0.325551	0.211	0.08	0.0203597	Dendritic Cells	MID1IP1
9.05e-07	0.324717	0.338	0.162	0.0297374	Dendritic Cells	EIF3L
4.37e-06	0.324524	0.62	0.396	0.143618	Dendritic Cells	PPP1R15B
4.04e-07	0.324424	0.296	0.128	0.0132875	Dendritic Cells	HOOK3
3.86e-06	0.322599	0.352	0.179	0.126731	Dendritic Cells	JARID2
2.07e-09	0.321027	0.775	0.52	6.82e-05	Dendritic Cells	RPL3
2.51e-06	0.320964	0.338	0.163	0.0823576	Dendritic Cells	IFNGR1
2.6e-05	0.318225	0.345	0.178	0.856243	Dendritic Cells	IRF4
1.75e-10	0.317883	0.669	0.397	5.75e-06	Dendritic Cells	SLC38A2
1.22e-06	0.317422	0.275	0.117	0.0399713	Dendritic Cells	CHMP2B
5.89e-12	0.317091	0.915	0.644	1.94e-07	Dendritic Cells	RPLP1
9.2e-09	0.316908	0.718	0.494	0.00030256	Dendritic Cells	RPS9
4.51e-11	0.316606	0.711	0.459	1.48e-06	Dendritic Cells	RPL27
1.7e-05	0.314191	0.211	0.08	0.558795	Dendritic Cells	RHOF
5.98e-11	0.313943	0.725	0.435	1.97e-06	Dendritic Cells	IER5
1.98e-06	0.3128	0.359	0.18	0.0652335	Dendritic Cells	UQCR11
2.12e-08	0.310232	0.718	0.464	0.00069543	Dendritic Cells	RPS21
2.64e-05	0.310194	0.155	0.053	0.867984	Dendritic Cells	CPPED1
3.64e-06	0.309953	0.169	0.052	0.119534	Dendritic Cells	PRMT1
1.69e-07	0.308291	0.261	0.107	0.00556433	Dendritic Cells	CCRL2
2.04e-08	0.308077	0.225	0.078	0.00067105	Dendritic Cells	TCF4
5.69e-07	0.307036	0.62	0.384	0.0187144	Dendritic Cells	LRRFIP1
8.52e-08	0.306723	0.732	0.488	0.00280081	Dendritic Cells	DUSP1
8.42e-06	0.305832	0.444	0.257	0.276896	Dendritic Cells	OSBPL8
1.29e-07	0.304151	0.275	0.109	0.00424569	Dendritic Cells	LILRB4
1.55e-05	0.304116	0.148	0.048	0.510442	Dendritic Cells	SEMA6B
1.3e-06	0.30327	0.296	0.135	0.0428282	Dendritic Cells	BLOC1S6
1.51e-05	0.300419	0.239	0.115	0.49782	Dendritic Cells	ATP6V1C1
1.29e-07	0.300092	0.225	0.078	0.00425524	Dendritic Cells	DPYSL2
1.51e-07	0.298996	0.648	0.411	0.00495317	Dendritic Cells	RSRC2
[truncated: 10,701 more rows]
